# Supplementary material for: A Genome-Wide Association Study Coupled With a Transcriptomic Analysis Reveals the Genetic Loci and Candidate Genes Governing the Flowering Time in Alfalfa (Medicago sativa L.)
Source: Front Plant Sci. 2022 Jul 11;13:913947. doi: 10.3389/fpls.2022.913947 (PMC9310038; doi:10.3389/fpls.2022.913947)
Supplement: Supplementary Table 1 — Significant SNPs identified via BLINK. [file Table_1.XLS]

## Sheet: SUM
Trait	Marker Name	Chr	Pos	LOD	R2 (%)	Allele	SNP effect
FT	chr7__3827603	7	3827603	10.9101	9.581	T/G	24.1804
	chr1__71471830	1	71471830	10.4001	3.521	T/G	19.2488
	chr6__92897252	6	92897252	10.3143	8.245	C/T	24.6046
	chr7__37422136	7	37422136	9.2644	6.521	T/C	26.8173
	chr4__80021920	4	80021920	8.84164	4.403	G/T	28.4843
	chr4__50194795	4	50194795	8.1831	9.342	T/G	27.2787
	chr8__35962968	8	35962968	7.95078	5.182	C/T	22.5354
	chr6__58766748	6	58766748	7.31426	8.778	G/T	26.4807
	chr2__47309905	2	47309905	6.44855	6.011	G/A	27.2193
	chr6__38479077	6	38479077	5.96257	7.13	A/T	27.9113
	chr3__81704118	3	81704118	5.66555	3.733	G/A	29.1763
	chr7__75147437	7	75147437	5.45967	4.298	T/C	26.0886
	chr7__3072474	7	3072474	5.4318	4.42	T/C	27.6526
	chr2__3186135	2	3186135	5.37366	4.008	T/A	31.4198
	chr1__71505740	1	71505740	5.0804	6.672	A/T	30.7177
	chr8__34564389	8	34564389	5.02965	4.373	G/A	29.7007
FT2019	chr2__80931183	2	80931183	8.63078	7.599	T/C	22.2836
	chr3__1166933	3	1166933	7.44491	8.058	T/C	20.2372
	chr1__46563094	1	46563094	6.83565	7.551	A/C	24.843
	chr6__16574055	6	16574055	6.44977	7.996	T/C	28.828
	chr6__72110460	6	72110460	5.767	0.201	T/C	28.7
	chr2__38343646	2	38343646	5.66756	2.524	T/C	26.578
	chr8__62360172	8	62360172	5.65956	5.45	G/A	21.6748
	chr7__59843814	7	59843814	5.57675	4.637	A/G	27.1143
	chr3__3428681	3	3428681	5.33068	4.783	G/A	24.8738
	chr5__71575352	5	71575352	5.20412	0.765	C/G	27.1218
	chr6__25927269	6	25927269	5.18642	2.62	C/A	31.0546
	chr3__68788601	3	68788601	5.07314	6.038	A/C	27.4937
	chr8__4971131	8	4971131	5.02136	2.247	T/C	28.7221
FT2020	chr8__75595851	8	75595851	6.34008	8.835	A/T	25.679
	chr6__65873762	6	65873762	6.16304	11.369	A/G	20.9544
	chr8__75595863	8	75595863	5.9914	8.51	C/T	26.1607
	chr6__39640027	6	39640027	5.98297	6.822	T/C	29.2928
	chr7__32988393	7	32988393	5.89279	9.884	G/A	25.6699
	chr8__16448658	8	16448658	5.46597	8.608	C/T	27.6074
	chr3__34262489	3	34262489	5.36957	2.379	T/C	21.4686
	chr7__6803821	7	6803821	5.34775	9.673	A/G	27.0764
	chr1__25051946	1	25051946	5.30103	8.119	T/C	28.5171
	chr1__41752297	1	41752297	5.21396	8.376	G/A	27.1324
	chr4__8534650	4	8534650	5.19723	11.243	G/A	27.1788
	chr2__21174725	2	21174725	5.1831	11.087	G/T	26.3327
	chr7__69792354	7	69792354	5.17522	6.768	T/C	28.3473
	chr4__2130075	4	2130075	5.14569	12.367	G/A	30.2074
	chr1__80029130	1	80029130	5.13727	8.711	C/A	30.2475
	chr5__38848364	5	38848364	5.10846	11.16	C/T	28.2679
	chr1__21348722	1	21348722	5.09313	5.452	T/C	28.1435
	chr4__84907391	4	84907391	5.08991	11.425	T/C	28.7701
	chr4__8203134	4	8203134	5.07314	4.722	C/T	29.2067
	chr3__55974871	3	55974871	5.00745	8.545	G/T	28.2193
FT2021	chr8__23871223	8	23871223	7.73518	15.632	G/A	26.5255
	chr2__40172345	2	40172345	5.9431	8.372	T/C	21.6284
	chr6__53758710	6	53758710	5.91364	10.217	T/C	26.7589
	chr6__92897252	6	92897252	5.80134	7.581	C/T	26.1339
	chr8__23871247	8	23871247	5.79317	11.723	A/G	28.0104
	chr4__26550687	4	26550687	5.5817	9.423	C/A	26.7698
	chr7__3824968	7	3824968	5.50031	9.889	T/A	20.0361
	chr3__75347956	3	75347956	5.41794	11.342	C/T	26.6594
	chr2__75945697	2	75945697	5.33724	9.833	C/T	27.502
	chr5__37164101	5	37164101	5.32514	12.493	G/T	28.3682
	chr6__58766748	6	58766748	5.30892	8.132	G/T	28.0348
	chr3__19053378	3	19053378	5.10292	9.445	T/A	26.1713
	chr3__75345116	3	75345116	5.02365	8.961	A/G	29.3507
	chr6__80095025	6	80095025	5	8.019	T/A	27.8266
