# Supplementary material for: A Genome-Wide Association Study Coupled With a Transcriptomic Analysis Reveals the Genetic Loci and Candidate Genes Governing the Flowering Time in Alfalfa (Medicago sativa L.)
Source: Front Plant Sci. 2022 Jul 11;13:913947. doi: 10.3389/fpls.2022.913947 (PMC9310038; doi:10.3389/fpls.2022.913947)
Supplement: Supplementary Table 2 — Genes associated with growth and development identified by sequence similarity. [file Table_2.XLSX]

## Sheet: Sheet1
Supplemental Table 2. Functional annotation of 95 candidate genes
Gene	Arabidopsis best hit	Identity (%)	Gene Description
Msa0015490	AT2G44300	32.48	Bifunctional inhibitor/lipid-transfer protein/seed storage 2S albumin superfamily protein
Msa0015500	NA
Msa0022300	NA
Msa0022310	AT2G42040	54.63	WRC protein
Msa0022320	NA
Msa0022330	AT5G47390	36	Encodes a circadian-regulated transcription factor which specifically controls cell expansion during leaf development by controlling ROS homeostasis
Msa0041180	AT4G21400	38.56	Encodes a cysteine-rich receptor-like protein kinase
Msa0041190	AT4G21400	39.41	Encodes a cysteine-rich receptor-like protein kinase
Msa0041200	NA
Msa0188100	AT1G79490	26.59	Pentatricopeptide repeat (PPR) superfamily protein
Msa0188110	AT3G52155	67.598	Phosphoglycerate mutase family protein
Msa0200820	AT5G12950	59.02	proline-tRNA ligase (DUF1680)
Msa0200830	AT3G23880	28.889	F-box and associated interaction domains-containing protein
Msa0207410	AT4G19490	61.101	Putative homolog of yeast Vps54. Thought to associate with POK and ATVPS53 in a plant GARP-like complex involved in the membrane trafficking system
Msa0207610	AT5G64790	49.24	O-Glycosyl hydrolases family 17 protein
Msa0207620	NA
Msa0207630	AT1G73930	72.596	polarity axis stabilization protein
Msa0225790	AT1G80380	76.608	encodes a glycerate kinase which catalyzes the last step of photorespiration C2 cycle
Msa0225800	AT1G15570	59.24	A2-type cyclin. Negatively regulates endocycles and acts as a key regulator of ploidy levels in Arabidopsis endoreduplication. Interacts physically with CDKA1. Expressed preferentially in trichomes and young developing tissues
Msa0343160	AT5G67060	57.51	Encodes a bHLH transcription factor that is involved in transmitting tract and stigma development and acts as a local modulator of auxin and cytokinin responses to control gynoecium development. HEC1 affects auxin transport by acting as a transcriptional regulator of PIN1 and PIN3. Inhibits thermomorphogenesis
Msa0344630	AT5G19440	66.22	similar to Eucalyptus gunnii alcohol dehydrogenase of unknown physiological function
Msa0344640	AT3G29240	41.803	PPR containing protein
Msa0344650	AT1G19800	69.101	Encodes a permease-like protein involved in lipid transfer from the ER to the chloroplast, more specifically, transfer of phosphatidate across the chloroplast inner membrane. Mutant leaves accumulate trigalactosyldiacylglycerol, triacylglycerol and phosphatidate. Chloroplast lipids are altered in their fatty acid composition and as a consequence the development of chloroplasts in the mutants are …
Msa0351750	AT3G14470	45.833	NB-ARC domain-containing disease resistance protein
Msa0363470	AT3G25940	61.739	TFIIB zinc-binding protein
Msa0363480	AT5G40910	32.79	Disease resistance protein (TIR-NBS-LRR class) family
Msa0363490	AT2G20142	49.32	Toll-Interleukin-Resistance (TIR) domain family protein
Msa0370820	AT1G30240	42.424	proline-, glutamic acid/leucine-rich protein
Msa0370830	AT4G24730	70.748	hypothetical protein
Msa0370840	AT1G67960	50.87	POD1 is involved in pollen tube guidence and early embryo patterning
Msa0370850	AT5G25120	43.76	putative cytochrome P450 The mRNA is cell-to-cell mobile
Msa0370860	AT5G25120	42.01	putative cytochrome P450 The mRNA is cell-to-cell mobile
Msa0370870	AT5G35980	30.35	Encodes a dual specificity protein kinase which phosphorylates substract proteins on Ser/Thr and Tyr residues. Some substrates include annexin family proteins. YAK1 mutations suppress TOR deficiency in Arabidopsis and consequences of lst8 mutations. The YAK1 protein is phosphorylated by the TOR kinase
Msa0375540	AT5G66370	35.802	metal ion-binding protein
Msa0375550	AT5G43940	56.15	Encodes a glutathione-dependent formaldehyde dehydrogenase (also known as class III type alcohol dehydrogenase) reduces S-nitrosoglutathione (GSNO), the condensation product of glutathione and NO, that is a naturally occurring NO reservoir and also a reactive nitrogen intermediate. Gene expression is reduced by wounding and induced by salicylic acid. Is required for the acclimation of plants to h…
Msa0375560	AT4G08350	74.229	global transcription factor group A2
Msa0375570	AT1G77090	77.232	thylakoid lumenal protein (Mog1/PsbP/DUF1795-like photosystem II reaction center PsbP family protein)
Msa0375580	NA
Msa0375590	AT1G50270	34.7	Pentatricopeptide repeat (PPR) superfamily protein
Msa0375600	AT5G27540	48.54	Encodes a protein with similarity to GTPases that is localized to the mitochondrion. Involved in embryogenesis, pollen tube growth and required for mitochondrial development
Msa0380130	AT1G47640.1	87.225	seven transmembrane domain protein
Msa0380140	AT3G25940.1	61.739	TFIIB zinc-binding protein
Msa0380150	AT5G52520	75.33	Encodes a chloroplast and mitochondria localized prolyl-tRNA synthetase
Msa0533340	AT4G20140	32.54	Encodes GASSHO1 (GSO1), a putative leucine-rich repeat transmembrane-type receptor kinase. GSO1 and a homolog GSO2 (At5g44700) are required for the formation of a normal epidermal surface during embryogenesis. Necessary for localizing CASPARIAN STRIP DOMAIN PROTEINS (CASPs) - major players of endodermal differentiation - into an uninterrupted, ring-like domain
Msa0533350	AT1G56130	43.48	Leucine-rich repeat transmembrane protein kinase
Msa0533510	AT3G04190	55.72	RmlC-like cupins superfamily protein
Msa0533520	AT3G04190	56.22	RmlC-like cupins superfamily protein
Msa0553230	AT1G50450	75.25	Saccharopine dehydrogenase
Msa0553240	AT5G12430	42	Encodes one of the 36 carboxylate clamp (CC)-tetratricopeptide repeat (TPR) proteins (Prasad 2010, Pubmed ID: 20856808) with potential to interact with Hsp90/Hsp70 as co-chaperones
Msa0553250	AT5G25250	72.996	Encodes a protein that is involved in a membrane microdomain-dependent, but clathrin-independent, endocytic pathway required for optimal seedling development. The mRNA is cell-to-cell mobile
Msa0553260	AT2G05790	41.43	O-Glycosyl hydrolases family 17 protein
Msa0553270	NA
Msa0553280	AT2G05790	36.01	O-Glycosyl hydrolases family 17 protein
Msa0575980	AT5G65920	65.714	Encodes a protein with E3 ubiquitin ligase activity that is involved in negative regulation of salt stress tolerance during germination
Msa0575990	AT1G68090	55.87	Encodes a calcium-binding protein annexin (AnnAt5). Plays a vital role in pollen development via Ca2+ dependent membrane trafficking
Msa0576000	AT1G73470	86.667	hypothetical protein
Msa0576010	NA
Msa0892380	AT5G51780	46.364	basic helix-loop-helix (bHLH) DNA-binding superfamily protein
Msa0894400	AT5G49160	61.97	Encodes a cytosine methyltransferase MET1. Required for silencing of FWA paternal allele in endosperm. Two lines with RNAi constructs directed against DMT1 have reduced agrobacterium-mediated tumor formation. The mRNA is cell-to-cell mobile
Msa0894410	AT3G27170	54.63	member of Anion channel protein family The mRNA is cell-to-cell mobile
Msa1005400	AT5G07010	48.649	Encodes a sulfotransferase that acts specifically on 11- and 12-hydroxyjasmonic acid. Transcript levels for this enzyme are increased by treatments with jasmonic acid (JA), 12-hydroxyJA, JA-isoleucine, and 12-oxyphytodienoic acid (a JA precursor)
Msa1005410	AT3G50040	40.741	hypothetical protein
Msa1005420	AT4G08850	42.29	MIK1 encodes a receptor kinase that forms a complex with MDIS1/MIK2 and binds LURE1, the female pollen guidance chemi-attractant. MIK1 phosphorylates MDIS1 and is autophosphorylated
Msa1005800	AT1G05940	63.889	Encodes a member of the cationic amino acid transporter (CAT) subfamily of amino acid polyamine choline transporters
Msa1005810	AT1G05940	70.45	Encodes a member of the cationic amino acid transporter (CAT) subfamily of amino acid polyamine choline transporters
Msa1005820	AT4G16790	46.02	hydroxyproline-rich glycoprotein family protein
Msa1005830	AT5G15750	72	Alpha-L RNA-binding motif/Ribosomal protein S4 family protein
Msa1007340	AT3G29035	56.81	Encodes a protein with transcription factor activity. Note: this protein (AT3G29035) on occasion has also been referred to as AtNAC3, not to be confused with the AtNAC3 found at locus AT3G15500. The mRNA is cell-to-cell mobile
Msa1007350	AT1G34670	75.19	Encodes a member of the R2R3 transcription factor gene family that is a negative regulator of lateral root (LR) development. It has been proposed that this transcription factor is part of a novel negative feedback loop stimulated specifically in the endodermis upon LR initiation to ensure that LRs are formed only in the correct place
Msa1016430	AT2G33620	32.73	AT hook motif DNA-binding family protein
Msa1016440	AT5G41990	63.41	Encodes a member of the WNK family (9 members in all) of protein kinases, the structural design of which is clearly distinct from those of other known protein kinases, such as receptor-like kinases and mitogen-activated protein kinases. Interacts specifically with and phosphorylates AtVHA-C, subunit C of the vacuolar H+-ATPase
Msa1017860	AT3G05920	34.48	Heavy metal transport/detoxification superfamily protein
Msa1027410	AT4G35420	36.74	Encodes DRL1 (Dihydroflavonol 4-reductase-like1), a closely related homolog of the rice anther-specific gene OsDFR2. DRL1 may be involved in a metabolic pathway essential for pollen wall development and male fertility. Mutant plants have impaired pollen formation and seed production
Msa1027420	AT5G03180	50.72	RING/U-box superfamily protein
Msa1027430	AT3G18030	59.375	flavin mononucleotide flavoprotein involved in salt and osmotic tolerance HAL3A encodes for phosphopantothenoylcysteine decarboxylase being involved in Coenzyme A biosynthesis. HAL3A is predominant over another gene with the presumably same function
Msa1027440	AT3G27200	28.87	Cupredoxin superfamily protein
Msa1034310	AT2G41630	85.03	Encodes a transcription factor, TFIIB1, that plays important roles in pollen tube growth, guidance, and reception as well as endosperm development and is partially functionally different from AtTFIIB2 and AtTFIIB3/AtpBRP2
Msa1034320	AT3G02370	36.42	tRNA-splicing endonuclease subunit
Msa1034330	AT2G43780	66.197	cytochrome oxidase assembly protein
Msa1034340	AT2G41600	47.826	Mitochondrial glycoprotein family protein
Msa1038310	AT3G04740	64.097	encodes a protein with similarities to subunits of the Mediator complex, required for RNA polymerase II recruitment at target promoters in response to specific activators. Lines carrying loss of function mutations in the gene have reduced cell numbers in aerial organs. On the other hand, lines overexpressing the gene have increased number of small cells in clusters, suggesting cell division is mo…
Msa1038320	AT5G52440	35.833	HCF106; nuclear gene for chloroplast. Thylakoid membrane delta pH translocation pathway component protein; related to Escherichia coli TatA and TatB The mRNA is cell-to-cell mobile
Msa1038330	AT3G54620	49.53	bZIP transcription factor-like protein mRNA
Msa1038340	NA
Msa1038350	AT2G04038	42.86	basic leucine-zipper 48
Msa1181830	NA
Msa1185960	NA
Msa1185970	AT4G38190	48.04	encodes a gene similar to cellulose synthase
Msa1185980	AT4G15030	61.268	folate-sensitive fragile site protein
Msa1185990	AT1G54160	65	Encodes a member of the CCAAT-binding transcription factor (CBF-B/NF-YA) family. Expression is upregulated in response to ABA and drought. This regulation appears to be mediated by MIR169A which is downregulated in response to drought. NFYA5 is a target of MIR169A. Loss of function mutations are hypersensitive to drought
Msa1205840	AT2G25180	64.91	Encodes an Arabidopsis response regulator (ARR) protein that acts in concert with other type-B ARRs in the cytokinin signaling pathway. Also involved in cytokinin-dependent inhibition of hypocotyl elongation and cytokinin-dependent greening and shooting in tissue culture. ARR1, ARR10, and ARR12 are redundant regulators of drought response, with ARR1 being the most critical.The retention of leaf w…
Msa1205850	AT4G28770	38.17	Tetraspanin family protein
Msa1214810	NA
Msa1214820	NA
Msa0888690	AT2G37540	59.22	NAD(P)-binding Rossmann-fold superfamily protein
