# Supplementary material for: A Genome-Wide Association Study Coupled With a Transcriptomic Analysis Reveals the Genetic Loci and Candidate Genes Governing the Flowering Time in Alfalfa (Medicago sativa L.)
Source: Front Plant Sci. 2022 Jul 11;13:913947. doi: 10.3389/fpls.2022.913947 (PMC9310038; doi:10.3389/fpls.2022.913947)
Supplement: Supplementary Table 3 — Upregulated DEGs in the bud stage under normal growth conditions. [file Table_3.XLSX]

## Sheet: Sheet1
Gene ID	Chr	Pos_S	Pos_E	Annotation
Msa0008030	1	11594449	11597258	Transcription factor Pcc1
Msa0567960	4	69408206	69434467	NA
Msa1005850	7	3855699	3858207	This protein promotes the GTP-dependent binding of aminoacyl-tRNA to the A-site of ribosomes during protein biosynthesis
Msa0898880	6	93524229	93525315	NA
Msa0538250	4	17413171	17414327	Plant non-specific lipid-transfer proteins transfer phospholipids as well as galactolipids across membranes. May play a role in wax or cutin deposition in the cell walls of expanding epidermal cells and certain secretory tissues
Msa0217080	2	63601487	63605527	Dehydration-responsive protein
Msa0387110	3	90949636	90954436	Phosphorylase superfamily
Msa0192360	2	8130949	8131420	Auxin-repressed 12.5 kDa
Msa0386940	3	90777866	90779163	Belongs to the plant dehydrin family
Msa1174230	8	5309855	5312081	Belongs to the peptidase C1 family
Msa0738880	5	56953683	56954620	Cold and drought-regulated protein
Msa1180390	8	14338720	14345651	This protein promotes the GTP-dependent binding of aminoacyl-tRNA to the A-site of ribosomes during protein biosynthesis
Msa0387090	3	90934358	90936358	Phosphorylase superfamily
Msa0567910	4	69325660	69336562	NA
Msa0901860	6	98824413	98829188	Belongs to the glycosyl hydrolase 1 family
Msa0565000	4	65835851	65838063	Belongs to the peptidase C1 family
Msa0345410	3	4651652	4652215	Dirigent proteins impart stereoselectivity on the phenoxy radical-coupling reaction, yielding optically active lignans from two molecules of coniferyl alcohol in the biosynthesis of lignans, flavonolignans, and alkaloids and thus plays a central role in plant secondary metabolism
Msa0898860	6	93479502	93480304	NA
Msa0194370	2	10327435	10329028	Belongs to the 'GDSL' lipolytic enzyme family
Msa0345330	3	4520702	4521265	Dirigent proteins impart stereoselectivity on the phenoxy radical-coupling reaction, yielding optically active lignans from two molecules of coniferyl alcohol in the biosynthesis of lignans, flavonolignans, and alkaloids and thus plays a central role in plant secondary metabolism
Msa0730790	5	40709626	40713207	NA
Msa1186220	8	24305816	24312726	-
Msa0045080	1	76763429	76766800	Domain of unknown function DUF223
Msa0354620	3	26544132	26547105	Organ-specific protein S2
Msa0567670	4	68952783	68994171	NA
Msa1171610	8	1408469	1412925	DDE superfamily endonuclease
Msa1014570	7	23621366	23625264	Polygalacturonase
Msa0004390	1	6888396	6893678	Belongs to the 'GDSL' lipolytic enzyme family
Msa0538650	4	18126313	18127058	NA
Msa0029920	1	55727144	55732181	Sieve element occlusion
Msa1013510	7	20440413	20442929	rRNA binding
Msa0192540	2	8349855	8350652	-
Msa0549140	4	43961659	43973670	beta-L-arabinosidase activity
Msa0039240	1	68793490	68803279	Low-temperature-induced 65 kDa
Msa0579340	4	84002962	84003207	NA
Msa0552920	4	49658454	49660637	Proline-rich protein
Msa0016630	1	27601141	27610734	NA
Msa0549500	4	44655140	44662346	Cold-regulated 413 plasma membrane protein
Msa0192170	2	7893737	7899359	late embryogenesis abundant protein
Msa0726360	5	27097602	27102493	NA
Msa0342730	3	672105	688421	NA
Msa0724560	5	23185044	23189716	protein NRT1 PTR FAMILY 2.13-like
Msa1040260	7	77601519	77603236	response to cold
Msa0717560	5	11443691	11446990	Squalene/phytoene synthase
Msa1021960	7	47180379	47183629	monooxygenase
Msa1200940	8	54040694	54043993	Squalene/phytoene synthase
Msa0540340	4	22252179	22256984	Belongs to the protein kinase superfamily. Ser Thr protein kinase family
Msa0003490	1	6048052	6052210	Bifunctional dihydroflavonol 4-reductase flavanone
Msa0710940	5	2835156	2837048	NA
Msa0389120	3	93730125	93733719	Cytochrome p450
Msa1196970	8	47064437	47067072	Non-catalytic subunit
Msa0552480	4	49163559	49176564	E3 ubiquitin-protein ligase
Msa0370030	3	67432393	67435905	UPF0695 membrane protein
Msa1039290	7	76429042	76433281	DDE superfamily endonuclease
Msa0538570	4	18016838	18018374	Plant non-specific lipid-transfer proteins transfer phospholipids as well as galactolipids across membranes. May play a role in wax or cutin deposition in the cell walls of expanding epidermal cells and certain secretory tissues
Msa0572080	4	74861046	74866638	1-aminocyclopropane-1-carboxylate
Msa0725940	5	26059553	26062585	UDP-glucuronic acid decarboxylase
Msa0885480	6	41855590	41859649	( )-delta-cadinene synthase
Msa0567690	4	69005216	69018996	NA
Msa0746090	5	68089445	68090432	NA
Msa0551440	4	47393895	47413869	E3 ubiquitin-protein ligase
Msa0889190	6	56201554	56207236	Ubiquitin carboxyl-terminal hydrolase
Msa0350730	3	16054769	16058170	ADP binding
Msa0192210	2	7965798	7967545	late embryogenesis abundant protein
Msa1185340	8	22409950	22416343	MADS-box protein
Msa0379280	3	80298541	80303876	Mechanosensitive ion channel protein
Msa1225910	8	91467920	91470593	pre-rRNA-processing protein TSR2 homolog
Msa0579370	4	84014629	84014889	NA
Msa0722470	5	19742488	19749558	Component of the peroxisomal and mitochondrial division machineries. Plays a role in promoting the fission of mitochondria and peroxisomes
Msa0566920	4	68159171	68167259	Belongs to the cytochrome P450 family
Msa0552300	4	48833505	48845911	E3 ubiquitin-protein ligase
Msa1032560	7	67511784	67517310	Essential component of the PAM complex, a complex required for the translocation of transit peptide-containing proteins from the inner membrane into the mitochondrial matrix in an ATP-dependent manner
Msa0367100	3	62608641	62610965	Rare lipoprotein A (RlpA)-like double-psi beta-barrel
Msa0552440	4	49067860	49080671	NA
Msa0343460	3	1603784	1612450	Dehydration-responsive protein
Msa0552340	4	48923268	48936424	NA
Msa1187220	8	26681634	26686206	Cysteine proteinase inhibitor
Msa1199660	8	51883354	51891456	Belongs to the protein kinase superfamily. Ser Thr protein kinase family
Msa0010050	1	15022281	15025784	Belongs to the uridine kinase family
Msa1223860	8	88483268	88484257	NA
Msa0037660	1	66774301	66777081	Protein of unknown function (DUF4057)
Msa0196580	2	13830492	13831909	MYB-like transcription factor ETC1
Msa0379310	3	80376308	80384145	Mechanosensitive ion channel protein
Msa0551990	4	48382749	48389873	Synaptotagmin-like mitochondrial-lipid-binding domain
Msa0016020	1	26588247	26590691	NA
Msa1011350	7	15445968	15448580	Polygalacturonase
Msa0379190	3	80143591	80151427	Mechanosensitive ion channel protein
Msa0342620	3	532300	535918	Protein THYLAKOID FORMATION1
Msa0561290	4	60802356	60810746	Encoded by
Msa1193700	8	40159634	40162398	Non-catalytic subunit
Msa0031350	1	58077767	58083614	DDE superfamily endonuclease
Msa0713300	5	5414208	5421704	Divergent CCT motif
Msa0574880	4	78628969	78631095	Belongs to the universal ribosomal protein uS5 family
Msa0363310	3	55571635	55582992	Belongs to the iron ascorbate-dependent oxidoreductase family
Msa1029800	7	63286456	63308310	PA domain
Msa0369790	3	67088260	67091302	WEB family protein At2g40480-like
Msa0576020	4	80042563	80049996	1-aminocyclopropane-1-carboxylate deaminase
Msa0008900	1	12867200	12868579	D-arabinono-1,4-lactone oxidase
Msa1038770	7	75730274	75731804	LRR-repeat protein
Msa0715420	5	8481634	8494169	disease resistance
Msa0385400	3	88943694	88946964	Belongs to the 'GDSL' lipolytic enzyme family
Msa0367000	3	62416538	62460647	Belongs to the disease resistance NB-LRR family
Msa0725900	5	25921975	25925045	protein At3g15000, mitochondrial-like
Msa0552110	4	48553385	48584592	NA
Msa0732420	5	44827794	44829791	NA
Msa0727440	5	29904675	29908949	PI-PLC X domain-containing protein
Msa0217120	2	63694309	63698249	Belongs to the peptidase S10 family
Msa0203010	2	26204145	26204777	Auxin-binding protein
Msa0362000	3	52757740	52765345	Kinesin-like protein
Msa0045190	1	76989908	76995248	NA
Msa1024220	7	52885916	52893674	ABC transporter A family member
Msa0551220	4	47245270	47269629	E3 ubiquitin-protein ligase
Msa0574660	4	78322096	78327293	Endoglucanase
Msa0552720	4	49381396	49386779	RNA recognition motif
Msa0045440	1	77382308	77387648	NA
Msa0008880	1	12838863	12842822	D-arabinono-1,4-lactone oxidase
Msa0873600	6	9190043	9195395	source UniProtKB
Msa0217150	2	63726366	63730296	Belongs to the peptidase S10 family
Msa0366930	3	62020009	62027662	Belongs to the disease resistance NB-LRR family
Msa1030550	7	64694049	64695528	NAC domain-containing protein
Msa0745850	5	67685534	67688936	DNA recombination
Msa1202340	8	56000122	56005093	LRR-repeat protein
Msa0371540	3	69716480	69719733	Belongs to the UDP-glycosyltransferase family
Msa0875160	6	11385087	11389352	ADP binding
Msa0207220	2	37783715	37791386	Belongs to the sterol desaturase family
Msa0730730	5	40578853	40599825	-
Msa0369280	3	66350140	66354862	Phosphoinositide phospholipase C
Msa0746980	5	70610160	70617080	Phosphoglucan phosphatase DSP4
Msa0869990	6	4279804	4290283	NA
Msa0025740	1	49210074	49212196	Axoneme-associated protein mst101(2)-like
Msa0001010	1	2400128	2408903	Diaminopimelate decarboxylase
Msa1216260	8	77892188	77894201	ribosomal protein
Msa0901060	6	97309409	97312847	NA
Msa1220300	8	83360860	83370454	beta-galactosidase
Msa0361530	3	52159810	52162970	NA
Msa1194870	8	42412362	42416188	F-box RNI FBD-like domain protein
Msa0003080	1	5553591	5556843	WAT1-related protein
Msa1040270	7	77609239	77611079	hydrophobic protein
Msa0734170	5	47823917	47826576	Belongs to the UPP synthase family
Msa0545820	4	36620793	36622190	Cytochrome p450
Msa0567710	4	69030006	69043359	NA
Msa0535180	4	11264728	11272104	Holliday junction DNA helicase ruvB N-terminus
Msa0566030	4	66994782	66998502	Neprosin
Msa0366910	3	61976421	61979133	UDP-glucuronic acid decarboxylase
Msa0571770	4	74468635	74473311	NA
Msa0038490	1	67970948	67975793	Histidine
Msa0575800	4	79723424	79725279	RNA-binding component of the eukaryotic translation initiation factor 3 (eIF-3) complex, which is involved in protein synthesis of a specialized repertoire of mRNAs and, together with other initiation factors, stimulates binding of mRNA and methionyl-tRNAi to the 40S ribosome. The eIF-3 complex specifically targets and initiates translation of a subset of mRNAs involved in cell proliferation. Thi…
Msa0877080	6	15789702	15792300	UDP-glucuronic acid decarboxylase
Msa0200610	2	20817576	20821162	DNA recombination
Msa0535160	4	11225296	11239068	P5CS plays a key role in proline biosynthesis, leading to osmoregulation in plants
Msa1029900	7	63466636	63478532	subtilisin-like protease
Msa1196280	8	45090153	45095173	LRR-repeat protein
Msa0901870	6	98862105	98871821	Belongs to the glycosyl hydrolase 1 family
Msa0225520	2	75653136	75659575	Belongs to the peptidase S10 family
Msa1221040	8	84486242	84490388	Belongs to the membrane-bound acyltransferase family
Msa0571480	4	74110740	74113837	Tubulin is the major constituent of microtubules. It binds two moles of GTP, one at an exchangeable site on the beta chain and one at a non-exchangeable site on the alpha chain
Msa0741590	5	61301815	61302777	Component of the DNA topoisomerase VI involved in chromatin organization and progression of endoreduplication cycles. Relaxes both positive and negative superturns and exhibits a strong decatenase activity
Msa0036940	1	65790798	65792093	NA
Msa0737900	5	55431886	55436769	NUMOD3 motif (2 copies)
Msa0551940	4	48299614	48301510	Senescence-associated protein
Msa0551370	4	47334891	47346137	Belongs to the small GTPase superfamily. Rho family
Msa0874560	6	10366982	10372870	TMV resistance protein N-like
Msa1221020	8	84464397	84468255	Belongs to the membrane-bound acyltransferase family
Msa0715950	5	9210783	9213704	DA1-related 1-like
Msa0731490	5	42344433	42350059	Encoded by
Msa0212900	2	55262638	55262967	Belongs to the nucleosome assembly protein (NAP) family
Msa0573520	4	76743180	76744986	RIBOSOMAL protein
Msa1003560	7	665830	671117	NA
Msa1040810	7	78281234	78286286	Boron transporter
Msa0896220	6	85972392	85976963	Belongs to the group II decarboxylase family
Msa0734230	5	47920522	47927898	Belongs to the Ca(2 ) cation antiporter (CaCA) (TC 2.A.19) family
Msa0732350	5	44700694	44707194	Dihydrofolate reductase-like
Msa0741380	5	61083010	61085805	Belongs to the GST superfamily
Msa0730870	5	40766768	40768341	NA
Msa0352410	3	21216772	21220916	Belongs to the membrane-bound acyltransferase family
Msa0542530	4	27627724	27630650	Belongs to the glycosyl hydrolase 1 family
Msa0722440	5	19701522	19709685	NA
Msa0214070	2	57905598	57912565	Protein trichome birefringence-like 41
Msa1210180	8	68947606	68948732	Gibberellin regulated protein
Msa0739040	5	57076400	57083703	Belongs to the 'GDSL' lipolytic enzyme family
Msa1028570	7	61630184	61636430	Desiccation protectant protein Lea14 homolog
Msa0372460	3	70968608	70971952	DCD
Msa0366120	3	60550909	60555559	Belongs to the peroxidase family. Classical plant (class III) peroxidase subfamily
Msa0542640	4	27845122	27848836	Equilibrative nucleotide transporter 3-like
Msa1193090	8	39267440	39268438	Belongs to the sulfotransferase 1 family
Msa0531920	4	6005726	6012143	chloroplast mRNA modification
Msa0203030	2	26225343	26225975	Auxin-binding protein
Msa0016750	1	27874628	27890246	Belongs to the cytochrome P450 family
Msa0008620	1	12440059	12443957	D-arabinono-1,4-lactone oxidase
Msa0714140	5	6741962	6744812	Belongs to the peroxidase family. Classical plant (class III) peroxidase subfamily
Msa0897030	6	88319465	88321315	f-box protein
Msa0557460	4	55836004	55837170	-
Msa0552270	4	48740649	48746830	Transcription initiation factor TFIID subunit
Msa1017650	7	36913146	36918886	NA
Msa0347280	3	8251441	8252235	Belongs to the MIP aquaporin (TC 1.A.8) family
Msa0204000	2	28792872	28798918	pectinesterase pectinesterase inhibitor
Msa1023280	7	50643169	50644476	Belongs to the GST superfamily
Msa1173900	8	4614018	4618594	Remorin, N-terminal region
Msa1196300	8	45101635	45106007	F-box FBD LRR-repeat protein
Msa0871650	6	6579717	6583432	NA
Msa0223720	2	73365066	73370297	Belongs to the protein kinase superfamily
Msa1176120	8	8024447	8025757	Homeobox-leucine zipper protein
Msa0560070	4	59319111	59319371	NA
Msa0723780	5	21745207	21771655	Belongs to the peptidase M10A family
Msa0557870	4	56368205	56371678	NA
Msa1206810	8	63925761	63930363	dual specificity protein phosphatase
Msa1185110	8	21711717	21725799	disease resistance
Msa0731150	5	41452708	41455246	glycerol-3-phosphate acyltransferase
Msa1003570	7	674625	676873	NA
Msa0571110	4	73605501	73607489	Heavy-metal-associated domain
Msa0724760	5	23839774	23842882	NA
Msa0552310	4	48846972	48853154	Transcription initiation factor TFIID subunit
Msa0900270	6	95757589	95763857	Disease resistance protein (TIR-NBS-LRR class)
Msa1199740	8	51969516	51984079	Belongs to the protein kinase superfamily. Ser Thr protein kinase family
Msa1027180	7	59479399	59484483	NA
Msa0367090	3	62598257	62600513	Rare lipoprotein A (RlpA)-like double-psi beta-barrel
Msa1199540	8	51690616	51700404	Phototropin-2-like
Msa1022370	7	48498527	48501725	Lignin degradation and detoxification of lignin-derived products
Msa0354500	3	25846061	25848239	receptor
Msa0892020	6	69715010	69716598	DNA-binding domain in plant proteins such as APETALA2 and EREBPs
Msa0724690	5	23619245	23621688	Homeobox-leucine zipper protein
Msa0388260	3	92673293	92680390	ALG-2 interacting protein
Msa1021660	7	46546632	46548924	Plant protein of unknown function
Msa0198480	2	17090745	17108476	Belongs to the helicase family. Dicer subfamily
Msa0902540	6	100974055	100975828	NA
Msa0372110	3	70421668	70425038	Belongs to the membrane-bound acyltransferase family
Msa0196100	2	13128561	13132649	NA
Msa1188960	8	29842594	29845581	NA
Msa0713230	5	5357094	5360039	Beta-amylase
Msa1196320	8	45115255	45119660	F-box FBD LRR-repeat protein
Msa0217730	2	64695624	64701111	-
Msa1216750	8	78711596	78715762	prolyl 4-hydroxylase
Msa1172040	8	1930304	1930762	-
Msa0015370	1	24801133	24804539	3-ketoacyl-CoA synthase
Msa0570210	4	72295563	72307163	Serine threonine-protein kinase
Msa1194880	8	42419639	42423731	F-box RNI FBD-like domain protein
Msa0223110	2	72623471	72627179	NA
Msa0362680	3	54241621	54243377	Cytochrome p450
Msa1010500	7	13680234	13680683	Chitinase-like protein
Msa0727960	5	31491048	31502485	NA
Msa1010720	7	13899989	13908756	NA
Msa0045380	1	77304449	77314355	ATP synthase alpha/beta family, beta-barrel domain
Msa0222510	2	71795648	71808939	PAS fold
Msa1030160	7	64097562	64098952	Secoisolariciresinol dehydrogenase-like
Msa0223820	2	73479206	73483569	Chaperone protein
Msa0570740	4	73073667	73078533	NA
Msa0033370	1	60830386	60836519	belongs to the protein kinase superfamily
Msa0366260	3	60829616	60841113	NA
Msa1020480	7	43871292	43875857	Belongs to the protein kinase superfamily. Ser Thr protein kinase family
Msa0224700	2	74590800	74591868	Belongs to the 'GDSL' lipolytic enzyme family
Msa1022360	7	48495884	48497621	Protein of unknown function (DUF674)
Msa0366350	3	61079112	61084247	Belongs to the disease resistance NB-LRR family
Msa1183090	8	18279530	18283987	F-box FBD LRR-repeat protein
Msa0571090	4	73582277	73585411	HVA22-like protein
Msa1028500	7	61450747	61454752	NA
Msa0723860	5	21863926	21873940	Belongs to the peptidase M10A family
Msa0028610	1	53611707	53619104	Sulfate transporter 3.1-like
Msa0880080	6	26132886	26139575	Glucomannan 4-beta-mannosyltransferase 9-like
Msa0723920	5	21960129	21963130	response regulator
Msa0744770	5	65732999	65737016	xanthine dehydrogenase
Msa1218410	8	81079477	81085888	DNA replication licensing factor
Msa0715580	5	8669665	8675177	NA
Msa1039950	7	77275534	77279024	Calmodulin-binding protein
Msa1008840	7	9536816	9538264	Isoflavonoid malonyl transferase
Msa0542670	4	27933058	27936772	Equilibrative nucleotide transporter 3-like
Msa0358740	3	44298803	44302815	Belongs to the multi antimicrobial extrusion (MATE) (TC 2.A.66.1) family
Msa1020510	7	44067190	44071754	Belongs to the protein kinase superfamily. Ser Thr protein kinase family
Msa1183350	8	18587479	18592438	NA
Msa0716450	5	9882433	9887660	Membrane protein-like protein
Msa0001210	1	2962603	2966777	Potassium channel
Msa0552190	4	48641152	48644905	WD-40 repeat-containing protein
Msa0570350	4	72503356	72514064	Belongs to the class-III pyridoxal-phosphate-dependent aminotransferase family
Msa0551780	4	47942028	47944816	ADP binding
Msa0563670	4	64108154	64110914	Nuclear transport factor
Msa0884300	6	37561145	37566071	glycerophosphoryl diester phosphodiesterase
Msa0358500	3	43478364	43484213	Protein trichome birefringence-like 43
Msa0877250	6	16416596	16424276	NA
Msa0718230	5	12413871	12428082	Transporter
Msa1038070	7	74877423	74879902	zinc finger CCCH domain-containing protein
Msa1180070	8	13804722	13807302	NA
Msa0038020	1	67252179	67256625	Choline ethanolamine
Msa0728370	5	32973408	32977440	Belongs to the iron ascorbate-dependent oxidoreductase family
Msa0578940	4	83621137	83626630	NA
Msa1211720	8	71466979	71470963	serine threonine-protein kinase
Msa1218200	8	80749972	80751075	Major allergen Pru
Msa1016020	7	31299052	31304323	Polygalacturonase
Msa1215500	8	76775802	76783632	Synaptotagmin-5-like
Msa0189940	2	5383397	5386909	Belongs to the TPP enzyme family
Msa1039960	7	77282914	77286689	Calmodulin-binding protein
Msa0581680	4	87164972	87168255	Pentatricopeptide repeat-containing protein
Msa0540980	4	24210367	24212793	ATP-dependent DNA helicase
Msa1005280	7	2908957	2913815	NA
Msa0343080	3	1094745	1095137	RALF-like 34
Msa0728550	5	33260281	33264313	Belongs to the iron ascorbate-dependent oxidoreductase family
Msa0203590	2	27546728	27547642	C-type lectin receptor-like tyrosine-protein kinase
Msa0552390	4	48987859	49000675	E3 ubiquitin-protein ligase SDIR1-like
Msa0537860	4	16884713	16885674	Plant non-specific lipid-transfer proteins transfer phospholipids as well as galactolipids across membranes. May play a role in wax or cutin deposition in the cell walls of expanding epidermal cells and certain secretory tissues
Msa0874570	6	10375006	10375323	-
Msa0728270	5	32792598	32796630	Belongs to the iron ascorbate-dependent oxidoreductase family
Msa1007430	7	6982265	6988391	phosphate transporter PHO1 homolog
Msa0548390	4	42428512	42431058	DNA recombination
Msa0366590	3	61465773	61468617	Belongs to the cytochrome P450 family
Msa0573940	4	77284538	77288697	CRS2-associated factor 1
Msa0739090	5	57132914	57136340	Belongs to the AB hydrolase superfamily. Lipase family
Msa0580730	4	85936937	85938038	Major allergen Pru
Msa1180190	8	13962429	13967859	RNA binding
Msa0575780	4	79711307	79719367	Translocon at the outer membrane of chloroplasts
Msa1003890	7	974089	977899	Belongs to the major facilitator superfamily. Sugar transporter (TC 2.A.1.1) family
Msa1199640	8	51870394	51873549	NA
Msa1014810	7	24673922	24674843	LisH domain and HEAT repeat-containing protein
Msa0367020	3	62514479	62517796	Belongs to the disease resistance NB-LRR family
Msa0870060	6	4357371	4361026	Senescence-associated carboxylesterase 101-like
Msa0006430	1	9307928	9314762	ribosome biogenesis protein
Msa0575190	4	78956241	78960840	NA
Msa0378920	3	79788284	79790389	Mediates both low-affinity uptake and efflux of sugar across the membrane
Msa0895690	6	83932069	83935739	Belongs to the WD repeat SEC13 family
Msa0378100	3	78799083	78804373	caffeic acid
Msa0389500	3	94357380	94360798	Protein trichome birefringence-like 33
Msa1014580	7	23643115	23647018	NA
Msa0211110	2	51880259	51888107	NA
Msa0569380	4	71229068	71230791	NAC domain-containing protein
Msa0357690	3	41205377	41208222	N-terminal peptidyl-glutamic acid acetylation
Msa1196570	8	46095055	46095750	F-box RNI FBD-like domain protein
Msa1004480	7	1980654	1983240	Myb/SANT-like DNA-binding domain
Msa1172100	8	1981926	1982384	-
Msa0203360	2	27109810	27112756	Replication factor C subunit
Msa0362800	3	54563129	54567328	Serine threonine-protein phosphatase 7 long form homolog
Msa0529530	4	3129724	3138817	UDP-glucuronic acid decarboxylase
Msa0553790	4	51051907	51063730	Belongs to the class-I aminoacyl-tRNA synthetase family
Msa0568270	4	69895991	69902851	-
Msa0196880	2	14462195	14465200	WRKY transcription factor
Msa0204750	2	30545164	30549758	citrate synthase
Msa1205020	8	61137905	61141271	NA
Msa0888170	6	52352202	52353338	Fk506-binding protein
Msa0357090	3	37672675	37679632	Belongs to the peptidase S10 family
Msa1201690	8	54862352	54863967	Belongs to the class I-like SAM-binding methyltransferase superfamily. RsmB NOP family
Msa0014120	1	22161109	22170793	disease resistance
Msa0710140	5	2036905	2041707	NA
Msa0555880	4	53890304	53900913	NA
Msa0040890	1	71152167	71156730	NA
Msa1187710	8	27588960	27591262	TMV resistance protein N-like
Msa1202300	8	55979225	55984366	LRR-repeat protein
Msa0895150	6	82104056	82108979	Belongs to the CTL (choline transporter-like) family
Msa0547780	4	41173126	41179306	3-ketoacyl-CoA synthase
Msa1040130	7	77491766	77497703	Diphthamide synthase
Msa0363970	3	56663972	56665345	-
Msa1194860	8	42406903	42410198	F-box RNI FBD-like domain protein
Msa0579350	4	84004959	84005204	NA
Msa0028180	1	52975930	52977440	Universal stress protein A-like protein
Msa0569360	4	71217572	71222212	Aldehyde dehydrogenase family
Msa0897000	6	88202252	88206853	NA
Msa0722460	5	19735308	19737851	Belongs to the PI3 PI4-kinase family
Msa0744880	5	65890508	65895090	NA
Msa1008170	7	8110980	8115518	Targeting protein for Xklp2 (TPX2)
Msa0736130	5	52081071	52084356	Microsomal glutathione S-transferase
Msa0015200	1	24575798	24581647	magnesium ion transmembrane transporter activity
Msa0564020	4	64498215	64503163	subtilisin-like protease
Msa0552350	4	48937493	48943675	Transcription initiation factor TFIID subunit
Msa0578820	4	83446286	83451779	NA
Msa0011910	1	17909094	17914775	May act as a component of the auxin efflux carrier
Msa0732410	5	44809949	44813375	Protein trichome birefringence-like 33
Msa0869150	6	3073792	3079047	NA
Msa0874300	6	10109969	10115794	TMV resistance protein N-like
Msa0538270	4	17460636	17461589	Plant non-specific lipid-transfer proteins transfer phospholipids as well as galactolipids across membranes. May play a role in wax or cutin deposition in the cell walls of expanding epidermal cells and certain secretory tissues
Msa0894920	6	81535180	81539443	NA
Msa1211660	8	71380383	71395863	ABC transporter A family member
Msa0353880	3	24582783	24583106	Photosystem II 5 kDa protein
Msa0578210	4	82779755	82788547	Domain of unknown function (DUF4283)
Msa0570410	4	72564928	72569890	NA
Msa0551290	4	47283742	47312330	E3 ubiquitin-protein ligase
Msa0900300	6	95772025	95776827	resistance protein
Msa1024230	7	52902785	52904503	Belongs to the protein kinase superfamily
Msa0189390	2	4805621	4809055	Histidine
Msa0552260	4	48733271	48738343	E3 ubiquitin-protein ligase
Msa0551400	4	47362015	47379580	E3 ubiquitin-protein ligase
Msa0881390	6	28479220	28482508	Belongs to the importin alpha family
Msa0726190	5	26674552	26678549	Sec-independent protein translocase protein
Msa0553300	4	50242019	50244997	NA
Msa1208620	8	66797387	66799170	RNA recognition motif
Msa0220440	2	68791051	68794211	phosphatase 2c
Msa0045100	1	76798737	76808406	ATP synthase alpha/beta family, beta-barrel domain
Msa0530570	4	4614645	4615262	Auxin-binding protein
Msa0881410	6	28571942	28575291	Belongs to the importin alpha family
Msa0741670	5	61381466	61383185	NA
Msa0530690	4	4750816	4753547	NA
Msa0379460	3	80597248	80600255	NA
Msa0531000	4	5098432	5106601	Belongs to the ABC transporter superfamily. ABCG family. PDR (TC 3.A.1.205) subfamily
Msa0024880	1	47720048	47721903	NA
Msa1036820	7	73263267	73265418	Protein of unknown function (DUF640)
Msa0709130	5	250426	258524	Non-structural maintenance of chromosomes element 1 homolog
Msa0196400	2	13607079	13611947	NA
Msa0206370	2	35638958	35639634	Belongs to the peroxidase family. Classical plant (class III) peroxidase subfamily
Msa1210160	8	68906980	68911283	Calmodulin binding protein-like
Msa1031610	7	66345999	66357125	NA
Msa0023540	1	44878390	44882921	NA
Msa0581470	4	86853285	86857910	AP2-like ethylene-responsive transcription factor
Msa0529300	4	2765081	2767302	Microtubule-associated protein
Msa0563200	4	63503047	63506703	Remorin, C-terminal region
Msa1172140	8	2007970	2008428	-
Msa1029420	7	62865123	62868363	transcription factor
Msa0565630	4	66494918	66508322	Protein NRT1 PTR FAMILY
Msa0901510	6	98237852	98242372	Syntaxin
Msa1196490	8	45825738	45827824	F-box kelch-repeat protein
Msa0185950	2	570341	576629	Solute carrier family 40 member 3
Msa0389200	3	93820527	93825075	Lipoxygenase
Msa1208740	8	66998920	67000732	RNA recognition motif
Msa0040510	1	70735072	70740641	NA
Msa0354200	3	25174732	25175735	GTPase activator activity
Msa1008900	7	9603761	9606791	NA
Msa1213110	8	73154795	73158394	Squamosa promoter-binding-like protein
Msa1014530	7	23548713	23559775	Protein ALTERED XYLOGLUCAN
Msa1210840	8	70056667	70060970	Calmodulin binding protein-like
Msa0528770	4	1733305	1735786	Transcription factor
Msa1012020	7	17087475	17089639	Belongs to the heat shock protein 70 family
Msa1009100	7	9971425	9978144	longifolia
Msa0881490	6	28673027	28676335	Belongs to the TPP enzyme family
Msa0534770	4	10358302	10361403	Lysosomal
Msa0564220	4	64807169	64815535	Methyltransferase-like protein
Msa0028520	1	53511533	53514325	NA
Msa0886000	6	43797035	43807364	Plant transposase (Ptta/En/Spm family)
Msa0566070	4	67051372	67053331	DDE superfamily endonuclease
Msa0718650	5	12918579	12922344	Phosphoribosylamine--glycine ligase
Msa1027500	7	59919780	59926077	MADS-box protein
Msa0717260	5	10964570	10966021	lactoylglutathione
Msa1010870	7	14343781	14346546	Plant protein 1589 of unknown function (A_thal_3526)
Msa1024990	7	55063569	55070609	resistance protein
Msa0547380	4	40345067	40348069	NA
Msa0546150	4	37421382	37423664	NA
Msa0045410	1	77339800	77343236	V-type proton ATPase subunit
Msa0040710	1	70981238	70987050	NA
Msa1003600	7	682314	685045	Belongs to the pirin family
Msa0211670	2	53187159	53193447	Belongs to the peptidase A1 family
Msa0011830	1	17756387	17760862	NA
Msa0206860	2	36919405	36922619	NA
Msa0570910	4	73311958	73316416	NA
Msa0047210	1	79926426	79929550	May be involved in both secretory and endocytic intracellular trafficking in the endosomal prevacuolar compartments
Msa1038600	7	75497574	75501146	Benzyl alcohol
Msa0575790	4	79720141	79721753	Divergent CCT motif
Msa0732010	5	43842096	43843049	Phosphate-induced protein 1 conserved region
Msa0872570	6	8146389	8150170	Calcium-dependent protein kinase
Msa0045160	1	76858476	76867637	V-type proton ATPase subunit
Msa0725960	5	26098255	26103187	Transporter
Msa0570120	4	72203251	72209322	Respiratory burst oxidase homolog protein
Msa0544390	4	32788118	32794185	Belongs to the glycosyltransferase 2 family
Msa0007790	1	11121230	11126328	Replication protein A 32 kDa subunit
Msa1197370	8	47661518	47666526	NA
Msa1187600	8	27494380	27497474	TMV resistance protein N-like
Msa0891790	6	68231470	68238230	NA
Msa0574570	4	78164051	78167390	Calmodulin binding protein-like
Msa0386160	3	89931988	89943232	Ankyrin repeat domain-containing protein
Msa0880500	6	27179510	27189514	Belongs to the short-chain dehydrogenases reductases (SDR) family
Msa0570280	4	72363432	72372408	Transaldolase
Msa1022330	7	48482686	48484685	Protein of unknown function (DUF674)
Msa0542170	4	26245500	26259036	Chaperone protein which promotes assembly of the 20S proteasome as part of a heterodimer with PSMG1
Msa0022140	1	41206669	41216277	Zinc finger MYM-type protein
Msa0224690	2	74589655	74590514	Belongs to the 'GDSL' lipolytic enzyme family
Msa0736160	5	52213918	52225803	DNA recombination
Msa0896100	6	85619172	85626149	TMV resistance protein N-like
Msa0899200	6	94020712	94022124	Heavy-metal-associated domain
Msa0034930	1	62897742	62900416	Domain of unknown function (DUF4220)
Msa0560220	4	59448893	59465592	ABC transporter G family member
Msa1020750	7	44551822	44554265	NA
Msa0893490	6	77992222	77993323	Major allergen Pru
Msa0041200	1	71514794	71525257	NA
Msa0571550	4	74244865	74255290	Belongs to the TRAFAC class myosin-kinesin ATPase superfamily. Kinesin family
Msa0343850	3	2268120	2268668	Cell wall vacuolar inhibitor of fructosidase 1-like
Msa1012120	7	17183437	17184383	Belongs to the heat shock protein 70 family
Msa0710240	5	2229457	2233603	MADS-box protein
Msa1032100	7	66939158	66939928	NA
Msa1009610	7	11298624	11302546	DSBA-like thioredoxin domain
Msa0016740	1	27869305	27872135	O-acyltransferase
Msa1032970	7	68093972	68094866	50S ribosomal protein 5
Msa1028580	7	61639451	61643155	Desiccation protectant protein Lea14 homolog
Msa0552100	4	48544426	48552024	receptor-like protein kinase
Msa0895770	6	84359892	84363589	Protein SHOOT GRAVITROPISM 5-like
Msa0367110	3	62639800	62643322	Belongs to the disease resistance NB-LRR family
Msa1173470	8	3861786	3865211	NA
Msa1204560	8	60349021	60352060	Homeobox-leucine zipper protein
Msa0742400	5	62286755	62289798	Ribonuclease UK114-like
Msa0892170	6	71003619	71007274	resistance protein
Msa1171590	8	1333401	1338793	Lignin degradation and detoxification of lignin-derived products
Msa0378190	3	78908251	78909075	NA
Msa0710000	5	1493576	1497198	NA
Msa0869960	6	4230269	4234561	Prokaryotic RING finger family 4
Msa0720600	5	16653894	16654955	Belongs to the helicase family
Msa0883280	6	34105025	34111516	ABC transporter C family member
Msa0556420	4	54633434	54634461	NA
Msa0535340	4	11564650	11573944	TMV resistance protein N-like
Msa1013310	7	19708405	19712155	F-box LRR-repeat protein
Msa0718460	5	12699539	12702236	NA
Msa1225370	8	90708544	90718344	Agamous-like MADS-box protein
Msa1183080	8	18272507	18279364	NA
Msa0528320	4	1113355	1116807	Belongs to the D-isomer specific 2-hydroxyacid dehydrogenase family
Msa0742180	5	61995998	61998760	Belongs to the protein kinase superfamily
Msa0358030	3	42757596	42760861	Myb/SANT-like DNA-binding domain
Msa0890300	6	63238330	63243311	Belongs to the Frigida family
Msa1223240	8	87636833	87648192	Abnormal spindle-like microcephaly-associated protein homolog
Msa0019110	1	32977550	32977879	NA
Msa1182080	8	17005651	17011083	TMV resistance protein N-like
Msa1196350	8	45142975	45147342	F-box FBD LRR-repeat protein
Msa1025640	7	56408861	56410357	Belongs to the UDP-glycosyltransferase family
Msa1187260	8	26769797	26771923	AP2-like ethylene-responsive transcription factor
Msa0875050	6	11060419	11064374	sodium-coupled neutral amino acid transporter
Msa0901070	6	97327257	97330198	NA
Msa1042690	7	80689056	80689978	NA
Msa0895500	6	83522024	83526313	Component of the ubiquinol-cytochrome c reductase complex (complex III or cytochrome b-c1 complex), which is a respiratory chain that generates an electrochemical potential coupled to ATP synthesis
Msa0367040	3	62570684	62573006	serine threonine-protein kinase
Msa0375500	3	75271965	75275250	alcohol dehydrogenase
Msa0557380	4	55722137	55725891	NA
Msa1013270	7	19692456	19692797	ZINC FINGER protein
Msa0204830	2	30756115	30764844	transcription factor
Msa1029860	7	63369828	63398849	subtilisin-like protease
Msa0899360	6	94357006	94362516	Pre-mRNA-splicing factor ATP-dependent RNA helicase
Msa0360560	3	49980363	49984815	NA
Msa0736240	5	52351238	52372753	P-loop nucleoside triphosphate hydrolase superfamily protein
Msa1208660	8	66876434	66881769	NA
Msa0561010	4	60430501	60431526	Polygalacturonase
Msa1212690	8	72674518	72679864	Predicted membrane protein
Msa0370110	3	67577871	67585660	Biotin--protein ligase
Msa0564330	4	64967390	64968763	f-box protein
Msa0891000	6	63874739	63876824	HVA22-like protein
Msa0201730	2	23553183	23553917	RESISTANCE protein
Msa0569570	4	71490854	71503780	clathrin-coated pit assembly
Msa1035710	7	71680379	71691513	F-box LRR-repeat protein
Msa0001260	1	2970672	2971633	Transcription initiation factor TFIID
Msa0868070	6	1540482	1548933	Thioesterase-like superfamily
Msa0045390	1	77321431	77326416	V-type proton ATPase subunit
Msa1200920	8	54016690	54018450	Belongs to the iron ascorbate-dependent oxidoreductase family
Msa0544880	4	34046584	34050185	NA
Msa0742310	5	62176133	62182219	RNA helicase
Msa0539800	4	21081104	21084137	FAR1-related protein
Msa0002240	1	4082267	4084638	protein At1g32220, chloroplastic-like
Msa0041120	1	71414350	71418586	Cysteine-rich receptor-like protein kinase
Msa0726320	5	27065938	27072593	Argininosuccinate synthase
Msa0551340	4	47314038	47318997	Stomatin-like protein
Msa0883980	6	36392247	36396237	protein desumoylation
Msa0355330	3	29299461	29302315	N-terminal peptidyl-glutamic acid acetylation
Msa0574800	4	78539516	78541056	Nudix hydrolase
Msa0581340	4	86725750	86727358	Belongs to the Casparian strip membrane proteins (CASP) family
Msa0716780	5	10267049	10269557	NA
Msa1022870	7	49820518	49822740	Protein of unknown function (DUF674)
Msa0723940	5	21971096	21972375	NA
Msa0215250	2	60314058	60317483	NA
Msa1175710	8	7205679	7208658	Domain of unknown function (DUF4413)
Msa1014870	7	24893962	24898163	F-box FBD LRR-repeat protein
Msa1042540	7	80469461	80474698	NA
Msa0564600	4	65256987	65260773	calmodulin-binding family
Msa0737750	5	55216787	55218532	NA
Msa0539600	4	20693015	20694485	Belongs to the class I-like SAM-binding methyltransferase superfamily. Cation-independent O- methyltransferase family
Msa0551460	4	47404915	47410471	NA
Msa0895760	6	84243942	84248895	NA
Msa0551190	4	47081222	47089035	NYN domain
Msa0568210	4	69819122	69823503	Transcription factor
Msa0900250	6	95729082	95729826	NA
Msa0211440	2	52713192	52717407	Belongs to the iron ascorbate-dependent oxidoreductase family
Msa0747280	5	70943674	70949507	Dihydrodipicolinate reductase, C-terminus
Msa0740720	5	59819861	59822085	Blue copper protein-like
Msa0574210	4	77576357	77580184	Myb/SANT-like DNA-binding domain
Msa0191800	2	7455014	7458882	Belongs to the peptidase S10 family
Msa1025030	7	55109984	55126635	resistance protein
Msa0540500	4	22813358	22814557	isoform X1
Msa0219100	2	66621523	66626474	NA
Msa1195090	8	42874992	42880402	Encoded by
Msa1030260	7	64221830	64224556	Peptidase C26
Msa1224990	8	90205136	90210338	Ion channel
Msa0361070	3	51260531	51263959	Elongation factor
Msa0898780	6	93306353	93312190	Belongs to the TRAFAC class myosin-kinesin ATPase superfamily. Kinesin family
Msa0029990	1	55870219	55873988	Sieve element occlusion
Msa0373060	3	72020494	72022393	Catalyzes xyloglucan endohydrolysis (XEH) and or endotransglycosylation (XET). Cleaves and religates xyloglucan polymers, an essential constituent of the primary cell wall, and thereby participates in cell wall construction of growing tissues
Msa0011200	1	16879626	16882425	Amino acid permease
Msa0551390	4	47359258	47360967	Belongs to the small GTPase superfamily. Rho family
Msa0710010	5	1538039	1540464	Belongs to the helicase family
Msa0871050	6	5848454	5853336	Plant protein of unknown function
Msa0720980	5	17345576	17347457	Dehydrogenase
Msa0896110	6	85664602	85671640	TMV resistance protein N-like
Msa0187740	2	2481425	2484680	Emopamil binding protein
Msa0536350	4	13326012	13329860	Belongs to the synaptobrevin family
Msa0547390	4	40351271	40354955	Four repeated domains in the Fasciclin I family of proteins, present in many other contexts.
Msa0041590	1	72021869	72024176	Paired amphipathic helix protein
Msa0553120	4	49972189	49974838	NAC domain-containing protein
Msa1210860	8	70078493	70080778	Domain of unknown function (DUF4228)
Msa1221260	8	84831775	84833373	Belongs to the Casparian strip membrane proteins (CASP) family
Msa0893350	6	76949157	76950761	DNA-binding domain in plant proteins such as APETALA2 and EREBPs
Msa0350750	3	16114727	16117788	disease resistance
Msa0722190	5	19391792	19398951	NA
Msa0357730	3	41286569	41289409	N-terminal peptidyl-glutamic acid acetylation
Msa0893300	6	76859987	76865297	NA
Msa0353200	3	23012657	23012863	-
Msa0201720	2	23550718	23553144	RESISTANCE protein
Msa0550060	4	45489279	45491334	NA
Msa1020240	7	42884097	42885719	xyloglucan glycosyltransferase 5
Msa0045090	1	76787219	76791162	NA
Msa0559920	4	59093437	59096677	Carbon-nitrogen hydrolase
Msa1201710	8	54899250	54904955	Shikimate O-hydroxycinnamoyltransferase-like
Msa0347100	3	7998740	7999920	Photosystem I reaction centre subunit N (PSAN or PSI-N)
Msa1019710	7	41849093	41851948	Belongs to the iron ascorbate-dependent oxidoreductase family
Msa0188130	2	3225661	3227834	Belongs to the heat shock protein 70 family
Msa1018970	7	39986185	39987684	DDE superfamily endonuclease
Msa0222760	2	72145810	72150657	NA
Msa0389130	3	93734833	93737199	Cytochrome p450
Msa0883750	6	35522592	35527188	NA
Msa1211220	8	70771390	70773832	Homeobox-leucine zipper protein
Msa0342750	3	708443	709665	NA
Msa0204820	2	30728839	30734369	transcription factor
Msa1023900	7	52161508	52171403	Mitogen-activated protein kinase-binding protein 1
Msa0348080	3	9960607	9966987	Protein ZINC INDUCED
Msa0216540	2	62541616	62546968	NA
Msa0556430	4	54635510	54636443	NA
Msa0727090	5	29078991	29082181	NA
Msa0208960	2	45442297	45444937	NA
Msa0900580	6	96464642	96468804	NA
Msa0552020	4	48430343	48433548	magnesium ion transmembrane transporter activity
Msa0874460	6	10247491	10261620	TMV resistance protein N-like
Msa1219230	8	82030899	82037166	plant mutator transposase zinc finger
Msa1029360	7	62822957	62825335	NA
Msa0551210	4	47152997	47164732	NYN domain
Msa1196420	8	45455546	45460419	BEST Arabidopsis thaliana protein match is Basic-leucine zipper (bZIP) transcription factor family protein (TAIR
Msa0549960	4	45291067	45292458	BURP domain-containing protein
Msa1189510	8	31327169	31331912	G-type lectin S-receptor-like serine threonine-protein kinase
Msa0717140	5	10799834	10803153	Belongs to the carbohydrate kinase PfkB family
Msa1217610	8	80072716	80074527	Heavy-metal-associated domain
Msa0551420	4	47370594	47376182	DNA-dependent RNA polymerase catalyzes the transcription of DNA into RNA using the four ribonucleoside triphosphates as substrates
Msa0000700	1	1912901	1914702	NA
Msa1203920	8	59270071	59271084	Belongs to the protein kinase superfamily
Msa1196360	8	45148951	45157772	LRR-repeat protein
Msa0717310	5	11071439	11080794	NA
Msa0534270	4	9645944	9647974	PAR1 protein
Msa0367010	3	62498562	62504542	Belongs to the disease resistance NB-LRR family
Msa1015490	7	28089017	28092871	NA
Msa0575480	4	79377229	79384134	ATP-dependent serine protease that mediates the selective degradation of misfolded, unassembled or oxidatively damaged polypeptides as well as certain short-lived regulatory proteins in the mitochondrial matrix. May also have a chaperone function in the assembly of inner membrane protein complexes. Participates in the regulation of mitochondrial gene expression and in the maintenance of the integ…
Msa0739280	5	57442788	57448799	ATP-dependent DNA helicase
Msa0898000	6	90621698	90622576	receptor-like protein kinase
Msa1019950	7	42124921	42127689	NA
Msa1026190	7	57816638	57817210	-
Msa1024240	7	53179855	53180846	NA
Msa0213560	2	56682029	56687014	Belongs to the cytochrome P450 family
Msa1181120	8	15429596	15434498	Belongs to the cytochrome P450 family
Msa0343890	3	2308574	2314971	Mitochondrial Rho GTPase
Msa0207850	2	40750429	40754601	DNA recombination
Msa0871490	6	6377892	6380524	NA
Msa0878490	6	19582325	19585495	NA
Msa0002140	1	3988856	3992403	NAD(P)H-dependent 6'-deoxychalcone synthase-like
Msa0032620	1	59789101	59792729	source UniProtKB
Msa1204940	8	60818024	60821209	Belongs to the peroxidase family. Classical plant (class III) peroxidase subfamily
Msa0544230	4	32426644	32431573	NA
Msa1040630	7	78022366	78027595	Condensin-2 complex subunit
Msa0026510	1	50326229	50333766	NA
Msa0724830	5	23922163	23927663	-
Msa0559190	4	58352256	58355000	Probably inactive leucine-rich repeat receptor-like protein kinase
Msa0551490	4	47447654	47453331	DNA-dependent RNA polymerase catalyzes the transcription of DNA into RNA using the four ribonucleoside triphosphates as substrates
Msa1175000	8	6219416	6221065	zinc-finger of the FCS-type, C2-C2
Msa0535200	4	11285687	11289842	Binds to the 60S ribosomal subunit and prevents its association with the 40S ribosomal subunit to form the 80S initiation complex in the cytoplasm. May also be involved in ribosome biogenesis
Msa0223750	2	73389916	73392665	NA
Msa1191700	8	36440583	36443217	transcription factor
Msa0002450	1	4341392	4352003	NA
Msa0375090	3	74694373	74696276	NA
Msa0567930	4	69357010	69359820	NA
Msa0539970	4	21410641	21415362	NA
Msa1010490	7	13675038	13679072	F-box FBD LRR-repeat protein
Msa0569560	4	71479053	71480206	Auxilin-related protein
Msa0374850	3	74383038	74384942	NA
Msa1011760	7	16561074	16568846	N-acetyltransferase
Msa1189940	8	32641872	32644833	NA
Msa0346640	3	7231188	7236922	Plant transposase (Ptta/En/Spm family)
Msa0873910	6	9524501	9525880	Transferase family
Msa0869970	6	4235017	4238229	U3 small nucleolar RNA-associated protein
Msa0898620	6	93041043	93049681	NA
Msa0546490	4	38220842	38222645	Protein of unknown function (DUF1635)
Msa1032580	7	67544571	67548530	Belongs to the 'GDSL' lipolytic enzyme family
Msa0364130	3	56851818	56852798	NA
Msa0358270	3	43022910	43026936	Argininosuccinate synthase
Msa0566830	4	67956871	67967171	alpha-galactosidase
Msa0034590	1	62635871	62639403	5'-nucleotidase
Msa0544420	4	32903774	32906973	Protein of unknown function (DUF1068)
Msa0565830	4	66695801	66707923	NA
Msa1021740	7	46681494	46684107	Plant protein of unknown function
Msa1217750	8	80239345	80243422	Lipoamide acyltransferase component of branched-chain alpha-keto acid dehydrogenase complex
Msa0737720	5	55169130	55172326	-
Msa1189150	8	30554040	30555503	NA
Msa0900230	6	95712795	95713312	resistance protein
Msa1007040	7	6344410	6351500	vacuolar amino acid transporter
Msa0216350	2	62138474	62139535	Belongs to the helicase family
Msa1189440	8	31184741	31189070	G-type lectin S-receptor-like serine threonine-protein kinase
Msa0721350	5	17928178	17934619	MADS-box protein
Msa0187150	2	1860110	1872513	12-oxophytodienoate reductase
Msa1181060	8	15321800	15333184	Serine threonine-protein kinase
Msa0540850	4	23726720	23739494	Protein RFT1 homolog
Msa0724980	5	24243633	24249328	Belongs to the multi antimicrobial extrusion (MATE) (TC 2.A.66.1) family
Msa0205650	2	32567488	32572228	NA
Msa0868110	6	1600001	1600960	-
Msa0562460	4	62389972	62394918	helix loop helix domain
Msa0559160	4	58310860	58313968	Probably inactive leucine-rich repeat receptor-like protein kinase
Msa1179080	8	12276794	12281379	U-box domain-containing protein
Msa1206620	8	63689162	63691350	Belongs to the BI1 family
Msa0224860	2	74856618	74858327	NA
Msa0016370	1	27174349	27178061	Citrate transporter
Msa0900910	6	97149886	97151015	NA
Msa1004000	7	1152144	1157192	Putative S-adenosyl-L-methionine-dependent methyltransferase
Msa0005860	1	8657616	8662276	NA
Msa1208360	8	66393798	66400429	NA
Msa0719390	5	14647776	14650856	ubiquitin modification-dependent histone binding
Msa0872120	6	7475639	7484212	Mitochondrial import receptor subunit
Msa1225450	8	90826147	90828975	NA
Msa1178990	8	11920933	11925197	Encoded by
Msa0552140	4	48565259	48566260	NA
Msa0563690	4	64131230	64133419	-
Msa0892260	6	71278385	71282314	NA
Msa0027400	1	51707880	51712125	Belongs to the carbohydrate kinase PfkB family
Msa0528930	4	1914763	1914978	-
Msa1179290	8	12635469	12649729	Plant lipoxygenase may be involved in a number of diverse aspects of plant physiology including growth and development, pest resistance, and senescence or responses to wounding
Msa0357650	3	41149182	41152027	N-terminal peptidyl-glutamic acid acetylation
Msa0388940	3	93485756	93491337	At1g51745-like
Msa0389090	3	93694156	93697565	GTP cyclohydrolase
Msa0893360	6	76953910	76957350	DNA-binding domain in plant proteins such as APETALA2 and EREBPs
Msa0874470	6	10269464	10280900	TMV resistance protein N-like
Msa0207180	2	37590017	37595171	Belongs to the Casparian strip membrane proteins (CASP) family
Msa0724300	5	22600905	22604678	Myb/SANT-like DNA-binding domain
Msa0880490	6	27139742	27140629	HVA22-like protein
Msa0044860	1	76492320	76494051	Belongs to the class I-like SAM-binding methyltransferase superfamily. Protein arginine N- methyltransferase family
Msa0735020	5	50008723	50014406	homeobox-leucine zipper protein
Msa0553510	4	50736201	50755020	ABC transporter G family member
Msa0738130	5	55825553	55828648	HAD superfamily, subfamily IIIB (Acid phosphatase)
Msa1222210	8	86451964	86458361	Mitochondrial Rho GTPase
Msa1012070	7	17138754	17140767	Belongs to the heat shock protein 70 family
Msa0556190	4	54259406	54260104	Transcription factor
Msa0891470	6	66605184	66608949	NA
Msa0213240	2	55993132	55998208	serine threonine-protein kinase
Msa0372670	3	71322464	71327964	-
Msa0033740	1	61464377	61465756	Indole-3-acetic acid-induced protein
Msa0878980	6	20479027	20484334	OTU domain-containing protein
Msa1011380	7	15571606	15571981	Aux IAA proteins are short-lived transcriptional factors that function as repressors of early auxin response genes at low auxin concentrations
Msa0900440	6	95937310	95939336	Associates with the EF-Tu.GDP complex and induces the exchange of GDP to GTP. It remains bound to the aminoacyl-tRNA.EF- Tu.GTP complex up to the GTP hydrolysis stage on the ribosome
Msa0560050	4	59267205	59270012	MADS-box protein
Msa0741830	5	61566700	61571407	Flap endonuclease GEN-like
Msa1012060	7	17128996	17132019	mediator of RNA polymerase II transcription subunit
Msa0729660	5	37494761	37496780	Plant transposase (Ptta/En/Spm family)
Msa0552450	4	49081740	49087922	Transcription initiation factor TFIID subunit
Msa0006570	1	9524136	9527898	NA
Msa0557140	4	55456200	55463246	Belongs to the small GTPase superfamily. Rho family
Msa1203000	8	56744018	56748593	Membrane protein-like protein
Msa0725500	5	25221322	25223975	cysteine-type peptidase activity
Msa0870220	6	4520327	4522718	Belongs to the cytochrome P450 family
Msa1176560	8	8628145	8630911	-
Msa1014290	7	22729873	22732224	phosphatase 2c
Msa0194760	2	11127557	11130608	TIFY 5A-like
Msa1004540	7	2090935	2095696	Microtubule-associated protein 70
Msa0887180	6	48274124	48278989	NA
Msa0355790	3	30793014	30795671	NA
Msa0359920	3	48486004	48488247	LRR receptor-like serine threonine-protein kinase
Msa1040860	7	78339018	78350625	cellular transition metal ion homeostasis
Msa0543220	4	29112164	29113949	Plant transposase (Ptta/En/Spm family)
Msa0745350	5	66666330	66669673	NA
Msa0539820	4	21095905	21098284	Protein NRT1 PTR FAMILY 5.10-like
Msa0871840	6	7031234	7032028	The light-harvesting complex (LHC) functions as a light receptor, it captures and delivers excitation energy to photosystems with which it is closely associated
Msa1189410	8	31123643	31127472	G-type lectin S-receptor-like serine threonine-protein kinase
Msa0354460	3	25678827	25681998	NA
Msa1194120	8	41148562	41150515	DDE superfamily endonuclease
Msa0575840	4	79747310	79750413	May act as a component of the auxin efflux carrier
Msa1211780	8	71514928	71519147	Microtubule-associated protein RP EB family member
Msa0714070	5	6652042	6659555	Belongs to the protein kinase superfamily
Msa0897870	6	90450337	90452337	NA
Msa0712360	5	4183417	4187999	Serine threonine-protein kinase
Msa0015450	1	24979794	24981898	Protein of unknown function (DUF4005)
Msa0875430	6	12015399	12017622	transposon protein
Msa0360020	3	48779934	48782177	LRR receptor-like serine threonine-protein kinase
Msa0901990	6	99574385	99579184	Belongs to the MCM family
Msa1179730	8	13318212	13324003	DNA recombination
Msa0039560	1	69272372	69277993	NA
Msa0195460	2	12300470	12300856	-
Msa0570310	4	72469076	72479019	aarF domain-containing protein kinase At1g79600
Msa0564750	4	65484863	65506407	NA
Msa0202770	2	25370215	25373637	DNA recombination
Msa0378370	3	79137874	79139042	NA
Msa0529850	4	3630483	3635197	Cinnamoyl-CoA reductase
Msa0363460	3	55926647	55929575	purine permease
Msa0719080	5	13831556	13834491	NA
Msa0015360	1	24734240	24736841	Catalytic subunit of pyrophosphate--fructose 6-phosphate 1-phosphotransferase. Catalyzes the phosphorylation of D-fructose 6-phosphate, the first committing step of glycolysis. Uses inorganic phosphate (PPi) as phosphoryl donor instead of ATP like common ATP-dependent phosphofructokinases (ATP-PFKs), which renders the reaction reversible, and can thus function both in glycolysis and gluconeogenes…
Msa0047940	1	81136417	81138639	Arogenate dehydratase prephenate dehydratase
Msa0205880	2	33545966	33549102	serine threonine-protein kinase
Msa0044100	1	75594914	75595816	Family of unknown function (DUF716)
Msa1174490	8	5571394	5579722	NA
Msa0551250	4	47256693	47258896	DNA-dependent RNA polymerase catalyzes the transcription of DNA into RNA using the four ribonucleoside triphosphates as substrates
Msa0731900	5	43495654	43496604	Phosphate-induced protein 1 conserved region
Msa0192740	2	8563084	8578767	Belongs to the 'GDSL' lipolytic enzyme family
Msa0227900	2	79162197	79162460	Wound-induced protein
Msa0561350	4	60863663	60867526	DNA recombination
Msa0375040	3	74620028	74622312	NA
Msa1180850	8	15092591	15094834	NA
Msa0554900	4	52649989	52654537	Belongs to the DHHC palmitoyltransferase family
Msa0359240	3	46571022	46574585	tRNA 2'-phosphotransferase
Msa1180320	8	14170541	14181881	LRR receptor-like serine threonine-protein kinase
Msa0201460	2	22979667	22994499	Belongs to the glycosyl hydrolase 18 family
Msa0359190	3	46287910	46300364	NA
Msa0880760	6	27619149	27620201	3-oxo-Delta(4,5)-steroid 5-beta-reductase-like
Msa0344440	3	2937168	2938097	Protein BPS1, chloroplastic-like
Msa1202380	8	56034723	56038721	F-box FBD LRR-repeat protein
Msa0359800	3	48162877	48164874	chloroplast mRNA modification
Msa1024870	7	54857515	54870141	resistance protein
Msa0876440	6	14415347	14419470	Belongs to the membrane-bound acyltransferase family
Msa1183220	8	18469595	18473443	Domain of unknown function (DUF4216)
Msa1200930	8	54021806	54031014	Belongs to the iron ascorbate-dependent oxidoreductase family
Msa1009340	7	10703290	10707425	ribonuclease H protein
Msa0745840	5	67685242	67685487	BTB POZ domain-containing protein
Msa0738460	5	56226545	56230206	NA
Msa0545380	4	35519084	35524658	-
Msa0013750	1	21206560	21209995	vernalization response
Msa0746520	5	68690178	68695699	Protein trichome birefringence-like 33
Msa0225500	2	75637340	75638730	Produces ATP from ADP in the presence of a proton gradient across the membrane
Msa1041880	7	79567317	79570004	fructose-bisphosphate aldolase
Msa1003630	7	722559	724890	Anaphase-promoting complex subunit 11 RING-H2 finger
Msa0539790	4	21069780	21073217	NA
Msa0896570	6	86746913	86750115	Ribonuclease H protein
Msa0226400	2	76873956	76883369	NA
Msa0551270	4	47265123	47267059	DNA-dependent RNA polymerase catalyzes the transcription of DNA into RNA using the four ribonucleoside triphosphates as substrates
Msa1011450	7	15733491	15735706	Belongs to the heat shock protein 70 family
Msa0545700	4	36226656	36231095	Excises uracil residues from the DNA which can arise as a result of misincorporation of dUMP residues by DNA polymerase or due to deamination of cytosine
Msa0363540	3	56123139	56126649	NA
Msa0360620	3	50048301	50051876	Paired amphipathic helix protein
Msa1188850	8	29526958	29530185	NA
Msa0028760	1	53790436	53798593	Belongs to the multi antimicrobial extrusion (MATE) (TC 2.A.66.1) family
Msa1204820	8	60693634	60699411	prolyl 4-hydroxylase
Msa1171520	8	1164482	1166603	NA
Msa1027510	7	59933376	59936895	MADS-box protein
Msa1040820	7	78310744	78312102	Protein of unknown function (DUF952)
Msa1204480	8	60247022	60249589	receptor-like protein kinase
Msa0551240	4	47255016	47256670	Band 7 family protein
Msa1192350	8	37946388	37949459	NA
Msa1202320	8	55991116	55994023	F-box FBD LRR-repeat protein
Msa1199920	8	52212838	52215949	Transmembrane protein 45B-like
Msa0219020	2	66497270	66498823	NA
Msa0720610	5	16656371	16659643	NA
Msa1003510	7	634034	637335	NA
Msa0551350	4	47318660	47321059	E3 ubiquitin-protein ligase
Msa1006710	7	5496095	5498791	expressed protein
Msa0188790	2	3976976	3978277	NA
Msa0366990	3	62394207	62398544	NA
Msa0218600	2	65861271	65867064	-
Msa0203680	2	28009387	28012136	The light-harvesting complex (LHC) functions as a light receptor, it captures and delivers excitation energy to photosystems with which it is closely associated
Msa0559950	4	59136242	59137198	NA
Msa1186200	8	24267047	24270374	protein FAR1-RELATED SEQUENCE
Msa0878840	6	20315355	20320174	Destroys radicals which are normally produced within the cells and which are toxic to biological systems
Msa0878020	6	18360212	18362634	protein FAR1-RELATED SEQUENCE
Msa1211480	8	71189196	71192680	Hypersensitive-induced response protein
Msa0211250	2	52280211	52283029	mediator of RNA polymerase II transcription subunit
Msa1186820	8	25712492	25716586	Belongs to the protein kinase superfamily
Msa0023760	1	45460823	45466384	protein binding ubiquitin-protein ligase zinc ion binding
Msa0547790	4	41218020	41227785	PAS fold
Msa0723400	5	20913795	20916719	Belongs to the disease resistance NB-LRR family
Msa0388180	3	92514989	92527277	Subtilisin-like
Msa0346490	3	7028447	7032401	lipid transport
Msa1224320	8	89116201	89120640	Microtubule-associated protein
Msa1199080	8	50927436	50930954	Mechanosensitive ion channel
Msa0385550	3	89080350	89085969	Microtubule-associated protein
Msa0040790	1	71065492	71067780	Catalyzes xyloglucan endohydrolysis (XEH) and or endotransglycosylation (XET). Cleaves and religates xyloglucan polymers, an essential constituent of the primary cell wall, and thereby participates in cell wall construction of growing tissues
Msa0003010	1	5450944	5462336	Belongs to the DEAD box helicase family
Msa0713090	5	4980206	4986007	TdcA1-ORF2 protein
Msa0732650	5	45228698	45237076	Serine threonine-protein kinase
Msa0554410	4	51644758	51648961	O-acyltransferase (WSD1-like)
Msa0876330	6	14278828	14282970	Belongs to the RecA family
Msa0045040	1	76712100	76714937	Cyclic pyranopterin monophosphate synthase accessory protein
Msa0899790	6	95191988	95194863	proline-rich receptor-like protein kinase
Msa0871060	6	5905604	5909608	NA
Msa0559380	4	58563864	58566801	DNA recombination
Msa0561470	4	60968741	60972463	Belongs to the protein kinase superfamily. Ser Thr protein kinase family
Msa0722730	5	20147482	20151384	Triose phosphate phosphate translocator
Msa0529880	4	3662463	3673521	Belongs to the MIP aquaporin (TC 1.A.8) family
Msa0888980	6	54526573	54530685	Belongs to the Glu Leu Phe Val dehydrogenases family
Msa0358800	3	44496074	44499305	NA
Msa1034710	7	70292031	70295384	Remorin, C-terminal region
Msa0035640	1	63922241	63924116	NA
Msa0545300	4	35297507	35299201	Secoisolariciresinol dehydrogenase-like
Msa1184600	8	20516180	20522804	NA
Msa0350720	3	16046115	16052119	Belongs to the disease resistance NB-LRR family
Msa0188480	2	3671102	3673985	SNW SKI-interacting
Msa0212630	2	54781470	54785323	Elongation factor
Msa0726180	5	26668976	26672585	DNA recombination
Msa0369260	3	66339265	66340951	NA
Msa0873720	6	9306249	9309518	Belongs to the disease resistance NB-LRR family
Msa1173220	8	3487524	3489399	NA
Msa1012130	7	17184521	17185579	Belongs to the heat shock protein 70 family
Msa1012480	7	17534629	17536769	Belongs to the heat shock protein 70 family
Msa0731140	5	41439508	41443819	NA
Msa0000940	1	2320943	2322310	Aux IAA proteins are short-lived transcriptional factors that function as repressors of early auxin response genes at low auxin concentrations
Msa0211120	2	51891729	51895871	DDE superfamily endonuclease
Msa0035280	1	63406131	63415456	Glycosyl transferases group 1
Msa0575330	4	79190926	79193009	Protein of unknown function, DUF599
Msa0359000	3	45731758	45740029	Belongs to the glycosyltransferase 1 family
Msa0365750	3	59979456	59980375	-
Msa0578730	4	83323110	83325496	Chaperone protein
Msa0884620	6	38312310	38315151	Oxidoreductase
Msa0575020	4	78808247	78814720	Auxin-induced in root cultures protein
Msa0210600	2	50812677	50817463	dihydrokaempferol 4-reductase activity
Msa0870590	6	5115467	5118334	NA
Msa0351300	3	17881948	17884234	Belongs to the glycosyl hydrolase 9 (cellulase E) family
Msa0355240	3	29123267	29131011	PPR repeat
Msa1020040	7	42254103	42256869	NA
Msa1006760	7	5532176	5536118	lipid-transfer protein
Msa0551260	4	47263804	47265100	Stomatin-like protein
Msa0379390	3	80509570	80512001	kDa ribonucleoprotein
Msa1218530	8	81186083	81187135	3-oxo-Delta(4,5)-steroid 5-beta-reductase-like
Msa0573910	4	77256873	77260152	-
Msa1204790	8	60626335	60628841	Sigma factor sigB regulation protein
Msa0901880	6	98906010	98920398	Belongs to the glycosyl hydrolase 1 family
Msa0894470	6	80232022	80235659	NA
Msa0727400	5	29885043	29888612	NA
Msa0713220	5	5351410	5355229	Beta-amylase
Msa0202330	2	24625648	24629908	Serine aminopeptidase, S33
Msa0039150	1	68689821	68691474	PAR1 protein
Msa0747490	5	71885674	71890274	NA
Msa0870840	6	5452695	5458601	Belongs to the AAA ATPase family
Msa0881420	6	28614118	28615423	NA
Msa0892180	6	71007608	71008754	Associates with the EF-Tu.GDP complex and induces the exchange of GDP to GTP. It remains bound to the aminoacyl-tRNA.EF- Tu.GTP complex up to the GTP hydrolysis stage on the ribosome
Msa0219820	2	67684240	67689389	Beta-amylase
Msa0869950	6	4222911	4225344	SWI SNF-related matrix-associated actin-dependent regulator of chromatin subfamily A member 3-like
Msa0563080	4	63370244	63372207	DNA recombination
Msa1179330	8	12696405	12698303	Serine threonine-protein phosphatase 7 long form homolog
Msa0015630	1	25198189	25203396	Endoglucanase
Msa0376940	3	77263788	77266643	GDP-fucose protein O-fucosyltransferase
Msa0744900	5	65960073	65966792	NA
Msa1195830	8	44192083	44194826	F-box RNI FBD-like domain protein
Msa0349370	3	12924427	12929290	3'-phosphoinositide-dependent protein kinase
Msa0895930	6	84952871	84957793	Protein kinase domain
Msa0560140	4	59388836	59391799	NA
Msa0571080	4	73547688	73558006	Belongs to the short-chain dehydrogenases reductases (SDR) family
Msa1010510	7	13682430	13686426	F-box FBD LRR-repeat protein
Msa1024740	7	54560792	54564197	Protein trichome birefringence-like 3
Msa0349540	3	13270865	13274590	phosphatase 2c
Msa0199300	2	18182925	18189423	peroxisome organization
Msa0883660	6	35232690	35236718	LRR receptor-like serine threonine-protein kinase
Msa0362330	3	53349522	53357909	Belongs to the disease resistance NB-LRR family
Msa0745320	5	66548493	66550593	Zinc finger BED domain-containing protein
Msa0201470	2	22999686	23000621	Belongs to the glycosyl hydrolase 18 family
Msa0385390	3	88923147	88928027	Belongs to the 'GDSL' lipolytic enzyme family
Msa0551160	4	47003489	47007892	Stomatin-like protein
Msa0030820	1	57301001	57307171	Serine threonine-protein kinase
Msa0892160	6	70984850	70986337	resistance protein
Msa0040230	1	70303849	70306262	N-acetyltransferase
Msa0573030	4	76062443	76072948	Belongs to the short-chain dehydrogenases reductases (SDR) family
Msa0387760	3	91833259	91838667	SAWADEE domain
Msa0875040	6	11048656	11053376	Protein trichome birefringence-like 13
Msa0351290	3	17873948	17876584	Belongs to the glycosyl hydrolase 9 (cellulase E) family
Msa0040450	1	70609980	70613443	NA
Msa0389350	3	94049789	94053032	Belongs to the eukaryotic ribosomal protein eL13 family
Msa0210340	2	50444729	50450507	regulation of parkin-mediated stimulation of mitophagy in response to mitochondrial depolarization
Msa0868140	6	1616834	1618081	3-ketoacyl-CoA synthase
Msa0045170	1	76874743	76879729	V-type proton ATPase subunit
Msa0573640	4	76876849	76879809	Catalyzes the phosphorylation of D-fructose 6-phosphate to fructose 1,6-bisphosphate by ATP, the first committing step of glycolysis
Msa0740690	5	59788907	59790320	NA
Msa0217340	2	64201666	64210308	Non-functional NADPH-dependent codeinone reductase 2-like
Msa0579010	4	83701350	83704475	Glutathione S-transferase omega-like 2
Msa0881520	6	28730510	28734586	Belongs to the CDP-alcohol phosphatidyltransferase class-I family
Msa0209480	2	47978824	47983078	NA
Msa1202350	8	56006611	56011288	F-box FBD LRR-repeat protein
Msa1203900	8	59225995	59232803	Heterogeneous nuclear ribonucleoprotein
Msa0185810	2	18403	20732	NA
Msa0529960	4	3829826	3833303	Cinnamoyl-CoA reductase
Msa0883610	6	34985123	34985926	-
Msa1028810	7	61990368	61991261	NA
Msa1216250	8	77886261	77890892	1,4-beta-D-glucanase-like
Msa0747160	5	70805841	70808874	FAR1-related protein
Msa1182960	8	18115104	18117047	Belongs to the iron ascorbate-dependent oxidoreductase family
Msa1218190	8	80739166	80740212	Major allergen Pru
Msa0353330	3	23179641	23179847	NA
Msa0868410	6	1907709	1913123	Cation transport protein
Msa0012550	1	18792388	18794052	Probably involved in the RNA silencing pathway and required for the generation of small interfering RNAs (siRNAs)
Msa0870310	6	4702924	4705984	Belongs to the cytochrome P450 family
Msa1226100	8	91842421	91845682	NA
Msa0563380	4	63751855	63753478	Cyclin-dependent kinase inhibitor
Msa0715720	5	8813015	8823384	TMV resistance protein N-like
Msa0360170	3	48958295	48960998	LRR receptor-like serine threonine-protein kinase
Msa1036680	7	73132052	73134427	NA
Msa0879720	6	22386879	22392236	F-box FBD LRR-repeat protein
Msa1206030	8	62754360	62756786	Belongs to the glycosyl hydrolase 43 family
Msa1175550	8	6965445	6982695	NAC domain-containing protein 69-like
Msa0568220	4	69823722	69825987	Belongs to the class-III pyridoxal-phosphate-dependent aminotransferase family
Msa0902250	6	100167997	100172336	Belongs to the heat shock protein 70 family
Msa0348790	3	11632010	11632482	NA
Msa0578990	4	83669503	83672887	Cytochrome c6
Msa0387930	3	92037370	92041949	Belongs to the class I-like SAM-binding methyltransferase superfamily. Cation-independent O- methyltransferase family
Msa0004070	1	6535291	6538301	Belongs to the hexokinase family
Msa0556130	4	54178753	54180201	NA
Msa0227100	2	77702830	77705216	Transcription factor
Msa0210750	2	51108941	51116304	Belongs to the TRAFAC class myosin-kinesin ATPase superfamily. Myosin family
Msa0882650	6	32054310	32055186	respiratory burst oxidase homolog
Msa1019480	7	41207083	41210189	Cell division cycle
Msa1012030	7	17096437	17097134	Belongs to the heat shock protein 70 family
Msa0549870	4	45136688	45137005	lipid-transfer protein
Msa0190990	2	6503881	6505384	G-type lectin S-receptor-like Serine
Msa1013600	7	20580466	20604212	Belongs to the class I-like SAM-binding methyltransferase superfamily. RNA M5U methyltransferase family
Msa1216790	8	78748687	78756384	Inosine-uridine preferring nucleoside hydrolase
Msa0885380	6	41421683	41424387	Plant transposase (Ptta/En/Spm family)
Msa1176490	8	8584465	8586730	Belongs to the serpin family
Msa0022780	1	43007807	43009766	xyloglucan glycosyltransferase 5
Msa0722380	5	19625050	19629449	Potassium transporter
Msa0538870	4	18738774	18739850	NA
Msa0883450	6	34530450	34534567	LRR receptor-like serine threonine-protein kinase
Msa0011060	1	16718587	16726182	NAD kinase 2
Msa0221890	2	70731823	70734024	beta-galactosidase
Msa0715710	5	8779381	8780323	-
Msa0894310	6	79608298	79610441	ankyrin repeat protein
Msa1217630	8	80088125	80092440	tRNA synthetases class II (A)
Msa1189520	8	31338975	31345643	chloroplast mRNA modification
Msa0882350	6	31460705	31461364	Belongs to the small heat shock protein (HSP20) family
Msa0723530	5	21226915	21228888	NA
Msa1194890	8	42426684	42427221	NA
Msa0564580	4	65243739	65248850	Protochlorophyllide-dependent translocon component 52
Msa1199420	8	51478125	51484399	-
Msa1023370	7	50966272	50973566	NA
Msa0043010	1	73948234	73954201	transcription factor
Msa1040870	7	78359051	78361496	Belongs to the glycosyltransferase 8 family
Msa0376520	3	76632335	76636629	-
Msa1179710	8	13292070	13294644	RNA binding
Msa1186610	8	25096398	25097728	-
Msa0900770	6	96975793	96978120	NA
Msa0037200	1	66142505	66142873	NA
Msa0347820	3	9075641	9078690	N-terminal peptidyl-glutamic acid acetylation
Msa0876940	6	15558762	15562292	Pectate lyase
Msa0563710	4	64140797	64141241	Truncated transcription factor CAULIFLOWER
Msa0885740	6	42716362	42721945	Protein FLC EXPRESSOR
Msa0713310	5	5445993	5448172	TIFY 10a-like
Msa1018580	7	38772823	38778866	ABC transporter B family member
Msa0743410	5	63720406	63724253	Cell division cycle-associated 7-like protein
Msa1189030	8	30107472	30111568	Protein ZINC INDUCED
Msa1029390	7	62833170	62836491	Serine threonine-protein kinase
Msa0204150	2	29002082	29004321	deaminase
Msa0013060	1	20200229	20203778	Pyridine nucleotide-disulfide oxidoreductase domain-containing protein 2-like
Msa0731470	5	42318953	42324734	Belongs to the glycosyl hydrolase 5 (cellulase A) family
Msa0003020	1	5453941	5454992	NA
Msa1003680	7	749813	752263	Anaphase-promoting complex subunit
Msa0566170	4	67185300	67189723	NA
Msa0003310	1	5823080	5824888	peptide-N(4)-(N-acetyl-beta- glucosaminyl)asparagine amidase
Msa0383580	3	86483810	86485189	Myosin heavy chain kinase
Msa1186470	8	24828761	24830604	Ribonuclease H protein
Msa1202310	8	55986212	55986715	F-box FBD LRR-repeat protein
Msa0535790	4	12287863	12293834	Belongs to the class-I aminoacyl-tRNA synthetase family
Msa1183490	8	18723130	18728969	rRNA primary transcript binding
Msa0385670	3	89292300	89303348	Hippocampus abundant transcript 1
Msa0887640	6	49830846	49834933	NA
Msa0551480	4	47443208	47455899	E3 ubiquitin-protein ligase
Msa1216550	8	78287012	78289917	NA
Msa1017170	7	35869843	35874982	SNF2 domain-containing protein CLASSY
Msa1006750	7	5530570	5531594	lipid-transfer protein
Msa0005760	1	8452886	8454157	Non-specific serine threonine protein kinase
Msa0567470	4	68806081	68811628	Belongs to the mitochondrial carrier (TC 2.A.29) family
Msa0716620	5	10095168	10105388	isoflavone
Msa0364500	3	57644158	57664572	Proteasome activator subunit
Msa0887240	6	48448129	48451839	NA
Msa1022750	7	49703329	49709719	NA
Msa0724310	5	22606136	22607407	DDE superfamily endonuclease
Msa0013240	1	20471054	20481789	Sorting nexin C terminal
Msa0026990	1	51194701	51207782	Belongs to the cytochrome P450 family
Msa1011930	7	16742535	16744774	NA
Msa1175880	8	7479707	7481835	NAC domain-containing protein
Msa0352750	3	22073183	22078420	NA
Msa1016600	7	33564804	33569070	Squamosa promoter-binding-like protein
Msa0206800	2	36774980	36779860	flavin-containing monooxygenase
Msa0348800	3	11632566	11632902	Belongs to the sulfotransferase 1 family
Msa0539780	4	21068293	21070165	Protein NRT1 PTR FAMILY 5.10-like
Msa1016710	7	33892919	33895102	Belongs to the helicase family
Msa0342910	3	918776	922613	Filament-like plant protein
Msa0045360	1	77285622	77290613	V-type proton ATPase subunit
Msa0378780	3	79699495	79702845	DNA recombination
Msa1198030	8	49339113	49344206	1-deoxy-D-xylulose-5-phosphate synthase 2
Msa1196270	8	45084558	45088661	F-box FBD LRR-repeat protein
Msa0738520	5	56270066	56270873	NA
Msa0018960	1	32343975	32347756	NA
Msa0551200	4	47104356	47108735	Stomatin-like protein
Msa1226110	8	91850201	91855188	Shikimate O-hydroxycinnamoyltransferase-like
Msa1211980	8	71827639	71830989	DNA recombination
Msa1206700	8	63803959	63807717	DNA recombination
Msa0191270	2	6819943	6827575	PAP-specific phosphatase
Msa0358190	3	42942205	42947206	Peroxisomal (S)-2-hydroxy-acid oxidase
Msa0867970	6	1262849	1271439	UDP-glucuronic acid decarboxylase
Msa0193940	2	9782225	9783768	-
Msa0571670	4	74376701	74378834	Clathrin is the major protein of the polyhedral coat of coated pits and vesicles
Msa0191680	2	7298204	7298914	Zinc finger MYM-type protein
Msa0383820	3	86827854	86829327	Glyco_18
Msa0876400	6	14367490	14368465	NA
Msa0738150	5	55843269	55845389	Belongs to the helicase family
Msa1192380	8	38128040	38130325	Receptor-like protein kinase THESEUS
Msa0548780	4	43058958	43062208	ESKIMO 1-like
Msa0195690	2	12566102	12568610	NA
Msa1204840	8	60705039	60710664	prolyl 4-hydroxylase
Msa0225190	2	75256041	75262271	transcription
Msa1222060	8	86262034	86264326	WAT1-related protein
Msa0561260	4	60759197	60763117	NA
Msa0373330	3	72346760	72349806	Heat shock protein
Msa0032800	1	59931481	59935207	Dormancy/auxin associated protein
Msa1033680	7	68894974	68895237	Strictosidine synthase
Msa0880910	6	27760231	27764891	Belongs to the chalcone isomerase family
Msa0898480	6	92615201	92619432	NA
Msa0900290	6	95769972	95771791	translation elongation factor activity
Msa0219030	2	66510261	66511496	DNA recombination
Msa0894320	6	79634792	79640112	ankyrin repeat protein
Msa1010470	7	13610266	13619706	Belongs to the protein kinase superfamily. Ser Thr protein kinase family
Msa0033710	1	61348878	61351810	PDDEXK-like family of unknown function
Msa1214510	8	75177709	75179383	transcription factor
Msa1211840	8	71588119	71590614	Pentatricopeptide repeat-containing protein
Msa0571740	4	74437030	74441129	Belongs to the ubiquitin-conjugating enzyme family
Msa1187400	8	27105927	27109356	Cysteine-rich receptor-like protein kinase
Msa1014460	7	23328334	23331278	calcium-binding protein
Msa0554240	4	51492924	51496533	NA
Msa0537440	4	15903749	15904789	GTPase activator activity
Msa1194630	8	41910322	41919902	Protein ZINC INDUCED
Msa1038350	7	75165254	75168570	Light-inducible protein
Msa0551320	4	47306716	47307439	NA
Msa0351480	3	18289477	18291518	NA
Msa1019120	7	40271600	40273546	Serine threonine-protein kinase
Msa1013240	7	19639358	19650412	ZINC FINGER protein
Msa0715560	5	8653765	8655432	Cell division cycle-associated protein 7-like
Msa0528420	4	1221552	1225385	Probably inactive leucine-rich repeat receptor-like protein kinase
Msa1031170	7	65639976	65641306	Catalyzes xyloglucan endohydrolysis (XEH) and or endotransglycosylation (XET). Cleaves and religates xyloglucan polymers, an essential constituent of the primary cell wall, and thereby participates in cell wall construction of growing tissues
Msa1195820	8	44180575	44183256	-
Msa1023570	7	51627018	51629482	Protein of unknown function (DUF674)
Msa0739860	5	58425085	58425775	NA
Msa0535660	4	12054156	12060144	Aldo-keto reductase family 4 member
Msa0741820	5	61530579	61538141	Ubiquitin carboxyl-terminal hydrolase
Msa0895060	6	81787502	81791589	NA
Msa0895290	6	82858246	82863698	Cell division cycle-associated protein 7-like
Msa1210100	8	68870404	68878729	ABC transporter A family member
Msa1021360	7	45676837	45681682	Removes the N-terminal methionine from nascent proteins. The N-terminal methionine is often cleaved when the second residue in the primary sequence is small and uncharged (Met-Ala-, Cys, Gly, Pro, Ser, Thr, or Val)
Msa0371450	3	69596708	69599527	Belongs to the formin-like family
Msa0371520	3	69688402	69694545	Belongs to the multicopper oxidase family
Msa0044160	1	75644558	75646353	Protein trichome birefringence-like 36
Msa0902100	6	99894583	99897481	NA
Msa0894980	6	81598113	81605192	TIFY 6B-like
Msa1181440	8	15810729	15815060	malate transporter
Msa0739620	5	57965670	57975547	MMS19 nucleotide excision repair protein homolog
Msa0550550	4	46085639	46087072	WRKY transcription factor
Msa1186390	8	24638335	24640095	helicase activity
Msa0360270	3	49190103	49195409	-
Msa0728980	5	35379738	35384219	NA
Msa0889640	6	58195269	58197976	Plant transposase (Ptta/En/Spm family)
Msa0887190	6	48291105	48292632	NA
Msa0384380	3	87426932	87436067	Catalyzes the prenylation of para-hydroxybenzoate (PHB) with an all-trans polyprenyl group. Mediates the second step in the final reaction sequence of coenzyme Q (CoQ) biosynthesis, which is the condensation of the polyisoprenoid side chain with PHB, generating the first membrane-bound Q intermediate
Msa0899440	6	94522375	94524698	NA
Msa0386910	3	90751182	90753555	synthase
Msa0037430	1	66419082	66423419	Binds the poly(A) tail of mRNA
Msa0027200	1	51449107	51450736	-
Msa0345020	3	4047259	4050609	DNA recombination
Msa0551330	4	47308228	47311639	NA
Msa1180800	8	15023849	15025264	Pentatricopeptide repeat-containing protein
Msa0375390	3	75089538	75090509	Mitotic checkpoint protein
Msa0228530	2	81781325	81782040	calcium-binding protein
Msa0343590	3	1872346	1876500	Leucine Rich Repeat
Msa1042350	7	80263059	80270801	Belongs to the ABC transporter superfamily. ABCG family. PDR (TC 3.A.1.205) subfamily
Msa1214420	8	75024138	75026332	NA
Msa0041030	1	71267744	71275433	Cysteine-rich receptor-like protein kinase
Msa0885720	6	42707834	42708686	NA
Msa0028470	1	53433051	53434162	Proliferation-associated protein 2G4-like
Msa0541550	4	25499053	25499724	Belongs to the disease resistance NB-LRR family
Msa0900220	6	95707407	95710476	Associates with the EF-Tu.GDP complex and induces the exchange of GDP to GTP. It remains bound to the aminoacyl-tRNA.EF- Tu.GTP complex up to the GTP hydrolysis stage on the ribosome
Msa1225690	8	91146780	91150200	checkpoint serine threonine-protein kinase
Msa1218700	8	81332649	81335031	Myb-related protein
Msa0359230	3	46460924	46472298	LRR receptor-like serine threonine-protein kinase
Msa1019440	7	41154105	41157211	Cell division cycle
Msa0540330	4	22245966	22248026	Serine threonine-protein kinase-like protein
Msa0723290	5	20875390	20878314	Belongs to the disease resistance NB-LRR family
Msa1225300	8	90634087	90636425	voltage-gated potassium channel activity
Msa0562760	4	62885226	62887795	Divergent CCT motif
Msa0727410	5	29890425	29894732	NA
Msa1032570	7	67527214	67536413	NA
Msa0187800	2	2561992	2565370	splicing factor 3A subunit
Msa0531430	4	5641595	5643429	Late embryogenesis abundant protein
Msa0002230	1	4076198	4081543	MADS-box transcription factor
Msa0552120	4	48556323	48557324	NA
Msa0028170	1	52965144	52966168	Multidrug resistance protein ABC transporter family protein
Msa1222180	8	86406843	86409686	NA
Msa1202890	8	56590973	56593048	NA
Msa0874050	6	9669594	9670917	TMV resistance protein N-like
Msa0351270	3	17774078	17774788	NA
Msa1223130	8	87526111	87530035	domain-containing protein
Msa0723960	5	21983049	21984919	NA
Msa1180200	8	13977945	13983008	LRR receptor-like serine threonine-protein kinase
Msa1213260	8	73392680	73396251	Belongs to the glycosyltransferase 8 family
Msa1198330	8	49758927	49760661	NA
Msa0221810	2	70622844	70624903	Retrotransposon gag protein
Msa0569160	4	70975591	70978771	NAC domain-containing protein
Msa1173480	8	3866276	3868893	Belongs to the peroxidase family. Classical plant (class III) peroxidase subfamily
Msa0727650	5	30919740	30922262	Carbohydrate-binding protein of the ER
Msa0902270	6	100260510	100263050	Introduction of a cis double bond between carbons of the acyl chain
Msa0348980	3	12162528	12178904	Phenylcoumaran benzylic ether reductase-like protein
Msa0890310	6	63247419	63251549	FRIGIDA-like protein
Msa1219520	8	82432125	82438860	Non-specific serine threonine protein kinase
Msa0563660	4	64099040	64105662	Histidine kinase
Msa0869940	6	4219591	4222441	RING-type E3 ubiquitin transferase
Msa0743510	5	63858079	63860592	Serine threonine-protein kinase
Msa0558480	4	57265291	57273565	SWI SNF-related matrix-associated actin-dependent regulator of chromatin subfamily A member 3-like
Msa0550930	4	46501390	46506236	Subtilase family
Msa0045110	1	76815531	76820515	V-type proton ATPase subunit
Msa0193480	2	9280800	9283297	DnaJ homolog subfamily B member
Msa0553530	4	50803546	50805859	NA
Msa0017790	1	29769405	29774527	Squalene monooxygenase-like
Msa0023420	1	44660679	44662088	Encoded by
Msa0872620	6	8187747	8190397	NA
Msa0895950	6	85007837	85009045	NA
Msa0716520	5	9974305	9974811	NA
Msa0530270	4	4313749	4318231	NA
Msa0568840	4	70492424	70497909	phosphatidylinositol 4-phosphate 5-kinase
Msa0193680	2	9494339	9498247	Myb-like DNA-binding domain
Msa0891170	6	64846463	64849905	NA
Msa0538770	4	18466024	18468572	Encoded by
Msa0563520	4	63888416	63895471	Gamma-interferon-inducible lysosomal thiol
Msa0879770	6	22604902	22614511	Belongs to the heat shock protein 70 family
Msa0046770	1	79116937	79118703	NA
Msa0389140	3	93739346	93743503	NA
Msa1023500	7	51401897	51404358	Protein of unknown function (DUF674)
Msa0350240	3	15215790	15223892	Belongs to the cyclin family
Msa0553090	4	49873485	49877793	L-ascorbate oxidase homolog
Msa0220230	2	68444069	68444344	Wound-induced protein
Msa0560060	4	59301891	59312427	NA
Msa1009710	7	11571641	11585379	zinc metallopeptidase EGY3, chloroplastic
Msa0570450	4	72604667	72608165	Bifunctional aspartate aminotransferase and glutamate aspartate-prephenate
Msa1195650	8	43840046	43844490	Protein ZINC INDUCED
Msa0000820	1	2130792	2132054	RING-type E3 ubiquitin transferase
Msa1035800	7	71777909	71778687	-
Msa0375910	3	75876850	75880092	Transcription factor
Msa0200120	2	19720570	19721500	Major allergen Pru
Msa0207350	2	38115842	38119455	calcium-binding protein
Msa0363390	3	55749570	55757492	ankyrin repeat-containing protein
Msa1024930	7	54970060	54975631	resistance protein
Msa0361210	3	51392179	51393919	Protein of unknown function (DUF971)
Msa0728260	5	32762806	32765821	AhpC/TSA antioxidant enzyme
Msa0733380	5	46604200	46605557	Pentatricopeptide repeat-containing protein
Msa1186910	8	26094711	26099118	GPI mannosyltransferase
Msa0366970	3	62369928	62373197	Belongs to the disease resistance NB-LRR family
Msa0746470	5	68662267	68665977	NA
Msa0562240	4	61870832	61882112	Belongs to the group II decarboxylase family
Msa0357940	3	42519083	42527026	NA
Msa1200850	8	53820062	53822940	Belongs to the UPP synthase family
Msa0190470	2	5977946	5983918	sphingolipid transporter spinster homolog
Msa1217120	8	79352462	79363111	Inosine-uridine preferring nucleoside hydrolase
Msa0020860	1	36778638	36781093	Protein of unknown function (DUF4005)
Msa0359630	3	47601086	47639827	LRR receptor-like serine threonine-protein kinase
Msa0715090	5	7977679	7984083	NA
Msa0040160	1	70200034	70207509	-
Msa0354380	3	25536391	25537930	NA
Msa1038060	7	74861642	74862987	SANT SWI3, ADA2, N-CoR and TFIIIB'' DNA-binding domains
Msa0037360	1	66349594	66351958	Belongs to the TRAFAC class dynamin-like GTPase superfamily. Dynamin Fzo YdjA family
Msa0537430	4	15837212	15840172	C-4 methylsterol oxidase activity
Msa0361330	3	51602082	51604918	LRR receptor-like serine threonine-protein kinase
Msa1016400	7	32890023	32892535	Cyclin
Msa1014470	7	23331931	23334974	NA
Msa0883170	6	33735979	33742260	ABC transporter C family member
Msa1003050	7	52622	59349	Ribonuclease H protein
Msa1176400	8	8469328	8472283	Lignin degradation and detoxification of lignin-derived products
Msa1216770	8	78746666	78747300	Inosine-uridine preferring nucleoside hydrolase
Msa0883930	6	36283150	36284587	ABA/WDS induced protein
Msa1200960	8	54084906	54089684	Endochitinase-like
Msa1013670	7	20641026	20647625	RNA pseudourine synthase 3
Msa0358530	3	43556940	43560318	AT-rich interactive domain-containing protein
Msa0006120	1	8884164	8887693	Zinc knuckle family protein
Msa0369480	3	66742737	66746269	NA
Msa1012010	7	17022910	17024917	Belongs to the heat shock protein 70 family
Msa0552150	4	48579241	48579972	NA
Msa1023250	7	50633631	50634779	Belongs to the GST superfamily
Msa0028390	1	53267129	53269182	Proliferation-associated protein
Msa0015790	1	25900800	25909876	NA
Msa0551170	4	47027611	47036538	Retrotransposon gag protein
Msa1174350	8	5438947	5440503	Salicylate
Msa1184300	8	19929151	19933357	Auxin-induced protein 5NG4
Msa0025220	1	48244675	48247708	FAR1-related protein
Msa0884930	6	39114889	39118195	Leucine Rich Repeat
Msa1030460	7	64558598	64561287	GEN1 Holliday junction 5' flap endonuclease
Msa0227910	2	79201591	79206292	Belongs to the small GTPase superfamily. Arf family
Msa1207450	8	64897998	64904895	Aminoacyl-tRNA editing domain
Msa0744550	5	65389794	65391179	NAD(P)H-dependent 6'-deoxychalcone synthase-like
Msa0565200	4	66136449	66139544	NA
Msa1006830	7	5696895	5699886	transcription factor
Msa0720060	5	15800339	15802714	NA
Msa0190930	2	6426533	6431502	Receptor-like serine threonine-protein kinase SD1-8
Msa1005230	7	2871095	2874668	NA
Msa0734950	5	49893830	49895059	WRKY transcription factor
Msa0382470	3	85064224	85068551	NA
Msa0561310	4	60820096	60820627	Encoded by
Msa0723160	5	20786667	20789797	Belongs to the protein kinase superfamily
Msa0019430	1	33710400	33714295	Polygalacturonase
Msa1022100	7	47421895	47426164	NA
Msa0745990	5	68022178	68022564	Belongs to the cystatin family. Phytocystatin subfamily
Msa0569080	4	70918273	70921729	PMR5 N terminal Domain
Msa0012950	1	19963052	19967208	Hydroxyproline-rich glycoprotein family protein
Msa0565990	4	66908967	66909693	assists the folding of proteins upon ATP hydrolysis
Msa1009580	7	11287877	11288779	rRNA primary transcript binding
Msa0219150	2	66671493	66674245	NA
Msa0546640	4	38554934	38556971	Domain of unknown function (DUF4283)
Msa0350420	3	15413408	15421937	Serine threonine-protein kinase
Msa1224910	8	90054425	90057510	Wall-associated receptor kinase C-terminal
Msa0562420	4	62319747	62323816	Belongs to the iron ascorbate-dependent oxidoreductase family
Msa0746050	5	68059007	68059846	gag-polypeptide of LTR copia-type
Msa1020790	7	44620411	44626750	5'-3' exoribonuclease
Msa1210130	8	68887135	68889411	Domain of unknown function (DUF4228)
Msa0579680	4	84532024	84535294	NA
Msa1178620	8	11511946	11517960	Leucine Rich Repeat
Msa0543350	4	29529109	29533239	G-type lectin S-receptor-like serine threonine-protein kinase
Msa0897660	6	90026982	90035948	Belongs to the DEAD box helicase family
Msa0731460	5	42316596	42319016	Belongs to the short-chain dehydrogenases reductases (SDR) family
Msa0746460	5	68660467	68661945	Transcription factor
Msa0549060	4	43806244	43807588	Agamous-like MADS-box protein
Msa0746810	5	70032858	70033695	NA
Msa0882010	6	30607058	30611210	Leucine Rich Repeat
Msa0742960	5	63101430	63104843	NA
Msa1009590	7	11288863	11290425	NA
Msa0035760	1	64110007	64112282	NA
Msa0562860	4	63071385	63076426	Belongs to the major facilitator superfamily. Sugar transporter (TC 2.A.1.1) family
Msa0046610	1	78876548	78879981	Eukaryotic translation initiation factor 2
Msa0537410	4	15809905	15812865	C-4 methylsterol oxidase activity
Msa0363280	3	55427090	55429067	NA
Msa1177590	8	9975817	9978664	F-box FBD LRR-repeat protein
Msa0197330	2	15093524	15096559	FAR1-related protein
Msa0550560	4	46108874	46110307	WRKY transcription factor
Msa0738660	5	56432777	56435730	Belongs to the peroxidase family. Classical plant (class III) peroxidase subfamily
Msa0357500	3	40760998	40762050	NA
Msa0870230	6	4551419	4563488	Belongs to the cytochrome P450 family
Msa0222960	2	72394468	72397551	XH domain
Msa0559260	4	58451992	58455601	Belongs to the class-IV pyridoxal-phosphate-dependent aminotransferase family
Msa0383970	3	87031989	87032713	EPIDERMAL PATTERNING FACTOR-like protein
Msa0368190	3	64525871	64528175	Glutathione S-transferase DHAR3
Msa1205080	8	61189804	61194845	Belongs to the peroxidase family
Msa1183530	8	18778139	18778894	NA
Msa1027910	7	60426292	60429433	Multiple C2 and transmembrane domain-containing protein
Msa0202160	2	24295738	24297937	GATA transcription factor
Msa1197870	8	49061289	49063235	Lectin-domain containing receptor kinase
Msa0729920	5	37928560	37932758	serine threonine-protein kinase
Msa1219870	8	82805695	82812868	Protein of unknown function (DUF1677)
Msa0004340	1	6757087	6761920	Belongs to the 'GDSL' lipolytic enzyme family
Msa0372070	3	70382593	70386088	Vacuolar cation proton exchanger
Msa0895550	6	83585749	83590655	Ribonuclease 3-like protein
Msa0375690	3	75481324	75482106	-
Msa0578090	4	82538353	82539238	transcription factor
Msa0004120	1	6586617	6587203	ABC transporter E family member
Msa0563630	4	64070242	64077122	F-box only protein
Msa0869910	6	4184458	4185638	NA
Msa1216780	8	78747535	78748675	Inosine-uridine preferring nucleoside hydrolase
Msa0045350	1	77263828	77278514	NA
Msa0727590	5	30491932	30495716	NA
Msa0187350	2	2048663	2054556	Holliday junction DNA helicase ruvB N-terminus
Msa0729030	5	35470908	35478840	Transmembrane 9 superfamily member
Msa0217320	2	64176114	64189576	nucleosomal DNA binding
Msa1217660	8	80151152	80154146	BEST Arabidopsis thaliana protein match is
Msa0353630	3	23845423	23850150	chloroplast mRNA modification
Msa0019260	1	33444421	33453066	NA
Msa0573650	4	76896459	76897938	Catalyzes xyloglucan endohydrolysis (XEH) and or endotransglycosylation (XET). Cleaves and religates xyloglucan polymers, an essential constituent of the primary cell wall, and thereby participates in cell wall construction of growing tissues
Msa1003400	7	538788	541231	NA
Msa0012100	1	18190453	18191930	Nudix hydrolase
Msa0557530	4	55969441	55975567	-
Msa0368060	3	64153407	64155807	ODORANT1-like
Msa1207870	8	65675336	65676452	endonuclease activity
Msa0719090	5	13952996	13956311	NA
Msa0723520	5	21226196	21227143	NA
Msa1182560	8	17695319	17699095	EF hand family protein
Msa0357780	3	41474767	41476023	F-box kelch-repeat protein
Msa0217870	2	64824687	64827103	resistance protein
Msa0874410	6	10210731	10217978	cellular transition metal ion homeostasis
Msa0201970	2	23925429	23928883	Core-2/I-Branching enzyme
Msa0574690	4	78352579	78378351	exocyst complex component
Msa0207290	2	37994684	37999478	NA
Msa1200100	8	52413865	52414987	Belongs to the terpene cyclase mutase family
Msa0571930	4	74711988	74714610	Transcription factor
Msa0727430	5	29900485	29901177	NA
Msa0560210	4	59441894	59443805	NA
Msa0724900	5	24020292	24021009	-
Msa1011130	7	15063374	15068769	Non-specific serine threonine protein kinase
Msa1020500	7	44036442	44039839	ZINC FINGER protein
Msa0043160	1	74209831	74213601	ZINC FINGER protein
Msa1201220	8	54403925	54406425	UPF0548 protein
Msa0001290	1	2980277	2980623	NA
Msa0714480	5	7114900	7116019	Maternal effect embryo arrest 59
Msa0195070	2	11752293	11753158	NA
Msa0352730	3	22053190	22054335	NA
Msa1010210	7	12995909	13004524	protein trichome birefringence-like 19
Msa0045150	1	76843257	76845328	ribonuclease T2 activity
Msa0564660	4	65371305	65373474	transposition, RNA-mediated
Msa1202590	8	56191640	56196547	Salicylate
Msa0899210	6	94038136	94039549	Heavy-metal-associated domain
Msa0369120	3	66239079	66242160	regulation of endocannabinoid signaling pathway
Msa0895820	6	84627576	84640547	Methylecgonone reductase-like
Msa0885100	6	39890013	39894167	Leucine Rich Repeat
Msa1170930	8	347601	348182	WRKY transcription factor
Msa0576650	4	80705636	80709863	Belongs to the PTH family
Msa0894640	6	81005758	81011575	Carbon catabolite repressor protein 4 homolog
Msa1178500	8	11216980	11223917	RESISTANCE protein
Msa0196510	2	13699175	13700514	15.4 kDa class V heat shock
Msa0734020	5	47618903	47623635	Belongs to the glycosyl hydrolase 3 family
Msa0871090	6	5947818	5949024	UPF0481 protein
Msa0554990	4	52716789	52718025	NA
Msa1011890	7	16682869	16683282	EF-hand domain pair
Msa1018080	7	37912573	37914971	Belongs to the iron ascorbate-dependent oxidoreductase family
Msa0378210	3	78956889	78958370	Belongs to the iron ascorbate-dependent oxidoreductase family
Msa0579430	4	84074313	84080841	Belongs to the glycosyl hydrolase 1 family
Msa0895170	6	82160687	82164229	NA
Msa1202080	8	55533839	55545745	Belongs to the glycosyltransferase 8 family
Msa1016380	7	32800724	32802881	At4g19900-like
Msa0188800	2	3978997	3981012	Hypersensitive-induced response protein
Msa0032710	1	59878751	59882148	f-box protein
Msa1214720	8	75472383	75475677	NA
Msa0894480	6	80239338	80242975	NA
Msa0193030	2	8833451	8833909	Pathogenesis-related genes transcriptional activator PTI5-like
Msa0563410	4	63799179	63800867	NA
Msa1209240	8	67678716	67682707	F-box protein SKIP16-like
Msa0227790	2	79057352	79067981	Wound-induced protein
Msa0358610	3	43733453	43735519	Phospholipase A2 family protein
Msa1027420	7	59841489	59854702	RING-variant domain
Msa0892450	6	72397909	72402054	protein serine/threonine kinase activity
Msa0872840	6	8456358	8457945	Belongs to the ClpA ClpB family
Msa0374290	3	73686949	73691350	Belongs to the aldehyde dehydrogenase family
Msa1020140	7	42404130	42409364	NA
Msa0001340	1	3027970	3028542	-
Msa0363240	3	55410172	55412149	NA
Msa0041540	1	71975562	71976771	Photosystem I reaction centre subunit N (PSAN or PSI-N)
Msa0019850	1	34729870	34737823	disease resistance
Msa0878990	6	20491049	20496479	Catalyzes xyloglucan endohydrolysis (XEH) and or endotransglycosylation (XET). Cleaves and religates xyloglucan polymers, an essential constituent of the primary cell wall, and thereby participates in cell wall construction of growing tissues
Msa0895180	6	82174967	82178342	NA
Msa0720790	5	17039517	17041316	NA
Msa0209010	2	45712944	45718695	NA
Msa1029830	7	63345107	63348711	LRR receptor-like serine threonine-protein kinase
Msa0719380	5	14636556	14637654	Belongs to the disease resistance NB-LRR family
Msa0543880	4	31246217	31250268	Septum-promoting GTP-binding protein
Msa1021180	7	45341348	45344759	NA
Msa0369490	3	66746591	66748069	Transcription factor
Msa1205680	8	62108845	62115052	Protein NRT1 PTR FAMILY
Msa0739140	5	57235558	57236379	transcription factor
Msa0873630	6	9220449	9225958	NA
Msa0735570	5	50996719	51009676	Eukaryotic translation initiation factor 2 subunit
Msa0037640	1	66743503	66747165	TPR repeat-containing thioredoxin
Msa0742480	5	62397434	62398948	ADP binding
Msa1006110	7	4770229	4771554	receptor-like protein 12
Msa0223970	2	73698428	73699911	Endochitinase
Msa0045130	1	76833913	76839671	V-type proton ATPase subunit
Msa0532500	4	6586563	6590365	Protein NRT1 PTR FAMILY
Msa1006810	7	5661661	5662959	Glutaredoxin
Msa0216730	2	62926102	62927690	Elongation factor Tu C-terminal domain
Msa1220950	8	84361493	84366094	Belongs to the glycosyltransferase 8 family
Msa1223080	8	87475495	87476825	-
Msa0001280	1	2979820	2980146	Transcription initiation factor TFIID
Msa0870210	6	4500051	4503948	Belongs to the cytochrome P450 family
Msa1186570	8	25008056	25009988	NADPH quinone
Msa0018310	1	30566063	30566743	3-oxo-Delta(4,5)-steroid 5-beta-reductase-like
Msa0887630	6	49769712	49772900	Zinc finger BED domain-containing protein
Msa0016800	1	27937126	27939049	acid phosphatase
Msa0725510	5	25223994	25225121	cysteine-type peptidase activity
Msa1022000	7	47250604	47256126	NA
Msa1199550	8	51704811	51710535	Belongs to the actin family
Msa0193790	2	9645225	9648741	Removes the N-terminal methionine from nascent proteins. The N-terminal methionine is often cleaved when the second residue in the primary sequence is small and uncharged (Met-Ala-, Cys, Gly, Pro, Ser, Thr, or Val)
Msa0533850	4	9115883	9118874	atrnl,rnl
Msa0547100	4	39835932	39837550	Belongs to the short-chain dehydrogenases reductases (SDR) family
Msa1012670	7	18006944	18015712	NA
Msa0575180	4	78949735	78954705	transcription factor
Msa0578350	4	82896676	82900109	Calmodulin-binding transcription activator
Msa0359620	3	47599037	47600751	LRR receptor-like serine threonine-protein kinase
Msa0886660	6	46290822	46293628	serine threonine-protein kinase
Msa0021790	1	39401796	39404190	receptor-like protein kinase
Msa0212710	2	54868066	54868293	Cysteine-rich and transmembrane domain-containing protein
Msa0895570	6	83609113	83614020	Ribonuclease 3-like protein
Msa0348140	3	10002293	10003753	Protein ZINC INDUCED
Msa0222220	2	71229117	71233723	NA
Msa0010700	1	16204702	16211178	Zeaxanthin epoxidase, chloroplastic-like
Msa0372530	3	71103341	71115587	oligopeptide transporter
Msa0717000	5	10573451	10578135	Methyltransferase
Msa0716290	5	9729945	9732949	HD domain-containing protein
Msa0220860	2	69376554	69378921	Methyltransferase
Msa0377960	3	78636561	78651687	Callose synthase
Msa0345670	3	5158815	5159141	Belongs to the small GTPase superfamily. SAR1 family
Msa0383710	3	86712151	86715064	NA
Msa0712630	5	4478783	4480730	-
Msa1011830	7	16637507	16637917	EF-hand domain pair
Msa1040280	7	77625108	77630001	transcription factor
Msa0895530	6	83564193	83569099	Ribonuclease 3-like protein
Msa0567450	4	68790079	68795742	Calmodulin-binding transcription activator
Msa0361780	3	52447426	52450652	Belongs to the disease resistance NB-LRR family
Msa1203930	8	59310811	59311824	Belongs to the protein kinase superfamily
Msa0387320	3	91229976	91232102	At3g17950-like
Msa1173790	8	4383509	4389928	tRNA-specific adenosine deaminase
Msa0727640	5	30917290	30919086	Universal stress protein family
Msa0010000	1	14875154	14885064	Hippocampus abundant transcript 1
Msa0887360	6	48591684	48593960	cytochrome P450
Msa0534710	4	10225116	10230058	synthase
Msa0528550	4	1403467	1409346	NB-ARC domain
Msa1031570	7	66307355	66310157	PHD finger protein
Msa0901370	6	98085022	98087537	O-methyltransferase
Msa1212040	8	71858376	71861617	NA
Msa0217260	2	64040814	64044416	synthase
Msa1219150	8	81916356	81922174	Pantothenate kinase
Msa1031330	7	65881513	65882871	NA
Msa0031520	1	58266094	58267162	Myb/SANT-like DNA-binding domain
Msa0709670	5	838173	841620	phosphatidylinositol phosphatidylcholine transfer protein
Msa0011660	1	17588209	17590813	NA
Msa0882340	6	31434417	31439801	Protein of unknown function (DUF3754)
Msa1196530	8	46013604	46015422	F-box RNI FBD-like domain protein
Msa1032060	7	66894203	66898448	RNA polymerase III type 3 promoter DNA binding
Msa1011810	7	16605584	16605994	EF-hand domain pair
Msa0347920	3	9390177	9393532	NA
Msa1194350	8	41525996	41528523	Pentatricopeptide repeat-containing protein
Msa0205100	2	31368144	31371882	NA
Msa0897690	6	90064740	90069668	TdcA1-ORF2 protein
Msa0743610	5	64027568	64030571	NA
Msa0207300	2	38009100	38010794	calmodulin-binding family
Msa1041660	7	79225813	79227806	O-glucosyltransferase
Msa0559710	4	58856802	58862172	U4 U6 small nuclear ribonucleoprotein
Msa0887820	6	50946438	50947892	Coronatine-insensitive protein
Msa0191000	2	6523450	6525117	G-type lectin S-receptor-like Serine
Msa0895440	6	83353955	83365373	Monoglyceride lipase-like
Msa0885020	6	39461747	39466084	Leucine Rich Repeat
Msa0212180	2	54097769	54113282	G-type lectin S-receptor-like serine threonine-protein kinase
Msa0008490	1	12202228	12206877	Mitochondrial import inner membrane translocase subunit Tim17 Tim22 Tim23 family protein
Msa0013790	1	21303769	21307754	NA
Msa1186790	8	25670734	25676681	ABC transporter C family member
Msa0899040	6	93789019	93796007	Emopamil binding protein
Msa0047110	1	79784984	79786461	May act as a component of the auxin efflux carrier
Msa0553390	4	50504179	50507343	phosphatase 2C
Msa0347730	3	8952162	8957038	187-kDa microtubule-associated protein
Msa0351490	3	18292535	18294265	NA
Msa0535350	4	11597161	11606494	TMV resistance protein N-like
Msa1199970	8	52278263	52285692	Mechanosensitive ion channel protein
Msa0728680	5	33706910	33716456	Cell cycle regulated microtubule associated protein
Msa1225390	8	90747260	90750815	GMC oxidoreductase
Msa1178310	8	10991572	10995058	Mitochondrial ribosomal subunit S27
Msa0543900	4	31323242	31338373	Belongs to the multi antimicrobial extrusion (MATE) (TC 2.A.66.1) family
Msa0378230	3	78977392	78978742	NA
Msa1198100	8	49462436	49462717	NA
Msa0220200	2	68384677	68395678	Wound-induced protein
Msa1199270	8	51236483	51241262	Belongs to the glycosyltransferase 2 family. Plant cellulose synthase subfamily
Msa0895900	6	84911457	84913086	cysteine--tRNA ligase
Msa0567430	4	68778664	68781286	Ras-related protein
Msa0566710	4	67850647	67855602	Sieve element occlusion N-terminus
Msa0710120	5	1918353	1922186	NA
Msa1226130	8	91894557	91898225	Nup133 N terminal like
Msa0730010	5	38141631	38144547	Belongs to the iron ascorbate-dependent oxidoreductase family
Msa0351150	3	17327723	17329711	-
Msa0546710	4	38928464	38929370	ribonuclease T2 activity
Msa0218050	2	65086677	65089927	Belongs to the peroxidase family. Classical plant (class III) peroxidase subfamily
Msa1223150	8	87537965	87556227	two-component response regulator
Msa1020840	7	44693893	44702002	G-type lectin S-receptor-like Serine
Msa0900930	6	97171807	97172399	NA
Msa1200110	8	52430535	52432171	Belongs to the terpene cyclase mutase family
Msa1007230	7	6661745	6662347	calcium-binding protein
Msa0214370	2	58917942	58918711	WRKY transcription factor
Msa0902790	6	102673543	102675577	expressed protein
Msa0002320	1	4153315	4155672	Belongs to the synaptobrevin family
Msa1186450	8	24747014	24749850	NA
Msa0353980	3	24721210	24727846	NA
Msa0015720	1	25340551	25345369	Aldo/keto reductase family
Msa1009240	7	10386242	10387348	Glyco_18
Msa0559720	4	58863560	58869198	WD40 repeats
Msa0880620	6	27341410	27342560	NA
Msa1032800	7	67914780	67918484	Belongs to the MIP aquaporin (TC 1.A.8) family
Msa0020720	1	36509599	36513109	-
Msa0898090	6	90818517	90819818	Domain of unknown function
Msa0214380	2	58924981	58925750	WRKY transcription factor
Msa0889460	6	57365524	57368021	NA
Msa0349140	3	12407424	12410458	vacuolar amino acid transporter
Msa0346880	3	7756290	7757138	Retrotransposon gag protein
Msa0031420	1	58143394	58144380	DDE superfamily endonuclease
Msa0191060	2	6581449	6581838	Zinc finger protein CONSTANS-like
Msa0869610	6	3812745	3838619	WAT1-related protein At3g28050-like
Msa0351860	3	19330534	19335249	Belongs to the iron ascorbate-dependent oxidoreductase family
Msa0878290	6	19055233	19058428	Xylosyltransferase
Msa0878880	6	20341618	20343526	-
Msa1024260	7	53205301	53206709	Belongs to the protein kinase superfamily
Msa0738570	5	56339796	56342449	Belongs to the peroxidase family. Classical plant (class III) peroxidase subfamily
Msa0345220	3	4378293	4380436	DNA replication factor CDT1 like
Msa1192460	8	38295717	38297802	NA
Msa0214300	2	58832985	58843597	WRKY transcription factor
Msa0746800	5	70030032	70031816	At4g19900-like
Msa1222130	8	86332438	86333219	NA
Msa0366010	3	60414882	60417517	Transferase family
Msa0899950	6	95347591	95351240	guanine nucleotide exchange factor
Msa0354890	3	28132320	28135411	NA
Msa0893590	6	78140193	78144745	Calcineurin B-like protein
Msa0738080	5	55780529	55782418	NA
Msa0022850	1	43127427	43132879	NA
Msa0366290	3	60947908	60955118	NA
Msa1218960	8	81652720	81653253	pectinesterase inhibitor
Msa0026860	1	50916427	50920937	WD40 repeats
Msa0573590	4	76801024	76809590	-
Msa0004720	1	7188708	7191764	NA
Msa0735320	5	50503355	50507853	Belongs to the peroxidase family. Classical plant (class III) peroxidase subfamily
Msa0737080	5	54035213	54039584	FRIGIDA-like protein
Msa0567590	4	68875652	68879250	NA
Msa1199100	8	50960049	50961328	Protease inhibitor/seed storage/LTP family
Msa0013940	1	21760062	21761292	disease resistance
Msa0548290	4	42094999	42095655	at-exp1,atexp1,atexpa1,athexp alpha 1.2,exp1,expa1
Msa0378220	3	78959939	78960517	Belongs to the iron ascorbate-dependent oxidoreductase family
Msa0744380	5	65142843	65144740	NA
Msa1193660	8	40089163	40093390	NYN domain
Msa0898440	6	92216523	92217536	NA
Msa0901330	6	98038826	98039914	NA
Msa0382450	3	84998933	84999756	WRKY transcription factor
Msa0536240	4	13038134	13041361	Xylosyltransferase 1-like
Msa0013530	1	20867985	20870905	PPIases accelerate the folding of proteins. It catalyzes the cis-trans isomerization of proline imidic peptide bonds in oligopeptides
Msa1171090	8	596863	597874	Belongs to the MlaE permease family
Msa0016730	1	27867068	27868213	Pollen-specific protein
Msa0010060	1	15029363	15036108	Cysteine-rich receptor-like protein kinase
Msa0546730	4	38973708	38975784	NA
Msa0717930	5	11944818	11949017	NA
Msa0041440	1	71845965	71849516	NA
Msa1204200	8	59727038	59729391	RNA-binding protein
Msa0380800	3	82758992	82760505	two-component response regulator
Msa1009400	7	10753123	10761979	receptor-like protein kinase
Msa1037580	7	74247107	74250454	Receptor protein kinase-like protein
Msa0717520	5	11321575	11325038	nucleobase-ascorbate transporter
Msa0878010	6	18359398	18360060	protein FAR1-RELATED SEQUENCE
Msa0388670	3	93124106	93128602	E3 ubiquitin-protein ligase BAH1-like
Msa0882770	6	32234385	32235827	Belongs to the UDP-glycosyltransferase family
Msa0885310	6	40884437	40888009	Leucine Rich Repeat
Msa1030450	7	64532589	64535611	Isoaspartyl peptidase
Msa1191350	8	35543702	35546566	Belongs to the disease resistance NB-LRR family
Msa0369700	3	67020690	67021181	Hypoxia induced protein conserved region
Msa0371770	3	70006124	70007664	RESISTANCE protein
Msa0028160	1	52957854	52961198	beta-D-xylosidase
Msa0871440	6	6319371	6335567	Plasma membrane ATPase
Msa1181070	8	15355056	15361870	Serine threonine-protein kinase
Msa0722670	5	20081712	20082701	Histidine kinase
Msa0358670	3	44019435	44020894	Eukaryotic cytochrome b561
Msa0208990	2	45539382	45547244	50S ribosomal protein L21
Msa0047280	1	80060785	80064519	NA
Msa0208110	2	42384332	42387041	ethanolamine kinase
Msa0557630	4	56079552	56080391	DUF761-associated sequence motif
Msa1179360	8	12773730	12775095	Myb-related protein
Msa0870200	6	4492160	4496392	Belongs to the cytochrome P450 family
Msa0377900	3	78565107	78566641	caffeic acid
Msa1225410	8	90781863	90783363	transcription factor
Msa0875480	6	12124960	12128274	calcium-transporting ATPase 13, plasma
Msa1203260	8	57316722	57318166	Transmembrane family 220, helix
Msa0367890	3	63865475	63870341	Targeting protein for Xklp2 (TPX2)
Msa0880340	6	26864031	26865262	NA
Msa0552130	4	48558704	48560892	receptor-like protein kinase
Msa0366650	3	61559140	61561978	DDE superfamily endonuclease
Msa0895190	6	82175747	82176580	NA
Msa1209010	8	67401552	67403200	Chromatin structure-remodeling complex protein
Msa0898420	6	91980161	91984345	NA
Msa0188020	2	2964913	2968856	Retrotransposon gag protein
Msa0357860	3	41793040	41797693	source UniProtKB
Msa0551180	4	47071367	47076780	Syntaxin-132-like
Msa1017840	7	37372471	37373968	cellular transition metal ion homeostasis
Msa0218060	2	65095449	65098291	Belongs to the peroxidase family. Classical plant (class III) peroxidase subfamily
Msa0380030	3	81521382	81530902	rho GTPase-activating protein
Msa1192770	8	38711840	38716876	E3 ubiquitin-protein ligase
Msa0375920	3	75882159	75884157	WRKY transcription factor
Msa0227890	2	79152411	79153622	Wound-induced protein
Msa0732640	5	45208483	45217244	Serine threonine-protein kinase
Msa1012140	7	17190829	17194489	Belongs to the heat shock protein 70 family
Msa0351050	3	16842448	16849290	12-oxophytodienoate reductase
Msa0206580	2	35966058	35968324	NA
Msa1221640	8	85333614	85336381	Potassium channel
Msa1199730	8	51945184	51947818	calcium-binding protein
Msa0734420	5	48422874	48425867	Protein CHUP1, chloroplastic-like
Msa1214680	8	75397378	75398040	-
Msa0542620	4	27774045	27779328	threonine-tRNA ligase
Msa0548620	4	42862925	42865966	transcription factor
Msa0719370	5	14507992	14511865	ubiquitin modification-dependent histone binding
Msa0710130	5	2019322	2023154	NA
Msa0732400	5	44798972	44800893	Protein trichome birefringence-like 33
Msa0883760	6	35523206	35523979	Belongs to the protein kinase superfamily
Msa0555790	4	53814473	53817947	NA
Msa0533530	4	8559549	8565633	Belongs to the TPP enzyme family
Msa0546630	4	38548818	38558002	4-coumarate--CoA ligase-like
Msa0545590	4	36042914	36044873	Belongs to the glycosyl hydrolase 17 family
Msa0729190	5	35744056	35744654	-
Msa0566930	4	68171374	68174559	Belongs to the 'GDSL' lipolytic enzyme family
Msa0203580	2	27542781	27546545	-
Msa0228210	2	79898238	79901985	Belongs to the yippee family
Msa0561360	4	60901463	60903574	WRKY transcription factor
Msa1214240	8	74737151	74740256	Mis12 protein
Msa0544120	4	32208593	32209121	NA
Msa1197280	8	47510354	47510578	AhpC/TSA antioxidant enzyme
Msa0744920	5	66008660	66015434	inactive tRNA-specific adenosine deaminase-like protein 3 isoform X1
Msa0891350	6	65929133	65932020	Cytokinin-activating enzyme working in the direct activation pathway. Phosphoribohydrolase that converts inactive cytokinin nucleotides to the biologically active free-base forms
Msa0022790	1	43015324	43020781	NA
Msa0351110	3	17054350	17058318	F-box RNI superfamily protein
Msa0561000	4	60421741	60422151	Polygalacturonase
Msa0545610	4	36072559	36073582	-
Msa0043460	1	74595860	74598660	receptor-like protein kinase
Msa0867870	6	1093635	1098233	Equilibrative nucleotide transporter 3-like
Msa0343810	3	2252427	2252960	pectinesterase inhibitor
Msa0885700	6	42678736	42689899	Binds the poly(A) tail of mRNA
Msa0892850	6	74335789	74341280	65-kDa microtubule-associated protein
Msa1177170	8	9476239	9482837	Trafficking protein particle complex subunit
Msa0739710	5	58093485	58108148	chitin elicitor receptor kinase
Msa0537760	4	16663883	16665794	Cyclin
Msa0026500	1	50325026	50325634	Histone acetyltransferase
Msa1025700	7	56483449	56484940	Belongs to the UDP-glycosyltransferase family
Msa1224750	8	89851394	89857498	Auxin-induced in root cultures protein
Msa0564790	4	65527401	65532211	Myb-like DNA-binding domain
Msa1175470	8	6809208	6811980	NAC domain-containing protein 69-like
Msa1184400	8	20085721	20089792	acid phosphatase
Msa0377870	3	78551003	78551707	NA
Msa0045120	1	76821201	76825948	ribonuclease T2 activity
Msa0360840	3	50652134	50660612	-
Msa0351410	3	18069037	18070767	NA
Msa1217280	8	79525412	79530417	Belongs to the Casparian strip membrane proteins (CASP) family
Msa0201440	2	22900157	22901092	Belongs to the glycosyl hydrolase 18 family
Msa1037890	7	74636042	74637245	NA
Msa1199690	8	51914749	51917718	Protein WEAK CHLOROPLAST MOVEMENT UNDER BLUE LIGHT
Msa0867910	6	1170924	1175573	-
Msa0898280	6	91629355	91634930	ankyrin repeat protein
Msa0561740	4	61320700	61326349	Pentatricopeptide repeat-containing protein
Msa0731300	5	41901347	41906746	low affinity sulfate transporter
Msa0022110	1	40941142	40942334	Catalyzes xyloglucan endohydrolysis (XEH) and or endotransglycosylation (XET). Cleaves and religates xyloglucan polymers, an essential constituent of the primary cell wall, and thereby participates in cell wall construction of growing tissues
Msa0208090	2	42321332	42323542	NA
Msa0531510	4	5703135	5706524	NA
Msa1023350	7	50910233	50927738	5'-3' exoribonuclease
Msa0014130	1	22299336	22302773	Pentatricopeptide repeat-containing protein At1g66345
Msa1182070	8	16914726	16920577	TMV resistance protein N-like
Msa0228090	2	79487569	79493256	Serine threonine-protein kinase
Msa0369630	3	66969525	66975820	-
Msa0530830	4	4926397	4931391	LRR receptor-like serine threonine-protein kinase
Msa0534670	4	10187639	10193332	Protein NRT1 PTR FAMILY
Msa0017800	1	29780870	29783733	NA
Msa1201660	8	54817642	54820299	Thiosulfate sulfurtransferase
Msa0879130	6	20719037	20720084	BRCA2, oligonucleotide/oligosaccharide-binding, domain 1
Msa0347320	3	8309058	8313061	Belongs to the glycosyl hydrolase 5 (cellulase A) family
Msa1212060	8	71898618	71900458	NA
Msa0539260	4	20015081	20021077	Boron transporter
Msa0881670	6	29218105	29219898	NA
Msa0035290	1	63419747	63426668	Phosphoglucan phosphatase DSP4
Msa1203690	8	58505776	58507536	Belongs to the protein kinase superfamily
Msa0563420	4	63801381	63803732	NA
Msa0576930	4	81098077	81100712	Transcription factor
Msa0028680	1	53723875	53726282	Sucrose-binding protein-like
Msa0040310	1	70415327	70419839	Homocysteine s-methyltransferase
Msa0882230	6	31218793	31220633	NA
Msa1030040	7	63826038	63828900	Belongs to the iron ascorbate-dependent oxidoreductase family
Msa0029810	1	55273199	55274428	NA
Msa1204890	8	60744398	60745820	expressed protein
Msa0898060	6	90716984	90720269	PB1 domain
Msa0227460	2	78568256	78570615	Protein NRT1 PTR FAMILY 4.3-like
Msa1187140	8	26566189	26568693	LRR receptor-like serine threonine-protein kinase
Msa0035620	1	63841352	63864196	cell division
Msa1022250	7	48213438	48216017	Isoaspartyl peptidase
Msa1224960	8	90092264	90098297	Chaperone protein DNAj
Msa0036810	1	65619774	65621569	Transcription factor
Msa1194670	8	41982758	41984204	NA
Msa0377890	3	78561687	78563518	Callose synthase
Msa0227810	2	79072630	79072902	Wound-induced protein
Msa0574240	4	77591335	77593157	Belongs to the peroxisomal membrane protein PXMP2 4 family
Msa0011570	1	17447504	17451174	Belongs to the 'GDSL' lipolytic enzyme family
Msa1037570	7	74230921	74234156	subtilisin-like
Msa0026650	1	50548179	50550729	Belongs to the glycosyl hydrolase 13 family
Msa0532230	4	6242727	6246023	At5g01610-like
Msa0561730	4	61319687	61320636	endonuclease activity
Msa1184050	8	19590411	19591037	Belongs to the UDP-glycosyltransferase family
Msa0563980	4	64438970	64444900	-
Msa1221790	8	85703401	85707393	receptor-like serine threonine-protein kinase
Msa0883430	6	34460357	34474042	LRR receptor-like serine threonine-protein kinase
Msa0886160	6	44372373	44375788	source UniProtKB
Msa0883180	6	33770042	33775933	ABC transporter C family member
Msa1030200	7	64177199	64180183	receptor-like protein kinase At1g67000
Msa0573730	4	76996756	76997529	RNA binding
Msa1006090	7	4730986	4734169	NA
Msa1017010	7	35299826	35302962	Receptor protein kinase-like protein
Msa1194370	8	41551276	41553780	IAA-amino acid hydrolase ILR1-like
Msa0385840	3	89560889	89561671	ATPase required for the post-translational delivery of tail-anchored (TA) proteins to the endoplasmic reticulum. Recognizes and selectively binds the transmembrane domain of TA proteins in the cytosol. This complex then targets to the endoplasmic reticulum by membrane-bound receptors, where the tail- anchored protein is released for insertion. This process is regulated by ATP binding and hydrolys…
Msa0546950	4	39526240	39529386	receptor-like protein
Msa0887910	6	51367665	51368060	transposon protein
Msa0537770	4	16677147	16679968	MAC/Perforin domain
Msa0220490	2	68913639	68915711	L-type lectin-domain containing receptor kinase
Msa1216180	8	77799926	77801796	RNA recognition motif
Msa0359380	3	46848792	46850628	serine threonine-protein kinase
Msa0528350	4	1156606	1159790	Apoptosis inhibitory protein 5 (API5)
Msa0373690	3	72785344	72787548	Zinc finger, C3HC4 type (RING finger)
Msa0725520	5	25225158	25234767	NA
Msa0356300	3	34391913	34393021	Gamma-soluble nsf attachment
Msa1201520	8	54681788	54682222	NA
Msa1192710	8	38645887	38653962	NA
Msa0571400	4	74033248	74036612	Glutathione S-transferase
Msa1180280	8	14080463	14092157	LRR receptor-like serine threonine-protein kinase
Msa0044490	1	76054903	76055333	Alba
Msa0728380	5	32978995	32986688	Heat shock protein
Msa0895160	6	82128568	82131051	Belongs to the CTL (choline transporter-like) family
Msa1220160	8	83170521	83177900	Belongs to the TRAFAC class myosin-kinesin ATPase superfamily. Myosin family
Msa0011490	1	17332617	17355474	Belongs to the 'GDSL' lipolytic enzyme family
Msa1033150	7	68168941	68171814	WAT1-related protein
Msa0362990	3	54977015	54981010	aminohydrolase
Msa1015700	7	30107233	30113288	Belongs to the AAA ATPase family
Msa0555960	4	53969742	53969999	-
Msa0366500	3	61388187	61391293	Belongs to the cytochrome P450 family
Msa1209480	8	67962517	67972291	Tryptophan aminotransferase-related protein
Msa0716630	5	10122639	10124482	NmrA-like family
Msa0227670	2	78952767	78954230	Belongs to the UDP-glycosyltransferase family
Msa0729350	5	36402489	36404693	Protein of unknown function (DUF1262)
Msa0227740	2	78976048	78977511	Belongs to the UDP-glycosyltransferase family
Msa1032400	7	67285512	67298107	NA
Msa0723250	5	20855586	20859900	nucleobase-ascorbate transporter
Msa0898300	6	91680002	91687180	ankyrin repeat protein
Msa0032850	1	59999139	60000871	Belongs to the TCTP family
Msa0364650	3	58059864	58063341	NA
Msa1035270	7	71051973	71054069	NA
Msa0712960	5	4865835	4869577	Lysine histidine transporter-like
Msa1203160	8	57109712	57114579	Repeated motif present between transmembrane helices in cystinosin, yeast ERS1p, mannose-P-dolichol utilization defect 1, and other hypothetical proteins.
Msa0005800	1	8560581	8562251	WRKY Transcription Factor
Msa0011840	1	17765347	17768540	Domain of unknown function (DUF4228)
Msa1179670	8	13218654	13234290	ABC transporter C family member
Msa0567220	4	68543393	68548261	alpha/beta hydrolase fold
Msa0378570	3	79400757	79407964	Catalyzes the ferrous insertion into protoporphyrin IX
Msa0349010	3	12204785	12214480	Phenylcoumaran benzylic ether reductase-like protein
Msa0881140	6	28128960	28134942	Autophagy-related protein
Msa1010850	7	14240766	14243439	Belongs to the class I-like SAM-binding methyltransferase superfamily. Protein arginine N- methyltransferase family
Msa1213170	8	73254088	73255039	transcription factor
Msa0010350	1	15654172	15660118	DNA recombination
Msa0212210	2	54148325	54151116	G-type lectin S-receptor-like serine threonine-protein kinase
Msa0564000	4	64465403	64466821	Belongs to the UDP-glycosyltransferase family
Msa0552400	4	49001744	49007926	Transcription initiation factor TFIID subunit
Msa0573830	4	77125207	77129076	Rit1 N-terminal domain
Msa1213400	8	73526069	73526722	Ocs element-binding factor 1-like
Msa0227840	2	79136764	79138322	NA
Msa1024420	7	53760533	53762446	GDSL esterase lipase
Msa1022610	7	49189497	49196280	Tropinone reductase homolog
Msa0731890	5	43489660	43490608	Phosphate-induced protein 1 conserved region
Msa1178390	8	11087725	11099624	Belongs to the 'GDSL' lipolytic enzyme family
Msa0542260	4	26778153	26783115	Protein of unknown function (DUF789)
Msa1212090	8	71938324	71939436	-
Msa0572120	4	74920762	74923799	Pentatricopeptide repeat-containing protein At1g80880
Msa0725860	5	25759147	25761589	transcription factor
Msa0878970	6	20474051	20477432	DEAD-box ATP-dependent RNA helicase
Msa0368150	3	64299792	64305851	NA
Msa0895920	6	84947505	84951350	N-alpha-acetyltransferase
Msa1017280	7	36276700	36281135	NA
Msa0709350	5	508106	513026	Glutamate-cysteine ligase
Msa0725770	5	25613188	25616062	GMC oxidoreductase
Msa0870800	6	5434478	5435769	thaumatin-like
Msa0563130	4	63434900	63442380	Belongs to the helicase family
Msa0228390	2	80320999	80324747	Belongs to the yippee family
Msa0877660	6	17255714	17258558	NA
Msa1034180	7	69581608	69584664	Cytokinin dehydrogenase
Msa0216700	2	62884386	62886770	C-terminal binding protein
Msa0726330	5	27079703	27084344	Protein of unknown function (DUF1336)
Msa0342700	3	641487	642037	NA
Msa0006750	1	9760031	9761804	Protein of unknown function (DUF4050)
Msa1179660	8	13213593	13217040	GTP cyclohydrolase
Msa0544130	4	32209124	32211465	NA
Msa0565110	4	66034863	66039322	NA
Msa0214610	2	59122975	59125523	Pathogen-related
Msa1191810	8	36618761	36622739	Belongs to the glycosyl hydrolase 9 (cellulase E) family
Msa0895960	6	85050093	85051540	Protein kinase domain
Msa1184790	8	20915787	20916338	BON1-associated protein 2-like
Msa1173740	8	4257366	4262291	ATPase 9, plasma
Msa1218160	8	80724302	80725801	Major allergen Pru ar
Msa1032860	7	67973163	67974852	Belongs to the MIP aquaporin (TC 1.A.8) family
Msa1008370	7	8570394	8578746	Belongs to the UDP-glycosyltransferase family
Msa1187130	8	26442477	26444987	LRR receptor-like serine threonine-protein kinase
Msa1213340	8	73495894	73496457	Ocs element-binding factor 1-like
Msa1221170	8	84692417	84693809	RuBisCO catalyzes two reactions the carboxylation of D- ribulose 1,5-bisphosphate, the primary event in carbon dioxide fixation, as well as the oxidative fragmentation of the pentose substrate. Both reactions occur simultaneously and in competition at the same active site
Msa0188270	2	3415513	3425116	-
Msa0901350	6	98076090	98077406	F-box kelch-repeat protein
Msa0013780	1	21257800	21260407	Belongs to the NPH3 family
Msa0373430	3	72436279	72440829	Ankyrin repeat
Msa0006270	1	9132386	9134496	Belongs to the glycosyl hydrolase 18 family
Msa0377690	3	78323097	78324968	-
Msa0568060	4	69663334	69669456	Belongs to the glycosyl hydrolase 5 (cellulase A) family
Msa0228510	2	81762719	81763141	calcium-binding protein
Msa1194320	8	41499111	41501638	Pentatricopeptide repeat-containing protein
Msa0532590	4	6782999	6790453	Auxin transporter-like protein
Msa0219070	2	66547844	66549884	MYB-CC type transfactor, LHEQLE motif
Msa1195600	8	43745091	43747971	NA
Msa1171260	8	877077	879796	DNA mismatch repair protein
Msa0567520	4	68837130	68839734	Ras-related protein
Msa0357700	3	41223667	41228317	source UniProtKB
Msa0214000	2	57780132	57786446	NA
Msa0027490	1	51831461	51835397	NAC domain-containing protein
Msa0217920	2	64894575	64902776	2-aminoethanethiol dioxygenase-like
Msa0187220	2	1906155	1907966	Belongs to the TCTP family
Msa1183870	8	19330724	19332650	Belongs to the iron ascorbate-dependent oxidoreductase family
Msa0884590	6	38267222	38269651	UDP-glycosyltransferase
Msa0223260	2	72796967	72799902	Syntaxin
Msa0868450	6	1966240	1972855	Belongs to the glucose-6-phosphate 1-epimerase family
Msa0885230	6	40513282	40517548	Leucine Rich Repeat
Msa0350740	3	16114047	16114706	NA
Msa0725190	5	24750702	24752431	NA
Msa0531410	4	5618120	5624057	-
Msa0000440	1	1587348	1590520	Belongs to the UDP-glycosyltransferase family
Msa0048010	1	81272297	81276024	Microtubule-associated protein
Msa0364380	3	57354204	57355423	NA
Msa0717150	5	10825806	10829610	Belongs to the cytochrome P450 family
Msa1024510	7	53948193	53950465	Nucleosomes wrap and compact DNA into chromatin, limiting DNA accessibility to the cellular machineries which require DNA as a template. Histones thereby play a central role in transcription regulation, DNA repair, DNA replication and chromosomal stability. DNA accessibility is regulated via a complex set of post-translational modifications of histones, also called histone code, and nucleosome re…
Msa1010290	7	13231874	13235685	ethylene-responsive transcription factor
Msa0581590	4	87088355	87090152	LOB domain-containing protein
Msa0718440	5	12688255	12691866	-
Msa0581230	4	86531298	86534150	isoform X1
Msa0369750	3	67064350	67069678	Protein NRT1 PTR FAMILY
Msa0379350	3	80454835	80463594	Alcohol dehydrogenase-like
Msa0887200	6	48299229	48301082	Belongs to the TRAFAC class dynamin-like GTPase superfamily. Dynamin Fzo YdjA family
Msa1024680	7	54389759	54391387	Myb/SANT-like DNA-binding domain
Msa0875490	6	12167571	12170884	calcium-transporting ATPase 13, plasma
Msa0883290	6	34163550	34169478	ABC transporter C family member
Msa0551560	4	47548278	47550887	Belongs to the NPH3 family
Msa0351100	3	17024529	17029392	DNA-directed RNA polymerase III subunit
Msa0884190	6	37097040	37098468	NA
Msa0044070	1	75540697	75544863	Ran-specific GTPase-activating protein
Msa0891280	6	65583382	65587587	malic enzyme
Msa0874520	6	10321805	10325252	TMV resistance protein N-like
Msa1006870	7	5845181	5845819	NA
Msa0349670	3	13722890	13724507	NA
Msa0711540	5	3406086	3408666	Nitrate transporter
Msa0046200	1	78243240	78247901	Belongs to the chalcone isomerase family
Msa1189470	8	31210041	31215483	G-type lectin S-receptor-like serine threonine-protein kinase
Msa0576900	4	81057482	81059849	late blight resistance protein homolog R1B-19
Msa1194650	8	41936212	41942611	Protein ZINC INDUCED
Msa0739450	5	57751208	57759911	PIN domain
Msa0025030	1	48052026	48054323	Homeobox-leucine zipper protein
Msa1040300	7	77641971	77644037	Transcription factor
Msa0357660	3	41167368	41169024	source UniProtKB
Msa1177560	8	9939233	9939892	Late embryogenesis abundant protein
Msa1025530	7	56216449	56217535	disease resistance
Msa0554600	4	51989040	51990513	4-coumarate--CoA ligase-like
Msa0381790	3	84154307	84157902	RNA recognition motif. (a.k.a. RRM, RBD, or RNP domain)
Msa0018140	1	30260028	30261900	-
Msa1185300	8	22313207	22315383	transcription regulatory region sequence-specific DNA binding
Msa0743310	5	63481194	63485204	Belongs to the pirin family
Msa0006280	1	9159534	9160319	ZINC FINGER protein
Msa0354230	3	25215564	25216311	-
Msa0884600	6	38307211	38308335	rRNA primary transcript binding
Msa0569040	4	70802000	70803560	PDDEXK-like family of unknown function
Msa1011480	7	15807170	15809373	Belongs to the heat shock protein 70 family
Msa1032710	7	67776190	67779834	Mechanosensitive ion channel protein 10-like
Msa1213590	8	73747844	73752602	NA
Msa1186340	8	24506301	24509165	Belongs to the disease resistance NB-LRR family
Msa0043370	1	74513372	74516017	serine threonine-protein kinase
Msa0366720	3	61673207	61680573	and Fe(II)-dependent oxygenase superfamily protein
Msa0222950	2	72367763	72371450	Belongs to the protein kinase superfamily
Msa1203310	8	57403070	57405676	Belongs to the Casparian strip membrane proteins (CASP) family
Msa0568790	4	70424087	70429592	Auxin-induced protein
Msa0351420	3	18143965	18150448	NA
Msa0005580	1	8248203	8252646	serine threonine-protein kinase
Msa0188240	2	3381582	3388247	NA
