# Supplementary material for: A Genome-Wide Association Study Coupled With a Transcriptomic Analysis Reveals the Genetic Loci and Candidate Genes Governing the Flowering Time in Alfalfa (Medicago sativa L.)
Source: Front Plant Sci. 2022 Jul 11;13:913947. doi: 10.3389/fpls.2022.913947 (PMC9310038; doi:10.3389/fpls.2022.913947)
Supplement: Supplementary Table 4 — Downregulated DEGs in the bud stage under normal growth conditions. [file Table_4.XLSX]

## Sheet: Sheet1
Gene ID	Chr	Pos_S	Pos_E	Annotation
Msa0006780	1	9786105	9787043	alpha/beta hydrolase fold
Msa1174880	8	6094689	6103383	NA
Msa0003350	1	5869829	5871628	Belongs to the peroxidase family. Classical plant (class III) peroxidase subfamily
Msa0224940	2	74995443	74999784	Tetraketide alpha-pyrone reductase
Msa0363660	3	56263682	56266301	4-coumarate--CoA ligase-like
Msa0870920	6	5604368	5607818	Miraculin-like
Msa0189490	2	4863409	4865019	Mediates both low-affinity uptake and efflux of sugar across the membrane
Msa0040210	1	70292267	70297509	leucine-rich repeat extensin-like protein
Msa0372360	3	70830973	70832177	NA
Msa1218880	8	81570815	81572592	Belongs to the peroxidase family. Classical plant (class III) peroxidase subfamily
Msa1031410	7	66014334	66026811	Belongs to the GDA1 CD39 NTPase family
Msa0010790	1	16311690	16314324	Transcription factor ABORTED
Msa0744150	5	64830785	64834339	ABC transporter G family member
Msa1218230	8	80778324	80786835	DNA damage-binding protein
Msa1011360	7	15483409	15484071	Polygalacturonase
Msa0223790	2	73450016	73451999	Strictosidine synthase
Msa1218250	8	80822763	80831270	DNA damage-binding protein
Msa1201500	8	54669839	54672760	GDSL esterase lipase EXL3-like
Msa0740380	5	59298175	59304126	Belongs to the argonaute family
Msa0551930	4	48200337	48204303	subtilisin-like protease
Msa0217130	2	63706981	63709623	Dehydration-responsive protein
Msa1181910	8	16637754	16661677	Peptidyl-prolyl cis-trans isomerase
Msa0580780	4	86015566	86024076	DNA damage-binding protein
Msa1042590	7	80549626	80551526	Cytochrome p450
Msa0542770	4	28126280	28129268	cystathionine gamma-lyase activity
Msa0363850	3	56490830	56495892	ABC transporter G family member
Msa1192000	8	36899159	36920522	Phospholipase A-2-activating
Msa0547350	4	40297349	40303034	beta-galactosidase
Msa0730320	5	39244130	39247520	Tetraketide alpha-pyrone reductase 2-like
Msa0217160	2	63739025	63741667	Dehydration-responsive protein
Msa0022500	1	42277917	42286406	Belongs to the helicase family. Dicer subfamily
Msa0227390	2	78298407	78303106	DDE superfamily endonuclease
Msa0898840	6	93458843	93459745	Belongs to the plant LTP family
Msa0385280	3	88762462	88763633	Gibberellin regulated protein
Msa0581650	4	87145987	87147057	Elongation factor
Msa0540300	4	22148535	22152596	Belongs to the glycosyltransferase 31 family
Msa0740370	5	59259695	59287081	Belongs to the argonaute family
Msa0197760	2	15935854	15945309	NA
Msa0557220	4	55532764	55534424	Belongs to the glycosyl hydrolase 17 family
Msa0227250	2	78038903	78050342	FRIGIDA-like protein
Msa0747170	5	70815545	70823633	Belongs to the cyclin family
Msa0553010	4	49807704	49808987	Belongs to the chalcone stilbene synthases family
Msa1011320	7	15362945	15364875	Polygalacturonase
Msa0226130	2	76527298	76532257	NA
Msa0898690	6	93162794	93170063	Belongs to the argonaute family
Msa1217270	8	79517424	79520583	Belongs to the importin alpha family
Msa1181330	8	15691780	15697570	Peptidyl-prolyl cis-trans isomerase
Msa1181250	8	15539543	15544509	Peptidyl-prolyl cis-trans isomerase
Msa1179170	8	12458612	12483956	Plant lipoxygenase may be involved in a number of diverse aspects of plant physiology including growth and development, pest resistance, and senescence or responses to wounding
Msa0740200	5	59038491	59040315	-
Msa0047680	1	80738242	80739523	Belongs to the chalcone stilbene synthases family
Msa0746100	5	68099888	68105030	NA
Msa0727260	5	29535131	29537224	Cytochrome p450
Msa1211500	8	71232413	71235701	Hypersensitive-induced response protein
Msa0740540	5	59524676	59530684	Belongs to the argonaute family
Msa0192380	2	8167731	8169455	Auxin-repressed 12.5 kDa
Msa0561870	4	61538413	61540215	transcription factor
Msa0028090	1	52837409	52844890	Zeta toxin
Msa0869870	6	4155700	4157089	isoform X1
Msa1040930	7	78423622	78430228	Long chain acyl-CoA synthetase
Msa0869900	6	4179630	4181269	RNase H
Msa0537300	4	15502428	15508149	Carbon-nitrogen hydrolase
Msa0364990	3	58538655	58544412	Beta-amylase
Msa1192990	8	39084827	39092863	Phospholipase A-2-activating
Msa0014250	1	22541290	22571810	Belongs to the TRAFAC class myosin-kinesin ATPase superfamily. Myosin family
Msa0028910	1	54028297	54029356	Plastocyanin-like domain
Msa0203760	2	28215022	28222814	Respiratory burst oxidase homolog protein
Msa0888130	6	52260778	52265654	NA
Msa0042930	1	73869151	73870288	S-adenosylmethionine-dependent methyltransferase
Msa1011170	7	15091733	15095163	Belongs to the importin alpha family
Msa0360710	3	50260586	50266086	Prolyl oligopeptidase family
Msa0352150	3	19983738	19986870	Encoded by
Msa1006070	7	4710022	4715978	Converts alpha-aldose to the beta-anomer
Msa0388270	3	92682360	92684406	S-adenosylmethionine-dependent methyltransferase
Msa0374160	3	73418408	73437493	Sulfate transporter
Msa0371600	3	69821866	69830389	NA
Msa1017980	7	37775899	37778486	Belongs to the heat shock protein 70 family
Msa0003230	1	5752455	5756792	mediator of RNA polymerase II transcription subunit
Msa1183720	8	19061799	19079945	lipolytic acyl hydrolase (LAH)
Msa1022580	7	49086302	49089303	Protein of unknown function, DUF604
Msa0730600	5	40280827	40294420	Belongs to the iron ascorbate-dependent oxidoreductase family
Msa0717120	5	10703534	10705864	Floral homeotic protein
Msa0729620	5	37287586	37292101	Encoded by
Msa0724260	5	22584595	22595689	This protein promotes the GTP-dependent binding of aminoacyl-tRNA to the A-site of ribosomes during protein biosynthesis
Msa0212050	2	53701610	53703661	Belongs to the peroxidase family. Classical plant (class III) peroxidase subfamily
Msa0227520	2	78786810	78787925	Tetraketide alpha-pyrone reductase
Msa1197360	8	47657986	47662107	NA
Msa0887500	6	49226998	49229799	DNA recombination
Msa1174410	8	5507089	5507727	Auxin-binding protein
Msa0534890	4	10625371	10626789	Belongs to the GST superfamily
Msa0227200	2	77914114	77921309	Floral homeotic protein PMADS
Msa0000290	1	1315702	1316694	carboxylic ester hydrolase activity
Msa0548950	4	43589957	43592904	NA
Msa0196730	2	14230918	14233877	Belongs to the cytochrome P450 family
Msa0003130	1	5688321	5692658	mediator of RNA polymerase II transcription subunit
Msa0012140	1	18252016	18256687	Plant lipid transfer protein / seed storage protein / trypsin-alpha amylase inhibitor domain family
Msa0211140	2	51985261	51990790	Belongs to the terpene synthase family
Msa0546160	4	37431493	37436428	Transporter
Msa0010620	1	16103971	16105128	Pathogenesis-related protein 5-like
Msa0730940	5	40871061	40871666	transcription factor
Msa1028490	7	61422395	61423237	NA
Msa1174110	8	5181483	5181833	Lipid transfer protein
Msa0200790	2	21100915	21104886	Belongs to the protein kinase superfamily. Ser Thr protein kinase family
Msa0869680	6	3952426	3958199	Animal haem peroxidase
Msa0716080	5	9431147	9437368	Repeated motif present between transmembrane helices in cystinosin, yeast ERS1p, mannose-P-dolichol utilization defect 1, and other hypothetical proteins.
Msa1194620	8	41905318	41907460	NA
Msa1037210	7	73714779	73733678	Protein NRT1 PTR FAMILY
Msa1179490	8	12921524	12925667	NA
Msa0372480	3	71027631	71028938	Mediates both low-affinity uptake and efflux of sugar across the membrane
Msa0717860	5	11763662	11770915	acyl-activating enzyme 1
Msa0373260	3	72291277	72296659	HORMA domain
Msa0884750	6	38829642	38833016	NA
Msa0555640	4	53661213	53662358	Ubiquitin exists either covalently attached to another protein, or free (unanchored). When covalently bound, it is conjugated to target proteins via an isopeptide bond either as a monomer (monoubiquitin), a polymer linked via different Lys residues of the ubiquitin (polyubiquitin chains) or a linear polymer linked via the initiator Met of the ubiquitin (linear polyubiquitin chains). Polyubiquitin…
Msa0577600	4	81949731	81954090	Agamous-like MADS-box protein AGL9 homolog
Msa0580760	4	85965290	85973799	DNA damage-binding protein
Msa0370760	3	68644754	68647274	Pectate lyase
Msa0372170	3	70477897	70479870	NA
Msa0554330	4	51580478	51583973	Belongs to the mitochondrial carrier (TC 2.A.29) family
Msa1219350	8	82178592	82181481	Binds specifically and directly to substrates containing either a simple or bipartite NLS motif. Promotes docking of import substrates to the nuclear envelope
Msa0896970	6	88176197	88178951	Belongs to the UDP-glycosyltransferase family
Msa0528370	4	1170676	1172019	Spermidine hydroxycinnamoyl
Msa1188970	8	29868892	29871344	NA
Msa0569800	4	71801231	71804207	phosphatidylinositol 4-phosphate 5-kinase
Msa0221300	2	69853768	69861270	FRIGIDA-like protein
Msa0716020	5	9328989	9332740	Belongs to the importin alpha family
Msa0744130	5	64800924	64804478	ABC transporter G family member
Msa0221060	2	69654870	69672756	NA
Msa0209090	2	45939193	45949331	Acyl-activating enzyme 17
Msa1009310	7	10651382	10660946	TMV resistance protein N-like
Msa0021210	1	37470648	37477521	Control of topological states of DNA by transient breakage and subsequent rejoining of DNA strands. Topoisomerase II makes double-strand breaks
Msa0528340	4	1127607	1128950	Spermidine hydroxycinnamoyl
Msa0213740	2	57278923	57290475	alpha-amylase subtilisin
Msa1031360	7	65952444	65956924	Belongs to the MIP aquaporin (TC 1.A.8) family
Msa1183780	8	19194501	19195401	NA
Msa0545790	4	36430493	36437848	Belongs to the sterol desaturase family
Msa0888320	6	52626056	52635713	Fk506-binding protein
Msa1219340	8	82174050	82176869	Belongs to the importin alpha family
Msa1009550	7	11191949	11196990	Developmental protein SEPALLATA
Msa1178250	8	10924164	10930222	O-glucosyltransferase rumi homolog
Msa1212880	8	72892500	72899953	domain in transcription factors and synapse-associated proteins
Msa0871660	6	6598125	6602255	Converts alpha-aldose to the beta-anomer
Msa0037680	1	66798125	66800873	Protein of unknown function (DUF4057)
Msa1218240	8	80804067	80821143	NA
Msa1025570	7	56332837	56335698	Aldo/keto reductase family
Msa0740860	5	60096631	60099890	Auxin-induced protein 5NG4
Msa0019410	1	33689149	33693270	Elongation factor
Msa0018340	1	30602456	30603803	DCD (Development and cell death) domain protein
Msa1032410	7	67306529	67310939	Essential component of the PAM complex, a complex required for the translocation of transit peptide-containing proteins from the inner membrane into the mitochondrial matrix in an ATP-dependent manner
Msa0212090	2	53856330	53864023	NA
Msa1193910	8	40749202	40753514	Aldehyde dehydrogenase family
Msa0869800	6	4064489	4066238	isoform X1
Msa0219060	2	66531843	66539077	transcription factor
Msa0008350	1	12022057	12040024	BURP domain-containing protein
Msa0546270	4	37599417	37605911	DUF1785
Msa1218260	8	80854494	80872798	NA
Msa0540610	4	23213442	23217869	Endoglucanase
Msa0198080	2	16662621	16672717	Mitochondrial GTPase that catalyzes the GTP-dependent ribosomal translocation step during translation elongation. During this step, the ribosome changes from the pre-translocational (PRE) to the post-translocational (POST) state as the newly formed A- site-bound peptidyl-tRNA and P-site-bound deacylated tRNA move to the P and E sites, respectively. Catalyzes the coordinated movement of the two tR…
Msa0878280	6	19024786	19028659	Plant phosphoribosyltransferase C-terminal
Msa0003630	1	6199121	6203634	Belongs to the AAA ATPase family
Msa0744510	5	65350815	65354737	FRIGIDA-like protein
Msa0723830	5	21835488	21839247	Phosphoribosylamine--glycine ligase
Msa0539050	4	19124750	19126698	Plant transposase (Ptta/En/Spm family)
Msa0008510	1	12212618	12217112	NYN domain
Msa0896530	6	86703585	86710561	At4g15970-like
Msa1213770	8	73932584	73943199	NA
Msa1209270	8	67695416	67696195	Tim17/Tim22/Tim23/Pmp24 family
Msa0368140	3	64268133	64270047	HMG-Y-related protein
Msa0010880	1	16444583	16447499	(R)-mandelonitrile lyase-like
Msa0883310	6	34225218	34227711	RNA-binding component of the eukaryotic translation initiation factor 3 (eIF-3) complex, which is involved in protein synthesis of a specialized repertoire of mRNAs and, together with other initiation factors, stimulates binding of mRNA and methionyl-tRNAi to the 40S ribosome. The eIF-3 complex specifically targets and initiates translation of a subset of mRNAs involved in cell proliferation. Thi…
Msa0728790	5	35083530	35085884	Transcription factor that specifically binds AT-rich DNA sequences related to the nuclear matrix attachment regions (MARs)
Msa0575010	4	78803182	78805543	Acyl carrier protein
Msa0046890	1	79313403	79316560	aldo-keto reductase
Msa1198050	8	49357384	49360369	UDP-glycosyltransferase 91A1-like
Msa0542200	4	26300219	26302889	Domain of unknown function (DUF296)
Msa0536460	4	13621028	13632749	TMV resistance protein N-like
Msa1204370	8	60095277	60099386	LRR receptor-like serine threonine-protein kinase
Msa1206780	8	63853170	63857835	dual specificity protein phosphatase
Msa0364510	3	57664530	57665700	transcription factor
Msa1226060	8	91797999	91803758	domain in transcription factors and synapse-associated proteins
Msa1213500	8	73654788	73668984	strictosidine synthase
Msa0539060	4	19275395	19279156	Plant transposase (Ptta/En/Spm family)
Msa1008030	7	7913639	7925001	Belongs to the glycosyl hydrolase 5 (cellulase A) family
Msa0730280	5	39101348	39104463	endonuclease
Msa0371740	3	69974694	69988791	Belongs to the peptidase S10 family
Msa0003460	1	5982972	5987496	Jasmonate
Msa0034910	1	62879908	62887934	Belongs to the disease resistance NB-LRR family
Msa1017970	7	37761010	37764055	Zinc finger BED domain-containing protein
Msa1188950	8	29818871	29821323	NA
Msa0036070	1	64416569	64428154	Transcriptional activator
Msa0746260	5	68411736	68417032	Protein kinase domain
Msa1187520	8	27387230	27388436	Belongs to the cytochrome P450 family
Msa0371660	3	69876463	69879531	Double-stranded RNA binding motif
Msa0867290	6	15334	21583	Belongs to the argonaute family
Msa0382190	3	84670326	84683206	Belongs to the helicase family. Dicer subfamily
Msa0899930	6	95341943	95343340	NA
Msa1025820	7	56754694	56756190	Belongs to the UDP-glycosyltransferase family
Msa1033890	7	69145799	69148310	Chaperone protein
Msa0370140	3	67628156	67651786	Protein ZINC INDUCED
Msa1210090	8	68809885	68856114	ABC transporter A family member
Msa0731260	5	41810531	41812038	Serine threonine-protein kinase
Msa0200640	2	20920238	20927202	Belongs to the MCM family
Msa1199160	8	51059253	51063683	Belongs to the DEFL family
Msa0566550	4	67699382	67700945	Plant phospholipase-like protein
Msa0009300	1	13575659	13584649	NA
Msa1212940	8	72979265	72985888	histone deacetylase
Msa1190030	8	32846736	32856786	Belongs to the protein kinase superfamily
Msa1198380	8	49870158	49872435	NA
Msa1042560	7	80533881	80536474	Serine hydrolase (FSH1)
Msa1221400	8	84978674	84984170	Belongs to the UDP-glycosyltransferase family
Msa0354720	3	26714700	26718207	NA
Msa0713740	5	6080896	6082359	transcription factor
Msa0357000	3	37389930	37391540	Transcription factor
Msa0723700	5	21576339	21581028	NA
Msa0544690	4	33589823	33604700	Belongs to the chalcone stilbene synthases family
Msa0374600	3	74052561	74059662	beta-galactosidase
Msa0371690	3	69894821	69901280	Double-stranded RNA binding motif
Msa0878440	6	19367684	19368687	Cell division cycle protein 27 homolog
Msa0895710	6	83954716	83959406	Belongs to the WD repeat SEC13 family
Msa0562140	4	61773618	61787093	superfamily. Protein
Msa0734180	5	47854879	47867364	Belongs to the UPP synthase family
Msa0887720	6	50296547	50300700	Heat shock protein
Msa0194290	2	10196242	10203544	Floral homeotic protein
Msa0001890	1	3603743	3609687	NA
Msa0734350	5	48197936	48202825	Potassium transporter
Msa0553540	4	50806138	50813900	ABC transporter G family member
Msa0727230	5	29468065	29478441	Domain of unknown function (DUF2828)
Msa0014300	1	22678870	22689811	Belongs to the cytochrome P450 family
Msa0213600	2	56724570	56729091	Prolyl oligopeptidase family
Msa0545680	4	36191723	36199938	transcription factor
Msa1172070	8	1947735	1953866	Aldehyde dehydrogenase family
Msa0896140	6	85720788	85724697	DNA replication factor CDT1 like
Msa0039700	1	69589583	69592264	Belongs to the iron ascorbate-dependent oxidoreductase family
Msa1191770	8	36548536	36549031	NA
Msa1181400	8	15781844	15795199	Cytochrome p450
Msa0035650	1	63925861	63927858	Belongs to the cytochrome P450 family
Msa0540170	4	21804687	21807224	FAD binding domain
Msa1191990	8	36890926	36891831	NA
Msa1005470	7	3122537	3123421	ethylene-responsive transcription factor
Msa0887470	6	49145897	49148403	Pfam:UBN2_2
Msa0219800	2	67661990	67662854	Blue copper
Msa1173230	8	3491144	3493141	Belongs to the cytochrome P450 family
Msa1216760	8	78716277	78745574	Inosine-uridine preferring nucleoside hydrolase
Msa0018330	1	30599939	30600948	DCD (Development and cell death) domain protein
Msa1215180	8	76448715	76455904	Synaptotagmin-5-like
Msa0547800	4	41242806	41245283	Sulfite exporter TauE/SafE
Msa0046740	1	79076367	79078436	Protein of unknown function (DUF952)
Msa1209700	8	68300339	68314299	protein dimerization activity
Msa0189370	2	4770320	4773947	DnaJ homolog, subfamily C, member
Msa1193420	8	39705666	39710383	NA
Msa1173010	8	3202014	3209984	Transcriptional corepressor LEUNIG-like
Msa0046560	1	78788521	78792090	Stachyose
Msa0353450	3	23548715	23549854	F-Box protein
Msa0367720	3	63597738	63607675	Importin-5-like
Msa0227780	2	79031925	79035161	L-ascorbate oxidase homolog
Msa0574250	4	77594045	77596378	Belongs to the major facilitator superfamily. Sugar transporter (TC 2.A.1.1) family
Msa0199440	2	18400392	18410902	Desiccation-related protein PCC13-62-like
Msa0365050	3	58748253	58750222	NA
Msa0747080	5	70735961	70741305	Belongs to the class-III pyridoxal-phosphate-dependent aminotransferase family
Msa0040000	1	69959244	69968126	Belongs to the argonaute family
Msa0561900	4	61555555	61557445	transcription factor
Msa0042390	1	73227823	73247220	Belongs to the cysteine synthase cystathionine beta- synthase family
Msa1025510	7	56113209	56119506	DCD (Development and cell death) domain protein
Msa0227270	2	78060057	78065374	FRIGIDA-like protein
Msa1173280	8	3634398	3636551	MLP-like protein
Msa0212490	2	54594965	54597417	Nitrile-specifier protein
Msa0870740	6	5344589	5346875	transcription
Msa1221980	8	86075337	86077283	NA
Msa1018200	7	38128114	38130747	NA
Msa1221610	8	85269385	85271332	NA
Msa0545150	4	34967830	34973275	sucrose synthase activity
Msa1218390	8	81068400	81072800	Belongs to the peroxidase family. Classical plant (class III) peroxidase subfamily
Msa0023290	1	44325228	44326358	magnesium transporter
Msa0880660	6	27518927	27522852	HOTHEAD-like
Msa0221260	2	69810415	69812212	FRIGIDA-like protein
Msa0723820	5	21797117	21800876	Phosphoribosylamine--glycine ligase
Msa0546530	4	38335443	38336951	Serine threonine-protein kinase
Msa1208810	8	67131506	67136963	Quinolinate synthase
Msa0222090	2	71095418	71102978	Protein of unknown function (DUF707)
Msa0579700	4	84560048	84564906	NA
Msa0030240	1	56349685	56353085	magnesium transporter
Msa0732990	5	45785946	45789572	NA
Msa0381870	3	84213831	84215807	Alpha/beta hydrolase family
Msa0382540	3	85167498	85174744	Pre-rRNA-processing protein
Msa0219080	2	66573759	66578192	NA
Msa0357120	3	37869191	37870800	Transcription factor
Msa1183790	8	19219380	19220346	NA
Msa0562020	4	61676583	61678636	Belongs to the cytochrome P450 family
Msa0572630	4	75552470	75559060	Long chain acyl-CoA synthetase
Msa0899570	6	94807648	94809254	Myb/SANT-like DNA-binding domain
Msa0888290	6	52574751	52579285	NA
Msa0570470	4	72618143	72618833	Fasciclin-like arabinogalactan protein
Msa0367610	3	63298160	63303348	Belongs to the disease resistance NB-LRR family
Msa0355170	3	28996275	29000332	WD40 repeats
Msa0884370	6	37645976	37648399	UDP-glycosyltransferase
Msa1034540	7	70061732	70066212	Methyltransferase
Msa0901180	6	97450763	97452370	transcription factor
Msa0731800	5	43307492	43321710	serine-type endopeptidase activity
Msa0380830	3	82803776	82804937	Gibberellin regulated protein
Msa0534800	4	10419336	10423982	Transposase, Mutator family
Msa0544760	4	33669459	33673222	Adipocyte plasma membrane-associated
Msa1039110	7	76238284	76240470	Belongs to the glycosyltransferase 8 family
Msa1193390	8	39690446	39695144	NA
Msa0564700	4	65403703	65411506	acyl-activating enzyme 18
Msa0024610	1	47246112	47253889	WD40 repeats
Msa0542210	4	26307577	26310758	Domain of unknown function (DUF296)
Msa1007620	7	7235244	7237261	Belongs to the heat shock protein 70 family
Msa0886710	6	46558258	46562153	NA
Msa0351220	3	17702843	17706286	Belongs to the disease resistance NB-LRR family
Msa0579950	4	84861338	84864783	Helicase associated domain (HA2)
Msa0901210	6	97608390	97608963	ribonuclease T2 activity
Msa1211280	8	70846162	70850000	Protein NRT1 PTR FAMILY
Msa0355670	3	30470242	30472965	Belongs to the 'GDSL' lipolytic enzyme family
Msa0371700	3	69904105	69908495	Double-stranded RNA-binding protein
Msa0016310	1	27085937	27086963	Blue copper
Msa1221600	8	85255705	85263545	Mitochondrial Rho GTPase
Msa1213730	8	73909778	73910971	NA
Msa1014730	7	24119527	24126331	RNA-directed DNA methylation
Msa1012800	7	18231400	18234029	Omega-hydroxypalmitate O-feruloyl
Msa0354180	3	25127796	25132134	GTPase activator activity
Msa1174440	8	5518372	5526131	Auxin-binding protein
Msa0206560	2	35877676	35892549	Belongs to the peptidase S10 family
Msa0555550	4	53597087	53600772	LRR-repeat protein
Msa0032450	1	59587498	59593692	Solute carrier family 40 member 3
Msa0714290	5	6922363	6928236	NA
Msa1014710	7	24056113	24062325	RNA-directed DNA methylation
Msa1016440	7	32995683	33001744	Serine threonine-protein kinase
Msa0223300	2	72837864	72842597	Protein TOC75-3, chloroplastic-like
Msa0564650	4	65339969	65341143	mitogen-activated protein kinase
Msa1018900	7	39662637	39672185	aldehyde oxidase
Msa0881180	6	28169281	28170984	Mitochondrial Rho GTPase
Msa0555040	4	52780330	52781586	Belongs to the peptidase C1 family
Msa0047360	1	80166319	80168937	Belongs to the importin alpha family
Msa1179160	8	12438481	12446326	Plant lipoxygenase may be involved in a number of diverse aspects of plant physiology including growth and development, pest resistance, and senescence or responses to wounding
Msa0740460	5	59374275	59377642	ubiquitin modification-dependent histone binding
Msa0552990	4	49798607	49800980	Alkaline neutral invertase
Msa0196180	2	13228573	13232029	NA
Msa0531730	4	5843366	5846789	Belongs to the D-isomer specific 2-hydroxyacid dehydrogenase family
Msa1224500	8	89474867	89476929	WEB family protein At1g12150-like
Msa0867350	6	82858	91431	Monoglyceride
Msa1012180	7	17243915	17246922	splicing factor 3A subunit
Msa0573610	4	76850132	76852217	Inositol oxygenase
Msa1212970	8	72990757	72998723	Respiratory burst oxidase homolog protein
Msa0742340	5	62225693	62229483	Splicing factor 3B subunit
Msa0213650	2	56775672	56779358	LRR-repeat protein
Msa0358700	3	44179890	44188123	synthase
Msa1201760	8	54995618	55006588	Belongs to the iron ascorbate-dependent oxidoreductase family
Msa1034360	7	69824801	69831166	DNA topoisomerase 2-binding protein
Msa0207880	2	40770263	40776617	Inter-alpha-trypsin inhibitor heavy
Msa0038780	1	68264591	68267452	NA
Msa1183550	8	18794799	18799482	NA
Msa0575360	4	79213468	79220008	Poly(A) polymerase
Msa0032690	1	59851003	59861554	phospholipase D
Msa1206600	8	63661258	63663149	Belongs to the expansin family
Msa0208510	2	44065595	44068325	Belongs to the cytochrome P450 family
Msa0720500	5	16546954	16548355	NA
Msa0367130	3	62671611	62674287	Belongs to the eukaryotic ribosomal protein eS6 family
Msa0380010	3	81498891	81501241	Belongs to the serpin family
Msa1018280	7	38272644	38287848	B3 domain-containing
Msa0043190	1	74288208	74292182	zinc finger CCCH domain-containing protein
Msa0558930	4	57970285	57971581	Transcription factor DYSFUNCTIONAL TAPETUM
Msa1041960	7	79638569	79643012	polyadenylate-binding protein
Msa0379120	3	80015542	80017389	f-box protein
Msa0025250	1	48264404	48266096	This protein promotes the GTP-dependent binding of aminoacyl-tRNA to the A-site of ribosomes during protein biosynthesis
Msa0006760	1	9774914	9776615	Ethylene-responsive transcription factor SHINE
Msa1221990	8	86082843	86085106	Mitochondrial Rho GTPase
Msa0893540	6	78071986	78073180	DNA damage-binding protein
Msa0876130	6	13824712	13826904	Plant transposase (Ptta/En/Spm family)
Msa0739870	5	58449375	58451244	ribonuclease T2 activity
Msa0009950	1	14804417	14807064	Mediates both low-affinity uptake and efflux of sugar across the membrane
Msa1039130	7	76264484	76267399	-
Msa0190450	2	5963284	5964798	Cytochrome p450
Msa1217920	8	80452794	80461275	fatty acid beta-oxidation multifunctional protein
Msa0729650	5	37353300	37361709	mediator of RNA polymerase II transcription subunit
Msa0344630	3	3407671	3412920	cinnamoyl-CoA reductase 1-like
Msa0038950	1	68437941	68441499	Belongs to the multi antimicrobial extrusion (MATE) (TC 2.A.66.1) family
Msa0374560	3	74019969	74024891	beta-galactosidase
Msa0359780	3	48126105	48128028	Serine threonine-protein phosphatase 7 long form homolog
Msa0047630	1	80690046	80695738	transcription
Msa0219780	2	67638693	67641064	Fringe-like
Msa1179520	8	12950240	12955723	Belongs to the argonaute family
Msa1176640	8	8844849	8850622	Putative S-adenosyl-L-methionine-dependent methyltransferase
Msa1171100	8	603352	604612	F-box RNI FBD-like domain protein
Msa0195100	2	11800573	11803611	chitinase activity
Msa0376780	3	77077214	77080499	DnaJ homolog subfamily B member
Msa0370290	3	67943178	67947068	Auxin response factors (ARFs) are transcriptional factors that bind specifically to the DNA sequence 5'-TGTCTC-3' found in the auxin-responsive promoter elements (AuxREs)
Msa1209340	8	67738212	67755416	MORC family CW-type zinc finger protein
Msa1181170	8	15496493	15502671	E3 ubiquitin-protein ligase
Msa1203060	8	56812714	56815923	Belongs to the major facilitator superfamily. Sugar transporter (TC 2.A.1.1) family
Msa1188410	8	28669387	28678463	Prohibitin-3
Msa1200090	8	52399335	52403765	Belongs to the cytochrome P450 family
Msa0358820	3	44559371	44567386	WD repeat-containing protein
Msa0223370	2	72921989	72926714	Protein TOC75-3, chloroplastic-like
Msa0546330	4	37974149	37976255	NA
Msa0387080	3	90925560	90927586	Belongs to the protein kinase superfamily. Ser Thr protein kinase family
Msa0014460	1	22912958	22914312	MADS-box protein
Msa0743780	5	64285344	64294308	-
Msa0893450	6	77920846	77922906	Encoded by
Msa0575160	4	78930169	78931530	T-complex protein 1 subunit
Msa0347930	3	9542761	9548332	gene silencing by RNA
Msa1181980	8	16760127	16769578	2-alkenal reductase (NADP( )-dependent)-like
Msa0367730	3	63607790	63617175	Importin-5-like
Msa0205470	2	32370381	32376251	component of the eukaryotic translation initiation factor 3 (eIF-3) complex, which is involved in protein synthesis of a specialized repertoire of mRNAs and, together with other initiation factors, stimulates binding of mRNA and methionyl-tRNAi to the 40S ribosome. The eIF-3 complex specifically targets and initiates translation of a subset of mRNAs involved in cell proliferation
Msa0346310	3	6644894	6655249	NA
Msa0355190	3	29013849	29017906	WD40 repeats
Msa0566540	4	67685514	67693862	cationic amino acid transporter
Msa0869930	6	4212078	4214550	isoform X1
Msa0546900	4	39390766	39392508	DCD (Development and cell death) domain protein
Msa0889410	6	56986130	56991427	Tetratricopeptide repeat (TPR)-like superfamily protein
Msa0745810	5	67632806	67635971	NA
Msa1033710	7	68939720	68953679	Strictosidine synthase
Msa0540180	4	21807640	21808790	FAD binding domain
Msa0881010	6	27929569	27938153	pre-mRNA-processing-splicing factor
Msa1209750	8	68339751	68340198	Mitochondrial import inner membrane translocase subunit Tim17 Tim22 Tim23 family protein
Msa0562820	4	63007521	63008700	strictosidine
Msa0370300	3	67955444	67958220	Essential component of the PAM complex, a complex required for the translocation of transit peptide-containing proteins from the inner membrane into the mitochondrial matrix in an ATP-dependent manner
Msa0734300	5	48061230	48063723	Omega-3 fatty acid desaturase
Msa0555970	4	53970332	53973849	prohibitin homologues
Msa0555110	4	52832514	52840622	Encoded by
Msa1013100	7	19206103	19208428	NA
Msa1036700	7	73157021	73158631	Inorganic phosphate transporter
Msa0222040	2	71024061	71031624	Protein of unknown function (DUF707)
Msa0344880	3	3810556	3812261	Protein kinase domain
Msa0743720	5	64238516	64241539	NA
Msa0881040	6	27997061	28005645	pre-mRNA-processing-splicing factor
Msa1173780	8	4367049	4379496	Putative lipopolysaccharide-modifying enzyme.
Msa0215690	2	61089954	61094737	NA
Msa0385210	3	88715000	88719184	transcription factor
Msa0888690	6	53798154	53806791	Belongs to the short-chain dehydrogenases reductases (SDR) family
Msa0227470	2	78686794	78697528	ankyrin repeat-containing protein
Msa0376190	3	76227950	76237707	TPR and ankyrin repeat-containing protein
Msa0226330	2	76835877	76840565	-
Msa0548920	4	43460095	43465253	-
Msa0025090	1	48093760	48097793	Sulfite exporter TauE/SafE
Msa1033850	7	69101151	69104964	phosphatase 2c
Msa1186050	8	23960200	23964387	SNF2 domain-containing protein CLASSY
Msa0217390	2	64247032	64252184	Belongs to the formin-like family
Msa0225020	2	75058772	75060466	Belongs to the MIP aquaporin (TC 1.A.8) family
Msa0360090	3	48886993	48894934	Ent-kaurenoic acid oxidase
Msa1200520	8	53174760	53175895	Diacylglycerol O-acyltransferase
Msa0722620	5	19970917	19977011	NA
Msa0897160	6	88614206	88616955	Mitochondrial metalloendopeptidase
Msa1176890	8	9186342	9190517	NA
Msa1179560	8	12996522	12998106	NA
Msa0725870	5	25807275	25808228	NA
Msa0040750	1	71014316	71016588	In Between Ring fingers
Msa0887460	6	49090405	49094199	NA
Msa0898400	6	91965011	91969049	receptor-like protein kinase
Msa0892420	6	72329284	72341251	protein serine/threonine kinase activity
Msa1033810	7	69072694	69074167	UDP-sulfoquinovose synthase
Msa1180350	8	14241539	14244203	gamma-irradiation and mitomycin c induced
Msa0546890	4	39388993	39390090	DCD (Development and cell death) domain protein
Msa1176940	8	9277165	9280231	intracellular protein transport protein
Msa0576490	4	80573952	80576287	Belongs to the major facilitator superfamily. Sugar transporter (TC 2.A.1.1) family
Msa0012610	1	18961290	18967040	Belongs to the cytochrome P450 family
Msa1023070	7	50253037	50261395	Palmitoyl-protein thioesterase
Msa0190640	2	6125140	6163381	Belongs to the CRISP family
Msa1219030	8	81761195	81763143	Desiccation-related protein PCC13-62-like
Msa0039530	1	69232667	69236227	Putative S-adenosyl-L-methionine-dependent methyltransferase
Msa0728670	5	33699547	33701117	calcium-binding protein
Msa1017820	7	37346953	37356451	cellular transition metal ion homeostasis
Msa0193640	2	9466935	9469512	Belongs to the peptidase C1 family
Msa1013620	7	20599378	20601380	protein dimerization activity
Msa0577120	4	81295060	81296769	Cytochrome p450
Msa1210620	8	69720007	69722487	Hypersensitive-induced response protein
Msa0531700	4	5821857	5824355	Belongs to the D-isomer specific 2-hydroxyacid dehydrogenase family
Msa1186970	8	26183040	26189866	Methyltransferase-like protein 17
Msa0024410	1	46854980	46858989	Bifunctional monodehydroascorbate reductase and carbonic anhydrase
Msa0225390	2	75530578	75531781	F-box RNI superfamily protein
Msa0881400	6	28489508	28513974	NA
Msa0880360	6	26870851	26875382	DEAD-box ATP-dependent RNA helicase
Msa1222780	8	87115882	87118281	Belongs to the peroxidase family. Classical plant (class III) peroxidase subfamily
Msa0580150	4	85216935	85223548	Callose synthase
Msa1211080	8	70437042	70443979	ABC transporter C family member
Msa0005570	1	8226310	8227464	Belongs to the universal ribosomal protein uL14 family
Msa0221430	2	69952015	69968231	Belongs to the Frigida family
Msa0899560	6	94786622	94793208	Belongs to the small GTPase superfamily. Arf family
Msa0012010	1	18100873	18103351	Sulfite exporter TauE/SafE
Msa1207050	8	64451751	64457406	Mitochondrial biogenesis AIM24
Msa0743910	5	64477851	64482380	Pectinesterase
Msa0899100	6	93877331	93886609	mediator of RNA polymerase II transcription subunit
Msa0360370	3	49465691	49470537	NYN domain
Msa0580770	4	85996872	86013947	NA
Msa0549260	4	44318219	44332036	Domain of unknown function (DUF296)
Msa0716100	5	9488101	9490830	Cytochrome p450
Msa0228020	2	79401822	79409005	LRR-repeat protein
Msa1005930	7	4167202	4168822	F-box LRR-repeat protein
Msa0580080	4	85097378	85099530	Polygalacturonase-like
Msa0726290	5	26922028	26922736	Lysine histidine transporter-like
Msa0386890	3	90716838	90721914	Phosphatidylinositol phosphatidylcholine transfer protein
Msa0193250	2	9064734	9066110	Belongs to the UDP-glycosyltransferase family
Msa0900750	6	96956412	96957806	LRR-repeat protein
Msa1005210	7	2853571	2858745	NA
Msa1211370	8	71032780	71037194	Protein NRT1 PTR FAMILY
Msa0569180	4	71017417	71031807	Callose synthase
Msa0044590	1	76164015	76167204	Ribosomal RNA small subunit methyltransferase NEP1-like
Msa0023600	1	45011654	45014173	vernalization response
Msa0217630	2	64544090	64547523	40S ribosomal protein
Msa0021020	1	37150070	37152838	RESISTANCE protein
Msa0017450	1	28936276	28938136	B3 domain-containing protein
Msa0355180	3	29002047	29006104	WD40 repeats
Msa0348470	3	10963446	10966221	Domain of unknown function (DUF4413)
Msa1212520	8	72450405	72453589	NA
Msa0712090	5	3928834	3931273	Belongs to the 'GDSL' lipolytic enzyme family
Msa0886010	6	43909183	43913150	NA
Msa1191560	8	36243506	36247759	transcription factor
Msa0572400	4	75328903	75330039	Arabinogalactan peptide
Msa0005340	1	7847796	7849390	PHD finger protein ALFIN-LIKE
Msa1210380	8	69292168	69295442	Hypersensitive-induced response protein
Msa0382140	3	84617160	84618886	Protein kinase domain
Msa1014820	7	24777355	24780547	Hydroxymethylglutaryl-CoA lyase
Msa1209410	8	67825590	67838192	DNA recombination
Msa0014710	1	23506478	23507172	NA
Msa0894490	6	80253960	80266709	DNA recombination
Msa1018230	7	38150728	38151496	Pentatricopeptide repeat-containing protein
Msa1188000	8	27935839	27946149	Belongs to the disease resistance NB-LRR family
Msa1209690	8	68296936	68299269	MORC family CW-type zinc finger protein
Msa0015160	1	24538651	24549598	Belongs to the peptidase S10 family
Msa0879420	6	21798020	21803049	DNA recombination
Msa0561400	4	60924302	60927010	NA
Msa0874210	6	10016203	10018955	TMV resistance protein N-like
Msa1177100	8	9424507	9428369	f-box protein
Msa1181310	8	15644487	15647614	NA
Msa0207720	2	40536890	40540187	Belongs to the disease resistance NB-LRR family
Msa1200240	8	52656165	52662551	Long-chain-alcohol oxidase
Msa1209110	8	67520310	67523302	Replication factor A
Msa0032270	1	59286155	59299665	Barwin family
Msa0542320	4	27080959	27085685	Belongs to the class I-like SAM-binding methyltransferase superfamily. Cation-independent O- methyltransferase family
Msa1194610	8	41893146	41896040	NA
Msa1186880	8	25992252	25997755	Inosine-uridine preferring nucleoside hydrolase
Msa0042150	1	72852683	72853170	NA
Msa0215740	2	61151528	61153773	vernalization response
Msa1018150	7	38028586	38029306	Pentatricopeptide repeat-containing protein
Msa0529690	4	3414090	3418819	Protein SDA1 homolog
Msa0733710	5	47061151	47064246	Heavy-metal-associated domain
Msa0535240	4	11340335	11360696	TMV resistance protein N-like
Msa0375740	3	75552135	75555384	Belongs to the peptidase S10 family
Msa0017400	1	28797045	28798800	B3 domain-containing protein
Msa0186260	2	955566	957216	-
Msa0725540	5	25241665	25245852	PHD finger protein MALE STERILITY
Msa0016180	1	26924348	26936578	NA
Msa0031290	1	58003188	58008045	poly ADP-ribose polymerase
Msa0001360	1	3053232	3053564	-
Msa0215340	2	60498858	60500477	hAT family C-terminal dimerisation region
Msa1206530	8	63603364	63614342	Belongs to the expansin family
Msa1203040	8	56796109	56800204	proline-rich receptor-like protein kinase
Msa0747310	5	70962492	70964520	Belongs to the TCTP family
Msa0205460	2	32351970	32361512	-
Msa0017410	1	28806488	28808269	B3 domain-containing protein
Msa1200440	8	53061117	53067174	Diacylglycerol O-acyltransferase
Msa1195710	8	43944004	43948070	Retinoblastoma-related
Msa1190200	8	33106773	33109740	Belongs to the protein kinase superfamily
Msa0359510	3	47130337	47137796	Floral homeotic protein
Msa0891650	6	67648852	67654715	ABC transporter C family member
Msa0714650	5	7356803	7366636	NA
Msa0572900	4	75936885	75938284	Mediates both low-affinity uptake and efflux of sugar across the membrane
Msa1180650	8	14842991	14843663	NA
Msa0223420	2	72967113	72970882	XH domain
Msa1029220	7	62538251	62547098	ATP-dependent DNA helicase
Msa1008110	7	8040543	8042344	Belongs to the glycosyl hydrolase 5 (cellulase A) family
Msa0219810	2	67663273	67666193	transcription factor
Msa0213130	2	55704109	55705488	Glutathione S-transferase
Msa0380090	3	81647951	81659066	Belongs to the serpin family
Msa0224240	2	74054277	74059573	Pumilio homolog 12-like
Msa1032020	7	66861202	66866279	Myb/SANT-like DNA-binding domain
Msa0206850	2	36911006	36915872	Omega-6 fatty acid desaturase
Msa1176570	8	8660802	8667221	Mitochondrial protein
Msa0347940	3	9551122	9553162	ABSCISIC ACID-INSENSITIVE 5-like protein
Msa0024780	1	47481355	47495910	Belongs to the helicase family. Dicer subfamily
Msa1038960	7	75965289	75966806	NA
Msa0872880	6	8470383	8476707	Belongs to the ClpA ClpB family
Msa1181770	8	16294340	16299044	Protein of unknown function (DUF568)
Msa0874110	6	9919386	9919796	TMV resistance protein N-like
Msa1196780	8	46465252	46471371	Plasma membrane ATPase
Msa1206580	8	63652148	63653494	Belongs to the expansin family
Msa0555320	4	53204663	53208980	Protein of unknown function (DUF688)
Msa0868100	6	1557674	1561376	NA
Msa1198510	8	50141223	50143460	synapsis
Msa1188480	8	28746996	28751260	DYAD-like
Msa1179270	8	12591675	12596286	Plant lipoxygenase may be involved in a number of diverse aspects of plant physiology including growth and development, pest resistance, and senescence or responses to wounding
Msa0385530	3	89050129	89057579	NA
Msa0351240	3	17767239	17769342	ADP binding
Msa1218210	8	80758825	80766381	WD40 repeats
Msa0732590	5	45141617	45149548	Belongs to the TRAFAC class myosin-kinesin ATPase superfamily. Kinesin family
Msa1223550	8	88051286	88057362	Belongs to the peptidase A1 family
Msa0720620	5	16665644	16669834	NA
Msa0710640	5	2506005	2508744	NA
Msa0217720	2	64676993	64683055	disulfide-isomerase
Msa0536190	4	12993555	12994178	NA
Msa0734690	5	49006715	49009799	UDP-Glycosyltransferase
Msa0035990	1	64327131	64331979	Transcriptional activator
Msa0581050	4	86311871	86317794	DNA polymerase
Msa0542270	4	26840511	26842003	Auxin-induced protein 5NG4
Msa1031870	7	66618947	66623589	Lysosomal beta glucosidase-like
Msa0019070	1	32690641	32695218	Protein MEI2-like 4 isoform X1
Msa1032590	7	67550408	67555911	RNA-binding component of the eukaryotic translation initiation factor 3 (eIF-3) complex, which is involved in protein synthesis of a specialized repertoire of mRNAs and, together with other initiation factors, stimulates binding of mRNA and methionyl-tRNAi to the 40S ribosome. The eIF-3 complex specifically targets and initiates translation of a subset of mRNAs involved in cell proliferation
Msa0361140	3	51345487	51345867	Protein MID1-COMPLEMENTING ACTIVITY
Msa0187560	2	2299938	2303024	Transferase family
Msa1040470	7	77850380	77852532	NA
Msa0041510	1	71923586	71933543	histone deacetylation
Msa0869810	6	4067886	4070595	NA
Msa1213080	8	73121276	73126215	Rhomboid family
Msa0367990	3	64070831	64072900	Cysteine-rich repeat secretory protein
Msa0362190	3	53066744	53068750	Belongs to the disease resistance NB-LRR family
Msa0014060	1	22096575	22116900	disease resistance
Msa0034310	1	62255405	62257689	Haloacid dehalogenase-like hydrolase
Msa1171120	8	607660	611915	F-box RNI FBD-like domain protein
Msa0006210	1	9082721	9091865	CHD3-type chromatin-remodeling factor
Msa0211450	2	52720865	52729311	Transglycosylase SLT domain
Msa0016190	1	26939041	26940979	NA
Msa0347970	3	9728428	9733993	gene silencing by RNA
Msa0014200	1	22472582	22475741	Belongs to the cytochrome P450 family
Msa1180630	8	14804429	14805055	NA
Msa1203890	8	59159749	59162268	Zinc finger BED domain-containing protein RICESLEEPER
Msa0187230	2	1912026	1913750	Belongs to the TCTP family
Msa0188450	2	3650381	3652447	Plant phospholipase-like protein
Msa0002510	1	4402805	4420214	NA
Msa0198620	2	17243954	17246668	Tetratricopeptide repeat
Msa1187380	8	27082771	27085026	Belongs to the iron ascorbate-dependent oxidoreductase family
Msa0192630	2	8428936	8431449	3-ketoacyl-CoA synthase
Msa0893530	6	78036441	78054763	NA
Msa0528400	4	1213712	1213924	Spermidine hydroxycinnamoyl
Msa0574100	4	77477612	77485016	RING-type E3 ubiquitin transferase
Msa0902820	6	102697494	102701387	Auxin response factors (ARFs) are transcriptional factors that bind specifically to the DNA sequence 5'-TGTCTC-3' found in the auxin-responsive promoter elements (AuxREs)
Msa0208480	2	43937285	43940481	Belongs to the cytochrome P450 family
Msa1034010	7	69406894	69416687	phosphatase 2c
Msa0740270	5	59145377	59153063	ADP-ribosylation factor GTPase-activating protein
Msa1027480	7	59908876	59911050	MADS-box transcription factor
Msa0376000	3	75983179	75992891	TPR and ankyrin repeat-containing protein
Msa1193370	8	39680850	39681902	Late embryogenesis abundant protein
Msa1036870	7	73337534	73340692	viral capsid secondary envelopment
Msa1017300	7	36373446	36378233	SNF2 domain-containing protein CLASSY
Msa1184220	8	19799485	19806686	meprin and TRAF homology
Msa0713060	5	4946648	4948748	Isoflavone reductase homolog
Msa1010710	7	13889717	13891006	NA
Msa0351230	3	17738040	17741483	Belongs to the disease resistance NB-LRR family
Msa1026620	7	58817479	58820656	F-box kelch-repeat protein
Msa1181830	8	16439430	16444296	NA
Msa0725030	5	24363723	24365005	transcription factor
Msa0726500	5	27500358	27503599	NA
Msa0371680	3	69881292	69883332	Double-stranded RNA-binding protein
Msa0726920	5	28593122	28602505	UPF0420 protein C16orf58 homolog
Msa1219050	8	81797539	81802006	Belongs to the peptidase S10 family
Msa0550790	4	46341402	46365842	Belongs to the multi antimicrobial extrusion (MATE) (TC 2.A.66.1) family
Msa0544450	4	33011919	33019276	Outer envelope protein 61
Msa0901500	6	98231487	98233941	NA
Msa1177070	8	9408991	9414279	cyclic nucleotide-gated ion channel
Msa0207420	2	38440253	38456373	Vacuolar protein sorting-associated protein
Msa1199750	8	51996898	52012264	Belongs to the protein kinase superfamily. Ser Thr protein kinase family
Msa0531340	4	5548405	5552365	Domain of unknown function (DUF4413)
Msa1005150	7	2793133	2795866	Pentatricopeptide repeat-containing protein
Msa1208280	8	66311094	66313471	NA
Msa1038180	7	74970297	74983099	Belongs to the TRAFAC class myosin-kinesin ATPase superfamily. Myosin family
Msa1199120	8	50979819	50981804	pentatricopeptide repeat-containing protein At3g16890
Msa1196000	8	44555419	44559655	Peptidyl-prolyl cis-trans isomerase
Msa1005010	7	2698704	2699447	Pentatricopeptide repeat-containing protein
Msa1201380	8	54588554	54589538	-
Msa0374470	3	73941004	73948105	beta-galactosidase
Msa0366180	3	60720450	60747868	F-box protein At2g27310-like
Msa0889140	6	55946755	55952449	source UniProtKB
Msa0900360	6	95829571	95831982	Catalyzes xyloglucan endohydrolysis (XEH) and or endotransglycosylation (XET). Cleaves and religates xyloglucan polymers, an essential constituent of the primary cell wall, and thereby participates in cell wall construction of growing tissues
Msa1023240	7	50626451	50628047	Belongs to the GST superfamily
Msa0221070	2	69672773	69682742	FRIGIDA-like protein
Msa0745930	5	67876677	67879770	Belongs to the uridine kinase family
Msa0189680	2	5143747	5145957	Belongs to the peroxidase family. Classical plant (class III) peroxidase subfamily
Msa0187440	2	2195707	2197866	Random slug protein 5-like
Msa1177160	8	9458823	9461937	f-box protein
Msa0032050	1	58967573	58975715	Histone-lysine n-methyltransferase
Msa0891390	6	66073483	66076983	Belongs to the disease resistance NB-LRR family
Msa1210910	8	70219390	70224517	Belongs to the glycosyl hydrolase 47 family
Msa0367850	3	63773644	63776018	Belongs to the GST superfamily
Msa0373650	3	72733856	72738330	TPX2 (targeting protein for Xklp2) protein family
Msa0369870	3	67209285	67213358	WAT1-related protein
Msa0573340	4	76538285	76539767	O-methyltransferase
Msa0221240	2	69799210	69803928	Bifunctional riboflavin kinase FMN phosphatase-like
Msa1191250	8	35370812	35387858	O-glucosyltransferase rumi homolog
Msa1008070	7	8002349	8011932	BEST Arabidopsis thaliana protein match is Protein of
Msa0868640	6	2323332	2329014	Belongs to the 3-beta-HSD family
Msa0034540	1	62602621	62609416	RING-type E3 ubiquitin transferase
Msa0346530	3	7060575	7062955	NA
Msa0878160	6	18738912	18741875	isoform X1
Msa0869430	6	3564371	3569139	50S ribosomal protein L3-2
Msa0871560	6	6448006	6450217	pcf11p-similar protein 4
Msa0377310	3	77723437	77723750	Belongs to the DEFL family
Msa1197710	8	48665233	48668581	Belongs to the peptidase C19 family
Msa0534470	4	9921736	9933289	NA
Msa0355700	3	30520218	30523200	Leucine-rich repeats, outliers
Msa0041630	1	72050001	72054143	nucleobase-ascorbate transporter
Msa0207940	2	41001675	41004938	Belongs to the disease resistance NB-LRR family
Msa0389680	3	94675061	94678219	Belongs to the class I-like SAM-binding methyltransferase superfamily. C5-methyltransferase family
Msa0902600	6	101040194	101043104	pentatricopeptide repeat-containing protein At5g04810
Msa1178800	8	11697897	11698793	NA
Msa1194130	8	41153965	41155017	Late embryogenesis abundant protein
Msa0197890	2	16239238	16242387	Pentatricopeptide repeat-containing protein At4g16390
Msa0568650	4	70264498	70265654	NA
Msa0884450	6	37786340	37787119	UDP-glycosyltransferase
Msa1199770	8	52033958	52036246	WPP domain-interacting protein
Msa1179600	8	13048001	13055435	Transmembrane Fragile-X-F protein
Msa0190490	2	5987035	5991422	-
Msa0202390	2	24771364	24772863	isoform X1
Msa0008080	1	11669570	11691923	gamma-irradiation and mitomycin c induced
Msa0574440	4	77920435	77924831	malate transporter
Msa1172550	8	2601832	2602226	NA
Msa0198180	2	16783814	16787602	Mitochondrial GTPase that catalyzes the GTP-dependent ribosomal translocation step during translation elongation. During this step, the ribosome changes from the pre-translocational (PRE) to the post-translocational (POST) state as the newly formed A- site-bound peptidyl-tRNA and P-site-bound deacylated tRNA move to the P and E sites, respectively. Catalyzes the coordinated movement of the two tR…
Msa0902140	6	99992159	100000514	TMV resistance protein N-like
Msa0221270	2	69816161	69817657	Belongs to the Frigida family
Msa0732660	5	45236849	45240691	NA
Msa0343670	3	2123130	2124875	PHD finger protein MALE MEIOCYTE DEATH
Msa0216960	2	63170822	63173813	Belongs to the cyclin family
Msa0873870	6	9474561	9474839	NA
Msa0870780	6	5428267	5431473	FACT complex subunit
Msa0868490	6	2076683	2078128	NA
Msa1189950	8	32672035	32679712	F-box FBD LRR-repeat protein
Msa0880700	6	27581507	27585046	Belongs to the importin alpha family
Msa0207360	2	38138465	38154386	Vacuolar protein sorting-associated protein
Msa0223000	2	72416315	72420068	XH domain
Msa1182710	8	17869492	17893983	Small ubiquitin-related modifier
Msa0873800	6	9427777	9431046	-
Msa1181380	8	15756451	15759807	GTP cyclohydrolase
Msa0040610	1	70846105	70849510	NA
Msa0893260	6	76581091	76584660	F-box LRR-repeat protein
Msa0744290	5	65022536	65025717	Lectin-domain containing receptor kinase
Msa0029560	1	54866806	54871836	DNA recombination
Msa0729490	5	36803570	36806873	transmembrane ascorbate ferrireductase
Msa0349740	3	13779307	13784051	NA
Msa0221340	2	69887237	69891124	FRIGIDA-like protein
Msa1009860	7	11898155	11899322	Pentatricopeptide repeat-containing protein
Msa1040980	7	78484692	78488267	Stachyose
Msa1179830	8	13422581	13424597	Inorganic pyrophosphatase
Msa0193290	2	9097065	9101418	disease resistance
Msa0901970	6	99492810	99499768	Transposase family tnp2
Msa0374890	3	74425577	74427139	-
Msa1184040	8	19573514	19577871	Belongs to the UDP-glycosyltransferase family
Msa1190810	8	34083833	34087079	Ribonuclease 3-like protein 2
Msa0579690	4	84536277	84537892	Belongs to the eukaryotic ribosomal protein eS1 family
Msa0346180	3	6133082	6136328	receptor-like protein kinase
Msa0373730	3	72809732	72812137	Belongs to the short-chain dehydrogenases reductases (SDR) family
Msa0007070	1	10101813	10103416	Transferase family
Msa0199540	2	18678924	18682178	Agenet domain
Msa1022840	7	49775712	49779112	Alpha-aminoadipic semialdehyde
Msa1012160	7	17223216	17226394	NA
Msa0539470	4	20435745	20438196	Myb/SANT-like DNA-binding domain
Msa0710800	5	2560682	2563989	transmembrane ascorbate ferrireductase
Msa0228170	2	79550260	79556012	U3 small nucleolar ribonucleoprotein protein
Msa0540240	4	21874442	21874831	FAD binding domain
Msa0895260	6	82493457	82497821	Belongs to the protein kinase superfamily
Msa0743160	5	63278545	63287679	Nuclear ribonuclease
Msa1218470	8	81148444	81151984	Belongs to the importin alpha family
Msa0580120	4	85155338	85162927	F-box RNI FBD-like domain protein
Msa0710630	5	2502504	2505592	-
Msa1203660	8	58414741	58416447	Belongs to the universal ribosomal protein uS3 family
Msa0559960	4	59188207	59188863	Belongs to the universal ribosomal protein uS3 family
Msa0731270	5	41813253	41814539	Belongs to the aldehyde dehydrogenase family
Msa0734050	5	47666234	47683959	Structural maintenance of chromosomes protein
Msa1210920	8	70226285	70229327	HhH-GPD superfamily base excision DNA repair protein
Msa0228240	2	79988415	79991008	-
Msa1181350	8	15713896	15723596	Rgp1
Msa1200410	8	53048129	53049251	NA
Msa1215940	8	77394644	77398221	Belongs to the major facilitator superfamily. Sugar transporter (TC 2.A.1.1) family
Msa0025210	1	48233489	48237718	This protein promotes the GTP-dependent binding of aminoacyl-tRNA to the A-site of ribosomes during protein biosynthesis
Msa1210340	8	69192976	69194799	RING/Ubox like zinc-binding domain
Msa1179680	8	13261624	13268841	ABC transporter C family member
Msa0540990	4	24254734	24258749	Purple acid phosphatase
Msa0561140	4	60624570	60626688	Belongs to the sterol desaturase family
Msa1035130	7	70866358	70871832	Protein STRUBBELIG-RECEPTOR FAMILY 2-like
Msa0039620	1	69470645	69483170	GMC oxidoreductase
Msa0037350	1	66340083	66340877	F-box kelch-repeat protein
Msa0743770	5	64277459	64285184	NA
Msa0894050	6	79150070	79151476	isoform X1
Msa0370330	3	68000298	68002648	Inactive rhomboid protein
Msa1025000	7	55092186	55099512	resistance protein
Msa0890260	6	63088325	63094661	ABC transporter C family member
Msa1016640	7	33755350	33756510	DUF246 domain-containing protein
Msa0203250	2	26995299	27001052	Inter-alpha-trypsin inhibitor heavy
Msa0733730	5	47118690	47120926	NA
Msa1040790	7	78257270	78260243	Polygalacturonase
Msa0227090	2	77680682	77693686	RING-like zinc finger
Msa0002030	1	3883223	3885544	belongs to the protein kinase superfamily
Msa0541950	4	26011871	26017122	RNA helicase
Msa0224450	2	74354993	74355556	May be involved in both secretory and endocytic intracellular trafficking in the endosomal prevacuolar compartments
Msa1209290	8	67707275	67707918	Mitochondrial import inner membrane translocase subunit Tim17 Tim22 Tim23 family protein
Msa0041010	1	71252098	71255319	Cysteine-rich receptor-like protein kinase
Msa0887940	6	51463658	51466370	NA
Msa1170850	8	203475	204170	Cyclic pyranopterin monophosphate synthase accessory protein
Msa0893500	6	78003073	78010831	WD40 repeats
Msa1225760	8	91263787	91270273	BEST Arabidopsis thaliana protein match is
Msa1173870	8	4508338	4511439	Protein of unknown function (DUF1517)
Msa0363920	3	56561112	56565006	Belongs to the ClpA ClpB family
Msa0221040	2	69595765	69599105	Belongs to the Frigida family
Msa0881280	6	28320834	28323568	Belongs to the peroxidase family. Classical plant (class III) peroxidase subfamily
Msa1211200	8	70711390	70711743	Hypersensitive-induced response protein
Msa1180370	8	14326491	14328570	LRR receptor-like serine threonine-protein kinase
Msa0381210	3	83210215	83217720	repressing transcription factor binding
Msa0730490	5	39902855	39905632	protein At3g15000, mitochondrial-like
Msa1217780	8	80269088	80278386	fatty acid beta-oxidation multifunctional protein
Msa0893380	6	77179926	77182751	NA
Msa0730850	5	40754320	40759148	zinc finger CCCH domain-containing protein
Msa1181730	8	16249148	16254034	2-alkenal reductase (NADP( )-dependent)-like
Msa0738470	5	56234195	56235054	CAS1 domain-containing protein
Msa0538580	4	18034552	18041470	Protein present in Fab1, YOTB, Vac1, and EEA1
Msa1036230	7	72571063	72573177	NA
Msa0035410	1	63591070	63596584	SEC12-like protein
Msa1020950	7	45015316	45016166	Cyclin-dependent kinase inhibitor
Msa1024080	7	52572464	52574660	NA
Msa0580060	4	85055756	85056910	NA
Msa0875100	6	11153288	11154488	amino acid transporter
Msa1181840	8	16469881	16471712	NA
Msa1176190	8	8247521	8251520	NA
Msa0726280	5	26920406	26920852	Hydrolyzes acetyl esters in homogalacturonan regions of pectin. In type I primary cell wall, galacturonic acid residues of pectin can be acetylated at the O-2 and O-3 positions. Decreasing the degree of acetylation of pectin gels in vitro alters their physical properties
Msa0886470	6	45345497	45348022	G-type lectin S-receptor-like serine threonine-protein kinase
Msa0207510	2	39412054	39424546	serine threonine-protein phosphatase
Msa0730820	5	40735581	40738279	NA
Msa1021940	7	47169704	47173222	NA
Msa0874200	6	9997617	10006351	TMV resistance protein N-like
Msa0012510	1	18745215	18747353	transcription factor
Msa1178700	8	11574608	11589660	NB-ARC domain
Msa0361550	3	52165921	52171248	Belongs to the protein kinase superfamily
Msa0352850	3	22250297	22254742	zinc finger
Msa1194900	8	42427423	42431254	F-box RNI FBD-like domain protein
Msa1035050	7	70776835	70782968	Transcription factor
Msa0878390	6	19293544	19298654	LOB domain-containing protein
Msa0893250	6	76434882	76438325	NA
Msa0386550	3	90320359	90322108	NA
Msa1026140	7	57711635	57717922	Belongs to the class-III pyridoxal-phosphate-dependent aminotransferase family
Msa0380110	3	81669998	81673182	POT family
Msa0873100	6	8738325	8740867	Belongs to the UDP-glycosyltransferase family
Msa0018520	1	31233561	31235256	response regulator
Msa0747180	5	70823758	70826623	Protein FAR1-RELATED SEQUENCE 5-like
Msa0017290	1	28654461	28656362	source UniProtKB
Msa0043430	1	74580003	74582515	NA
Msa0045920	1	77909781	77916952	Eukaryotic initiation factor
Msa0042900	1	73830798	73834797	NA
Msa0893670	6	78393098	78396450	E3 ubiquitin-protein ligase
Msa1185290	8	22297297	22304566	MADS
Msa1038590	7	75494620	75496317	Galactose oxidase
Msa0023960	1	45925635	45926222	Plant self-incompatibility protein S1
Msa1181860	8	16486079	16487800	NA
Msa1179100	8	12294144	12300702	Aminopeptidase
Msa0000980	1	2351324	2363504	Belongs to the 'GDSL' lipolytic enzyme family
Msa1016810	7	34308866	34310436	HOTHEAD-like
Msa0902670	6	101364124	101373539	Vacuolar protein sorting-associated protein
Msa0209420	2	47464408	47467704	Belongs to the disease resistance NB-LRR family
Msa0580280	4	85324997	85328968	Belongs to the small GTPase superfamily. Arf family
Msa0005410	1	7912404	7915078	NA
Msa0047960	1	81173081	81176960	Transcription factor
Msa0208250	2	42813275	42814703	f-box protein
Msa0386860	3	90696088	90696719	Lamin-like
Msa1018300	7	38305273	38307620	B3 domain-containing
Msa1226080	8	91807573	91809105	Uncharacterised conserved protein
Msa0552770	4	49448936	49451386	Cytochrome p450
Msa0869790	6	4060097	4060932	isoform X1
Msa0342760	3	726665	731868	protein desumoylation
Msa0024390	1	46824920	46830069	ABC transporter B family member 29
Msa1023850	7	52069679	52075558	Encoded by
Msa0009230	1	13460817	13464403	Branched-chain-amino-acid aminotransferase-like protein 3
Msa1201120	8	54345367	54346274	Belongs to the universal ribosomal protein uL13 family
Msa0558390	4	57096567	57099262	Internal alternative NAD(P)H-ubiquinone oxidoreductase
Msa0719840	5	15374080	15381990	Belongs to the disease resistance NB-LRR family
Msa1202810	8	56490979	56497022	Belongs to the major facilitator superfamily. Sugar transporter (TC 2.A.1.1) family
Msa1005200	7	2841929	2847007	Pentatricopeptide repeat-containing protein
Msa0016220	1	26959160	26965224	B3 DNA binding domain
Msa1199870	8	52178840	52180934	Isoflavone reductase homolog
Msa1190420	8	33302158	33305151	10-hydroxy-9-(phosphonooxy)octadecanoate phosphatase activity
Msa1004060	7	1356766	1368143	Belongs to the terpene synthase family
Msa0210280	2	50412765	50416118	Belongs to the disease resistance NB-LRR family
Msa0545180	4	35024937	35028882	Toll - interleukin 1 - resistance
Msa0744600	5	65419932	65421916	Exopolygalacturonase-like
Msa0545260	4	35217494	35221736	Aspartyl-tRNA synthetase
Msa0564430	4	65099621	65100919	NA
Msa0872870	6	8469565	8470177	Belongs to the ClpA ClpB family
Msa0222060	2	71045099	71046943	LRR-repeat protein
Msa1193930	8	40817126	40825525	DNA recombination
Msa0189730	2	5185132	5186548	UDP-glucosyltransferase family
Msa0227300	2	78108675	78110519	LRR-repeat protein
Msa1017250	7	36236388	36241812	SNF2 domain-containing protein CLASSY
Msa0542220	4	26310839	26324820	Domain of unknown function (DUF296)
Msa0746910	5	70532344	70554813	LRR-repeat protein
Msa1202960	8	56682228	56695350	Cytochrome p450
Msa0375070	3	74678881	74680442	-
Msa0228440	2	81278631	81281928	Belongs to the disease resistance NB-LRR family
Msa1205610	8	61936902	61939996	malate transporter
Msa0724290	5	22600634	22602515	Glutathione S-transferase
Msa0228430	2	81230493	81233745	Belongs to the disease resistance NB-LRR family
Msa1211460	8	71159520	71163896	Hypersensitive-induced response protein
Msa1224740	8	89846473	89848719	TMV resistance protein N-like
Msa0352160	3	19990760	19993105	HXXXD-type acyl-transferase family protein
Msa1208570	8	66758154	66759721	Belongs to the peptidase C1 family
Msa0537530	4	16216569	16222899	SPX domain-containing protein
Msa0047760	1	80829209	80831068	Rho GDP-dissociation inhibitor
Msa0017280	1	28652321	28654069	NA
Msa1217570	8	79991506	79994624	Cytochrome p450
Msa1195800	8	44145418	44147198	NA
Msa0573430	4	76621060	76622933	transcription, DNA-templated
Msa1213840	8	74048495	74050471	Belongs to the glycosyl hydrolase 17 family
Msa1026200	7	57826510	57827395	Encoded by
Msa0895110	6	81823946	81828771	Tetratricopeptide repeat (TPR)-like superfamily protein
Msa0192330	2	8093738	8095331	Dof zinc finger protein
Msa0037190	1	66129185	66131627	Alkaline neutral invertase
Msa0568890	4	70513677	70513868	NA
Msa0040270	1	70348314	70351332	NA
Msa0580110	4	85154461	85155277	F-box FBD LRR-repeat protein
Msa0558820	4	57824939	57828138	Protochlorophyllide-dependent translocon component 52
Msa1022760	7	49713910	49717064	Aldo-keto reductase family 4 member
Msa0902030	6	99630548	99633050	PWWP domain
Msa1032500	7	67429407	67431049	NA
Msa0375630	3	75407622	75409332	Zinc finger BED domain-containing protein
Msa0373320	3	72341540	72344583	ELMO domain-containing protein
Msa0555670	4	53701484	53709013	LRR-repeat protein
Msa1005120	7	2769303	2774706	Pentatricopeptide repeat-containing protein
Msa0893650	6	78342532	78345874	E3 ubiquitin-protein ligase
Msa0744820	5	65856405	65857147	NA
Msa0577260	4	81486109	81487205	Protein SCO1 homolog 2
Msa0347980	3	9736875	9738899	ABSCISIC ACID-INSENSITIVE 5-like protein
Msa0017340	1	28741964	28744069	Hydroxyethylthiazole
Msa1023060	7	50247688	50248586	Palmitoyl-protein thioesterase
Msa0573510	4	76740826	76742311	O-methyltransferase
Msa0385800	3	89526321	89529812	-
Msa0345490	3	4819781	4824053	component of the eukaryotic translation initiation factor 3 (eIF-3) complex, which is involved in protein synthesis of a specialized repertoire of mRNAs and, together with other initiation factors, stimulates binding of mRNA and methionyl-tRNAi to the 40S ribosome. The eIF-3 complex specifically targets and initiates translation of a subset of mRNAs involved in cell proliferation
Msa0899590	6	94829741	94834826	NA
Msa0571410	4	74039537	74049424	ABC transporter C family member
Msa0889010	6	54635255	54636174	NA
Msa0576270	4	80333455	80335141	Domain of unknown function (DUF4539)
Msa0577470	4	81838471	81841674	Amidase
Msa0189360	2	4764878	4767878	NA
Msa1184390	8	20050659	20058007	4-hydroxy-tetrahydrodipicolinate reductase 2
Msa0195830	2	12784895	12788412	glutamine synthetase
Msa1213740	8	73921180	73926438	Component of the post-replicative DNA mismatch repair system (MMR)
Msa0540530	4	22882182	22890742	Serine/Threonine protein kinases, catalytic domain
Msa0228120	2	79507981	79513733	U3 small nucleolar ribonucleoprotein protein
Msa0043200	1	74300280	74301038	NA
Msa1003410	7	552008	554830	GPI-GlcNAc transferase complex, PIG-H component
Msa0900920	6	97168109	97171286	protein desumoylation
Msa0885870	6	43331634	43333428	-
Msa1203870	8	59085897	59088144	Remorin, C-terminal region
Msa0000360	1	1473031	1476956	Belongs to the iron ascorbate-dependent oxidoreductase family
Msa0888210	6	52404988	52407382	DNA RNA polymerases superfamily protein
Msa1005080	7	2747063	2747802	Pentatricopeptide repeat-containing protein
Msa0901220	6	97614045	97616208	Peroxisomal (S)-2-hydroxy-acid oxidase
Msa0870000	6	4290775	4293374	Belongs to the argonaute family
Msa0349480	3	13064633	13067191	Belongs to the disease resistance NB-LRR family
Msa0902840	6	102766214	102769739	E3 ubiquitin-protein ligase
Msa0009420	1	13751540	13755509	The coatomer is a cytosolic protein complex that binds to dilysine motifs and reversibly associates with Golgi non- clathrin-coated vesicles, which further mediate biosynthetic protein transport from the ER, via the Golgi up to the trans Golgi network. The coatomer complex is required for budding from Golgi membranes, and is essential for the retrograde Golgi-to-ER transport of dilysine-tagged pr…
Msa1033990	7	69377583	69379137	NA
Msa0580140	4	85171613	85180366	Protein NRT1 PTR FAMILY 4.6-like
Msa0192240	2	7986095	7991847	transcriptional co-repressor
Msa0572490	4	75383524	75385532	KIP1-like protein
Msa0891660	6	67670831	67676573	ABC transporter C family member
Msa0200630	2	20835593	20840985	SNF2 domain-containing protein CLASSY
Msa1208410	8	66499133	66500480	Replication factor C subunit
Msa1019550	7	41305176	41310890	P-loop containing nucleoside triphosphate hydrolases superfamily protein
Msa0747140	5	70792286	70796013	Cytochrome c oxidase-assembly factor COX23
Msa0737250	5	54346054	54347781	Transcription factor
Msa0015890	1	26047344	26052576	DnaJ molecular chaperone homology domain
Msa0200720	2	21037854	21044933	phosphoribosylformylglycinamidine synthase
Msa0193300	2	9101504	9101976	disease resistance
Msa0047950	1	81164670	81167827	Transcription factor
Msa1024110	7	52614304	52616807	NA
Msa1216960	8	79134776	79145224	Inosine-uridine preferring nucleoside hydrolase
Msa0567650	4	68932844	68936462	Protein SCO1 homolog 2
Msa0217780	2	64750393	64751737	NA
Msa1224190	8	88963712	88968432	C2 and GRAM domain-containing protein
Msa0038670	1	68192202	68193205	membrane-associated kinase regulator
Msa0721920	5	18989673	19009563	Belongs to the helicase family
Msa0384520	3	87700192	87704897	transcription factor
Msa0736000	5	51791658	51795455	P-loop nucleoside triphosphate hydrolase superfamily protein
Msa0727940	5	31427911	31429441	Dr1-associated corepressor
Msa0216500	2	62453844	62458499	ABC transporter G family member
Msa0736140	5	52094317	52098803	P-loop nucleoside triphosphate hydrolase superfamily protein
Msa0733100	5	46067879	46068797	NA
Msa0557420	4	55790245	55794121	Ammonium transporter 1 member
Msa0378470	3	79279044	79283769	Fatty acid amide
Msa1206930	8	64216081	64220001	Belongs to the iron ascorbate-dependent oxidoreductase family
Msa0562050	4	61712484	61716333	Belongs to the protein kinase superfamily. Ser Thr protein kinase family
Msa0228580	2	81879100	81882397	Belongs to the disease resistance NB-LRR family
Msa1194380	8	41557567	41560265	Belongs to the sterol desaturase family
Msa0379670	3	81027759	81035031	Serine threonine-protein kinase
Msa0870530	6	4992431	5007639	ABC transporter B family member
Msa1224880	8	89994304	90004566	Hydroxyproline-rich glycoprotein family protein
Msa1178810	8	11700374	11700718	NA
Msa0744790	5	65845951	65848074	NA
Msa0558280	4	56907206	56908776	NAC transcription factor
Msa1022830	7	49763124	49765400	NA
Msa0723680	5	21539057	21551708	NA
Msa0533360	4	8223520	8225844	Belongs to the glycosyl hydrolase 1 family
Msa1216450	8	78202666	78205340	NA
Msa0534230	4	9577382	9588180	Non-functional NADPH-dependent codeinone reductase 2-like
Msa1005480	7	3124980	3126469	Serine threonine-protein kinase
Msa0199630	2	18893090	18894821	-
Msa0733200	5	46280865	46285321	WRKY transcription factor
Msa0738530	5	56286059	56286898	NA
Msa0012310	1	18521613	18522390	NA
Msa0728510	5	33174151	33177314	clathrin light chain binding
Msa0217990	2	64976417	64982078	NA
Msa1023940	7	52267268	52272748	AT-rich interactive domain-containing protein
Msa0543420	4	29818093	29825033	SET (Su(var)3-9, Enhancer-of-zeste, Trithorax) domain
Msa0531200	4	5402677	5405610	Glycosyl-transferase family 4
Msa0038610	1	68130193	68132238	L-type lectin-domain containing receptor kinase
Msa0350680	3	15941407	15943865	protein dimerization activity
Msa0889580	6	58000096	58003343	NA
Msa0213370	2	56266917	56276514	-
Msa0535760	4	12211225	12211740	Belongs to the peptidase S10 family
Msa0545240	4	35197849	35202257	Aspartyl-tRNA synthetase
Msa1031480	7	66147512	66149762	Ribonuclease H protein
Msa0889550	6	57932132	57935117	2-dehydro-3-deoxyphosphooctonate aldolase
Msa1202970	8	56696101	56704302	Cytochrome p450
Msa0023030	1	43641680	43647584	microtubule motor activity
Msa0350820	3	16246672	16249827	DNA RNA polymerases superfamily protein
Msa0716070	5	9397666	9398151	Belongs to the protein kinase superfamily. Ser Thr protein kinase family
Msa0871970	6	7318096	7318492	The RING-variant domain is a C4HC3 zinc-finger like motif found in a number of cellular and viral proteins. Some of these proteins have been shown both in vivo and in vitro to have ubiquitin E3 ligase activity.
Msa0717480	5	11301967	11302846	F-box family
Msa1042610	7	80563194	80565403	Random slug protein 5-like
Msa0564450	4	65111904	65116182	MuDR family transposase
Msa1212750	8	72748161	72756145	Respiratory burst oxidase homolog protein
Msa0733070	5	46033106	46034088	-
Msa0561920	4	61577532	61581210	CHCH-CHCH-like Cx9C, IMS import disulfide relay-system,
Msa0208370	2	43039035	43040463	f-box protein
Msa0381980	3	84398019	84400349	Thermospermine synthase
Msa0744530	5	65380826	65383851	zinc finger
Msa0713590	5	5763727	5769352	Belongs to the cytochrome P450 family
Msa0222110	2	71116929	71118773	LRR-repeat protein
Msa0366410	3	61312728	61315607	Protein FAR1-RELATED SEQUENCE 5-like
Msa1209800	8	68414038	68418031	F-box protein SKIP16-like
Msa0022720	1	42751177	42759087	NA
Msa0877200	6	16310882	16313932	DNA recombination
Msa0213140	2	55745413	55747314	Glutathione S-transferase
Msa0740210	5	59043229	59046751	Alcohol dehydrogenase-like
Msa0031580	1	58323749	58328093	f-box protein
Msa0715210	5	8142677	8145133	Lipolytic acyl hydrolase (LAH)
Msa1213780	8	73958953	73962546	Transmembrane protein 19-like
Msa0013800	1	21323210	21326459	NA
Msa0557800	4	56273680	56288554	WD repeat-containing protein
Msa0580750	4	85955927	85963672	NA
Msa0194120	2	9988676	10003012	Receptor-like protein
Msa1041030	7	78546052	78549186	ATP-dependent Clp protease proteolytic subunit
Msa1017920	7	37645547	37648167	B3 domain-containing
Msa0875280	6	11523002	11530062	Belongs to the helicase family
Msa1026930	7	59138269	59139046	NA
Msa1018140	7	38020854	38022837	B3 domain-containing
Msa1005630	7	3414066	3415837	NA
Msa0530980	4	5069184	5083156	Belongs to the ABC transporter superfamily. ABCG family. PDR (TC 3.A.1.205) subfamily
Msa1187040	8	26353583	26356779	-
Msa0351090	3	17005706	17010636	DNA-directed RNA polymerase III subunit
Msa0875920	6	13043330	13045544	FAR1-related protein
Msa0874180	6	9982516	9987348	TMV resistance protein N-like
Msa0202570	2	25010057	25014975	Belongs to the eukaryotic ribosomal protein eL19 family
Msa1029560	7	63012934	63016125	Domain of unknown function (DUF4413)
Msa0028250	1	53050298	53055352	DNA RNA polymerases superfamily protein
Msa0343220	3	1229892	1234055	U3 small nucleolar RNA-associated protein
Msa0901920	6	99021425	99026840	NA
Msa1200040	8	52328717	52333023	tetratricopeptide repeat protein
Msa1036220	7	72475683	72491006	caffeic acid
Msa0737320	5	54507310	54509450	Belongs to the MIP aquaporin (TC 1.A.8) family
Msa1213750	8	73929785	73932056	NA
Msa0035560	1	63774490	63786174	LRR-repeat protein
Msa1032090	7	66932328	66937094	plasma membrane ATPase
Msa1212680	8	72664474	72669250	Belongs to the cytochrome P450 family
Msa0367430	3	63083020	63085617	Bis(5'-adenosyl)-triphosphatase-like
Msa1018670	7	39067806	39072260	Belongs to the peptidase S10 family
Msa0580740	4	85945789	85953345	WD40 repeats
Msa0351260	3	17770526	17772649	Belongs to the disease resistance NB-LRR family
Msa0576800	4	80863005	80869693	-
Msa0574970	4	78729078	78730406	gag-polypeptide of LTR copia-type
Msa0714050	5	6621837	6628688	prolyl 4-hydroxylase
Msa0727360	5	29721564	29740832	Purple acid phosphatase
Msa0005830	1	8639626	8645362	NA
Msa1181760	8	16289451	16293155	EF hand family protein
Msa0362210	3	53077179	53078198	Belongs to the disease resistance NB-LRR family
Msa0528910	4	1901742	1901954	-
Msa0199170	2	18049222	18051715	Belongs to the heat shock protein 70 family
Msa1179650	8	13177121	13180235	ABC transporter C family member
Msa0221320	2	69870957	69872083	FRIGIDA-like protein
Msa1027490	7	59911916	59919667	pfkB family carbohydrate kinase
Msa0192150	2	7873425	7879180	transcriptional co-repressor
Msa0543460	4	29840594	29841722	NA
Msa0367570	3	63266241	63271986	phosphatase 2C
Msa0720780	5	16976216	16984853	Glycine-rich domain-containing protein-like
Msa0372250	3	70566932	70569639	subtilisin-like protease
Msa0746070	5	68071773	68073400	protease
Msa0347640	3	8829561	8831122	WD repeat-containing protein
Msa0208240	2	42792961	42794389	f-box protein
Msa0189990	2	5428846	5429217	NA
Msa0535320	4	11464242	11471197	TMV resistance protein N-like
Msa0742920	5	63041670	63046041	NA
Msa0870550	6	5036895	5040260	ABC transporter B family member
Msa0726240	5	26793463	26797683	Hydrolyzes acetyl esters in homogalacturonan regions of pectin. In type I primary cell wall, galacturonic acid residues of pectin can be acetylated at the O-2 and O-3 positions. Decreasing the degree of acetylation of pectin gels in vitro alters their physical properties
Msa0217010	2	63235498	63237417	-
Msa0876380	6	14326798	14329333	GPI-anchored protein
Msa0226730	2	77219593	77223167	FRIGIDA-like protein
Msa1007890	7	7640857	7641599	WD40 repeats
Msa0347030	3	7918130	7919541	F-box RNI FBD-like domain protein
Msa0035460	1	63672215	63674940	LRR-repeat protein
Msa0211770	2	53358489	53361226	Pentatricopeptide repeat-containing protein
Msa0872240	6	7651347	7653848	Pectinesterase
Msa0218010	2	64998160	65000483	NA
Msa0364320	3	57136158	57138283	Belongs to the helicase family
Msa0902510	6	100816253	100820369	NA
Msa1176950	8	9289270	9291933	Belongs to the malate synthase family
Msa0226000	2	76389754	76394871	NA
Msa1003380	7	520605	522836	3-hydroxyisobutyryl-CoA hydrolase activity
Msa1171670	8	1505466	1509778	ABIL2-like
Msa0538230	4	17386240	17386671	Plant non-specific lipid-transfer proteins transfer phospholipids as well as galactolipids across membranes. May play a role in wax or cutin deposition in the cell walls of expanding epidermal cells and certain secretory tissues
Msa0367700	3	63573020	63578056	Importin-5-like
Msa0730650	5	40403873	40405201	gag-polypeptide of LTR copia-type
Msa0536620	4	13896846	13901682	TMV resistance protein N-like
Msa1203510	8	57808786	57811273	Enoyl-(Acyl carrier protein) reductase
Msa0722610	5	19958361	19960204	Mitochondrial Rho GTPase
Msa0897860	6	90399886	90404134	receptor-like protein kinase
Msa0727110	5	29206851	29207485	Mitotic checkpoint protein
Msa0554980	4	52714881	52716208	NA
Msa0545130	4	34934930	34937663	Serine threonine-protein kinase Nek5-like
Msa0744940	5	66061208	66061677	Chaperone protein
Msa0017240	1	28606686	28613167	Cation H( ) antiporter
Msa0532000	4	6056811	6061748	Potassium transporter
Msa0880300	6	26810735	26812723	Pectinesterase
Msa0188820	2	3989094	3993158	Serine threonine-protein kinase
Msa0007410	1	10637110	10642216	endonuclease
Msa0536480	4	13666907	13669811	NA
Msa1179530	8	12963098	12966534	Transmembrane protein 19-like
Msa1213070	8	73090173	73097377	Kelch motif
Msa0728470	5	33143315	33145535	clathrin light chain binding
Msa0891260	6	65243576	65249595	Belongs to the helicase family
Msa0570480	4	72619035	72619394	Fasciclin-like arabinogalactan protein
Msa0569830	4	71820803	71826032	MACPF domain-containing protein
Msa1200720	8	53592735	53595658	Transporter
Msa1191290	8	35434007	35440388	Protein of unknown function (DUF1517)
Msa0532110	4	6127746	6132540	Potassium transporter
Msa0008340	1	12016482	12022055	BURP domain-containing protein
Msa1195780	8	44125678	44127746	F-box FBD LRR-repeat protein
Msa0742590	5	62512779	62525094	DNA mismatch repair protein
Msa0375860	3	75755469	75758307	inactive receptor kinase
Msa0364900	3	58461162	58462730	Cytochrome p450
Msa1041970	7	79643444	79644946	Belongs to the iron ascorbate-dependent oxidoreductase family
Msa1205340	8	61530515	61542560	Belongs to the cysteine synthase cystathionine beta- synthase family
Msa0721210	5	17645382	17651550	Protein kinase domain
Msa0209440	2	47684091	47687388	Belongs to the disease resistance NB-LRR family
Msa1033210	7	68243892	68247109	WAT1-related protein
Msa0012640	1	19057268	19061238	Belongs to the cyclin family
Msa1222740	8	87063522	87066126	Non-specific serine threonine protein kinase
Msa0042250	1	73000234	73002796	phosphatase 2C
Msa1012000	7	17009845	17012100	Belongs to the heat shock protein 70 family
Msa0201570	2	23148587	23153411	Belongs to the protein kinase superfamily
Msa1218510	8	81178224	81180021	PMR5 N terminal Domain
Msa1020820	7	44671860	44677692	G-type lectin S-receptor-like Serine
Msa1032380	7	67262698	67268224	RNA-binding component of the eukaryotic translation initiation factor 3 (eIF-3) complex, which is involved in protein synthesis of a specialized repertoire of mRNAs and, together with other initiation factors, stimulates binding of mRNA and methionyl-tRNAi to the 40S ribosome. The eIF-3 complex specifically targets and initiates translation of a subset of mRNAs involved in cell proliferation
Msa1188100	8	28161210	28162250	WD domain, G-beta repeat
Msa0004190	1	6648484	6654062	ABC transporter B family member
Msa1179340	8	12698433	12702329	Belongs to the glycosyl hydrolase 32 family
Msa0047370	1	80170925	80172094	Mediates both low-affinity uptake and efflux of sugar across the membrane
Msa0032880	1	60030099	60031878	Belongs to the TCTP family
Msa0715230	5	8200572	8205464	Mitogen-activated protein kinase kinase kinase
Msa0020140	1	35096193	35097869	BLOC-1-related complex sub-unit 8
Msa0875250	6	11504199	11513812	Belongs to the helicase family
Msa0730840	5	40746791	40748598	NA
Msa0559060	4	58082034	58084449	Anthocyanidin
Msa0563180	4	63482067	63485266	Polynucleotide 5'-hydroxyl-kinase NOL9-like
Msa1024320	7	53471976	53474488	UPF0481 protein
Msa0196790	2	14342809	14346971	NA
Msa0884290	6	37510947	37515105	Belongs to the aldehyde dehydrogenase family
Msa0879970	6	23157300	23161096	Bifunctional dihydroflavonol 4-reductase flavanone
Msa1197500	8	47800103	47812786	D-aminoacyl-tRNA deacylase-like
Msa0040120	1	70107145	70109180	Catalyzes the formation of formate and 2-keto-4- methylthiobutyrate (KMTB) from 1,2-dihydroxy-3-keto-5- methylthiopentene (DHK-MTPene)
Msa1014970	7	25632684	25634040	F-box FBD LRR-repeat protein
Msa0902130	6	99981250	99989975	TMV resistance protein N-like
Msa0557240	4	55546417	55548619	Belongs to the cytochrome P450 family
Msa0379840	3	81246852	81249429	Mechanosensitive ion channel protein
Msa1182900	8	18063996	18072723	NA
Msa1016230	7	32290602	32293181	AT-rich interactive domain-containing protein
Msa1192670	8	38604050	38605931	Thaumatin-like protein
Msa0357070	3	37553865	37555806	LRR receptor-like serine threonine-protein kinase
Msa0376170	3	76201938	76209150	TPR and ankyrin repeat-containing protein
Msa0371210	3	69328378	69330663	inactive receptor kinase
Msa0724640	5	23389386	23404190	f-box protein
Msa0225400	2	75538584	75539429	F-box RNI superfamily protein
Msa0010150	1	15173633	15184914	Pleckstrin homology domain-containing family A member
Msa0885340	6	40992168	40994341	NA
Msa0031320	1	58052632	58055372	Belongs to the disease resistance NB-LRR family
Msa0350950	3	16414898	16420036	DNA-directed RNA polymerase III subunit
Msa0900460	6	96063755	96067675	Plant transposase (Ptta/En/Spm family)
Msa0897330	6	89242103	89243405	60S ribosomal Protein
Msa0354710	3	26708278	26710251	disease resistance
Msa0348210	3	10054887	10058332	-
Msa1031850	7	66599327	66608093	Spermidine hydroxycinnamoyl
Msa0354670	3	26652614	26660785	Belongs to the peptidase S10 family
Msa0226740	2	77237642	77243215	NA
Msa0742630	5	62589348	62595213	NA
Msa0884440	6	37778200	37781176	NA
Msa1174340	8	5431531	5432160	Auxin-binding protein
Msa1174950	8	6196767	6197599	Belongs to the small heat shock protein (HSP20) family
Msa0734450	5	48461933	48464182	Mitochondrial GTPase that catalyzes the GTP-dependent ribosomal translocation step during translation elongation. During this step, the ribosome changes from the pre-translocational (PRE) to the post-translocational (POST) state as the newly formed A- site-bound peptidyl-tRNA and P-site-bound deacylated tRNA move to the P and E sites, respectively. Catalyzes the coordinated movement of the two tR…
Msa1028030	7	60568515	60574803	Domain of unknown function (DUF4793)
Msa0374870	3	74398873	74400439	-
Msa0894710	6	81111870	81113299	Belongs to the protein kinase superfamily. Ser Thr protein kinase family
Msa0530920	4	4995344	4998279	NA
Msa0880740	6	27611287	27613084	PMR5 N terminal Domain
Msa0370000	3	67403988	67405306	Belongs to the iron ascorbate-dependent oxidoreductase family
Msa0356490	3	35635260	35646337	NA
Msa0364210	3	56962493	56967389	subtilisin-like protease
Msa1217100	8	79309495	79333779	Inosine-uridine preferring nucleoside hydrolase
Msa0364160	3	56900401	56900643	NA
Msa0188940	2	4178727	4180091	3-ketoacyl-CoA synthase
Msa0022830	1	43075053	43081081	Carbon catabolite repressor protein 4 homolog
Msa1177230	8	9585356	9589856	Removes the phosphate from trehalose 6-phosphate to produce free trehalose
Msa0209190	2	46283113	46286294	Belongs to the cytochrome P450 family
Msa0901950	6	99360533	99361187	NA
Msa0528330	4	1117360	1120127	Belongs to the D-isomer specific 2-hydroxyacid dehydrogenase family
Msa0726510	5	27520760	27521757	RING-type zinc-finger
Msa0743790	5	64294342	64295487	NA
Msa0875110	6	11173983	11177032	NA
Msa0354040	3	24792500	24794716	disease resistance
Msa0722480	5	19758012	19758905	Mitochondrial Rho GTPase
Msa0356750	3	36792147	36793238	NA
Msa0375450	3	75211298	75214121	Mitochondrial Rho GTPase
Msa1011960	7	16916277	16918532	Belongs to the heat shock protein 70 family
Msa0370200	3	67751537	67755235	Nitrate reductase is a key enzyme involved in the first step of nitrate assimilation in plants, fungi and bacteria
Msa0562000	4	61650523	61653691	Polygalacturonase
Msa0007190	1	10279935	10280333	protein heterodimerization activity
Msa0881310	6	28345386	28349234	Belongs to the UDP-glycosyltransferase family
Msa1195620	8	43767700	43770091	Belongs to the formin-like family
Msa1200250	8	52666444	52667765	Protein of unknown function (DUF1218)
Msa1171230	8	846754	858163	P-loop containing nucleoside triphosphate hydrolases superfamily protein
Msa0350990	3	16547335	16552194	DNA-directed RNA polymerase III subunit
Msa0195550	2	12378747	12382438	Mitochondrial GTPase that catalyzes the GTP-dependent ribosomal translocation step during translation elongation. During this step, the ribosome changes from the pre-translocational (PRE) to the post-translocational (POST) state as the newly formed A- site-bound peptidyl-tRNA and P-site-bound deacylated tRNA move to the P and E sites, respectively. Catalyzes the coordinated movement of the two tR…
Msa0207480	2	39351642	39364149	serine threonine-protein phosphatase
Msa0193310	2	9101998	9110500	ADP binding
Msa0031780	1	58528051	58532428	Belongs to the 'GDSL' lipolytic enzyme family
Msa0186440	2	1133053	1136543	-
Msa0549120	4	43912379	43919763	Belongs to the glycosyl hydrolase 1 family
Msa0008180	1	11814586	11816977	BOBBER 1-like
Msa0717660	5	11523881	11525396	Homeodomain
Msa1026580	7	58698846	58701294	Protein NRT1 PTR FAMILY
Msa1034970	7	70701105	70706688	Belongs to the cytochrome P450 family
Msa0534460	4	9910728	9914276	BEST Arabidopsis thaliana protein match is Protein of
Msa0885830	6	42995223	43001092	Choline ethanolamine
Msa1220150	8	83161878	83163657	Belongs to the TRAFAC class myosin-kinesin ATPase superfamily. Myosin family
Msa0380760	3	82716934	82721871	Belongs to the cyclin family
Msa0739920	5	58662132	58662587	NA
Msa1194600	8	41879457	41880818	NA
Msa0359020	3	45828394	45858042	callose synthase
Msa1011980	7	16985389	16996926	-
Msa0741960	5	61759259	61760856	This protein promotes the GTP-dependent binding of aminoacyl-tRNA to the A-site of ribosomes during protein biosynthesis
Msa0572010	4	74816989	74821741	NA
Msa0191850	2	7553919	7561553	-
Msa0901340	6	98069861	98071292	F-box kelch-repeat protein
Msa1203400	8	57562833	57568286	NA
Msa0542390	4	27426621	27427809	NA
Msa1038920	7	75946408	75951534	Belongs to the glycosyl hydrolase 28 family
Msa0546470	4	38195236	38207710	DNA ligase
Msa0201340	2	22664939	22690309	Ankyrin repeat-containing protein
Msa0033400	1	60897780	60904794	Belongs to the helicase family
Msa0202800	2	25412625	25415662	chitinase activity
Msa0889130	6	55753952	55759676	NA
Msa1218840	8	81540966	81547668	Belongs to the class-I aminoacyl-tRNA synthetase family
Msa0017740	1	29641772	29644135	SANT SWI3, ADA2, N-CoR and TFIIIB'' DNA-binding domains
Msa0225890	2	76260116	76261104	calcium-binding protein
Msa0874320	6	10146686	10150706	Belongs to the D-isomer specific 2-hydroxyacid dehydrogenase family
Msa0716130	5	9546359	9552178	DNA RNA polymerases superfamily protein
Msa0897960	6	90584741	90589512	Protein tyrosine kinase
Msa0019980	1	34903429	34910204	This protein plays a role in synthesis of starch. It catalyzes the synthesis of the activated glycosyl donor, ADP- glucose from Glc-1-P and ATP
Msa0562640	4	62619380	62629859	Belongs to the ubiquitin-conjugating enzyme family
Msa0215150	2	60147580	60150666	NA
Msa0191090	2	6599097	6600724	Belongs to the cyclin family
Msa0189210	2	4610483	4611043	NA
Msa1194030	8	41007384	41012051	-
Msa1017910	7	37639756	37641050	B3 domain-containing
Msa1021670	7	46559793	46563034	NA
Msa1025170	7	55402208	55406565	Belongs to the TRAFAC class dynamin-like GTPase superfamily. Dynamin Fzo YdjA family
Msa0367350	3	63033008	63038350	Cytochrome p450
Msa0000150	1	873877	874509	fasciclin-like arabinogalactan protein
Msa0874310	6	10143363	10154214	TMV resistance protein N-like
Msa0015640	1	25210294	25217778	transposition, RNA-mediated
Msa0729210	5	35752999	35763959	NA
Msa1024040	7	52469454	52470086	fasciclin-like arabinogalactan protein
Msa0724590	5	23244824	23248893	Regulator of chromosome condensation (RCC1) repeat
Msa0727130	5	29241076	29243519	NA
Msa0195430	2	12272067	12275759	Mitochondrial GTPase that catalyzes the GTP-dependent ribosomal translocation step during translation elongation. During this step, the ribosome changes from the pre-translocational (PRE) to the post-translocational (POST) state as the newly formed A- site-bound peptidyl-tRNA and P-site-bound deacylated tRNA move to the P and E sites, respectively. Catalyzes the coordinated movement of the two tR…
Msa1213760	8	73932074	73932551	Component of the post-replicative DNA mismatch repair system (MMR)
Msa1206950	8	64286073	64298450	Belongs to the iron ascorbate-dependent oxidoreductase family
Msa0026890	1	50962689	50966969	Myb/SANT-like DNA-binding domain
Msa0740020	5	58859380	58862935	Meiotic recombination protein
Msa1221620	8	85286598	85287292	NA
Msa0885590	6	42422832	42424688	Belongs to the glycosyl hydrolase 13 family
Msa0023450	1	44710386	44713256	Calcium-dependent protein kinase
Msa0744780	5	65825907	65832692	DWNN domain, A CCHC-type zinc finger protein
Msa0718520	5	12751520	12756990	Belongs to the iron ascorbate-dependent oxidoreductase family
Msa0026670	1	50585494	50589677	Belongs to the cytochrome P450 family
Msa0721100	5	17522557	17523556	response to heat
Msa1183460	8	18707296	18711366	Belongs to the glycosyl hydrolase 32 family
Msa0876300	6	14155646	14157870	Inactive leucine-rich repeat receptor-like protein kinase
Msa0001990	1	3788552	3792265	NA
Msa0042570	1	73487511	73489738	Belongs to the peptidase C1 family
Msa0373090	3	72042390	72044838	Belongs to the peroxidase family. Classical plant (class III) peroxidase subfamily
Msa0344050	3	2625793	2627148	3-ketoacyl-CoA synthase
Msa0729310	5	36320507	36324514	Miraculin-like
Msa0711120	5	2973494	2974699	-
Msa0195560	2	12391284	12396050	Belongs to the major facilitator superfamily. Sugar transporter (TC 2.A.1.1) family
Msa0745870	5	67720208	67722769	ubiquitin modification-dependent histone binding
Msa0539320	4	20144241	20145794	-
Msa1171740	8	1671607	1684468	Reversible hydration of carbon dioxide
Msa0042070	1	72650889	72651572	Peptidase of plants and bacteria
Msa0221440	2	69988035	69992048	Belongs to the Frigida family
Msa0733500	5	46791934	46793574	NA
Msa1202530	8	56149060	56151837	Belongs to the AAA ATPase family
Msa1037720	7	74428663	74430965	Anthocyanidin reductase-like
Msa1202600	8	56207686	56210463	Belongs to the AAA ATPase family
Msa0576660	4	80717919	80719072	NA
Msa0557740	4	56221247	56223757	DNA recombination
Msa0892940	6	74449417	74453347	Belongs to the universal ribosomal protein uS3 family
Msa0225900	2	76264962	76265950	calcium-binding protein
Msa1212540	8	72467442	72477099	NA
Msa0898100	6	90828403	90829115	Double-stranded RNA binding motif
Msa0538940	4	18867874	18871584	P-loop nucleoside triphosphate hydrolase superfamily protein
Msa1013170	7	19363191	19370184	Ubiquitin-like modifier-activating enzyme
Msa0355220	3	29063415	29064720	NA
Msa0381150	3	83158912	83159907	NA
Msa0368230	3	64630473	64632574	Uncharacterized protein At4g22758-like
Msa1212670	8	72655815	72660472	Encoded by
Msa1042720	7	80877018	80880459	G-quadruplex DNA unwinding
Msa0040920	1	71176119	71181144	Cysteine-rich receptor-like protein kinase
Msa1187910	8	27876253	27880621	mediator of RNA polymerase II transcription subunit
Msa0569110	4	70936505	70939080	Converts zeaxanthin into antheraxanthin and subsequently violaxanthin
Msa0723730	5	21614320	21617927	NA
Msa0221560	2	70190222	70192205	Protein of unknown function (DUF688)
Msa0207380	2	38253147	38260621	Vacuolar protein sorting-associated protein
Msa0192190	2	7932165	7933758	Dof zinc finger protein
Msa0342500	3	364205	414499	NA
Msa1221430	8	85018839	85021446	Non-specific serine threonine protein kinase
Msa0198320	2	16903699	16906882	Targeting protein for Xklp2 (TPX2)
Msa1173980	8	4997420	4999864	COBRA-like protein
Msa1222810	8	87174332	87178387	NA
Msa0189220	2	4618832	4619090	ubiquitin-protein transferase activity
Msa0541990	4	26096256	26097657	B3 domain-containing protein
Msa1030530	7	64635322	64647722	acyltransferase-like protein
Msa0190650	2	6174015	6174509	Belongs to the CRISP family
Msa0215830	2	61366995	61367570	Surfeit locus protein 6
Msa0385080	3	88526999	88527825	ZINC FINGER protein
Msa0559420	4	58604466	58613802	sphingolipid transporter spinster homolog
Msa0901740	6	98595661	98607738	NA
Msa0577800	4	82100589	82103630	Amidase
Msa0900700	6	96903401	96914907	ABC transporter B family member
Msa0886350	6	44720544	44722288	attrn1,trn1
Msa0736910	5	53583943	53585178	Belongs to the 'GDSL' lipolytic enzyme family
Msa1216370	8	78092110	78094421	E3 ubiquitin-protein ligase LUL4
Msa0889620	6	58183299	58185948	Non-functional NADPH-dependent codeinone reductase 2-like
Msa0032860	1	60017715	60018623	Belongs to the TCTP family
Msa0031630	1	58375125	58377255	RING-type E3 ubiquitin transferase
Msa0715550	5	8648667	8650811	Pentatricopeptide repeat-containing protein
Msa0203650	2	27972037	27973124	RING-type zinc-finger
Msa0224160	2	73931731	73933033	Myb-related protein
Msa0367210	3	62774398	62778019	Belongs to the protein kinase superfamily. Ser Thr protein kinase family
Msa1017930	7	37657927	37659206	B3 domain-containing
Msa0042220	1	72976935	72979503	phosphatase 2C
Msa0040030	1	69986558	69995904	function
Msa0222020	2	71003261	71005704	Belongs to the iron ascorbate-dependent oxidoreductase family
Msa0363510	3	56007645	56020600	Protein of unknown function (DUF3148)
Msa0731760	5	43226839	43229490	Leucine-rich repeats, typical (most populated) subfamily
Msa1189170	8	30585092	30588128	Serine threonine-protein phosphatase 7 long form homolog
Msa0878750	6	20171923	20183701	NB-ARC domain
Msa0212350	2	54406960	54408117	NA
Msa0901050	6	97302276	97304375	Belongs to the glycosyl hydrolase 17 family
Msa0876620	6	14919265	14922080	NA
Msa0576230	4	80296978	80297443	NA
Msa1181850	8	16480735	16482567	NA
Msa0717500	5	11307010	11307621	f-box protein
Msa0714150	5	6759451	6763650	Encoded by
Msa0543410	4	29813466	29814377	NA
Msa0371840	3	70074334	70075319	Belongs to the glycosyl hydrolase 17 family
Msa0032310	1	59327440	59335995	Histone-lysine n-methyltransferase
Msa0368800	3	65688143	65704628	Protein NRT1 PTR FAMILY 5.6-like
Msa0204730	2	30519954	30520732	NA
Msa1004080	7	1375799	1386858	Belongs to the terpene synthase family
Msa0195790	2	12713987	12716295	NA
Msa0222170	2	71201272	71202537	Belongs to the PAL histidase family
Msa0728480	5	33150005	33150806	NA
Msa0738210	5	55914922	55920328	Lysyl-tRNA synthetase
Msa0368080	3	64190361	64192488	Belongs to the GST superfamily
Msa0737680	5	55057333	55058329	Plant pleckstrin homology-like region
Msa0554550	4	51929825	51930778	-
Msa0037560	1	66595581	66598457	Belongs to the NPH3 family
Msa0042770	1	73671102	73672398	NA
Msa1024810	7	54773120	54774804	NA
Msa1217290	8	79532243	79532925	transcription factor
Msa0882890	6	32840800	32843869	S-type anion channel
Msa1015350	7	27651399	27654611	Pentatricopeptide repeat-containing protein
Msa0018740	1	31795233	31796396	Nuclear pore complex protein
Msa0716550	5	10026385	10026972	-
Msa0202470	2	24891549	24893445	Serine aminopeptidase, S33
Msa1023410	7	51086013	51088362	NA
Msa0371360	3	69522767	69532129	Belongs to the aldehyde dehydrogenase family
Msa1013630	7	20607380	20611967	Serine threonine-protein phosphatase 7 long form homolog
Msa0739780	5	58244570	58246296	Protein AUXIN SIGNALING F-BOX
Msa1007590	7	7195952	7199480	Vesicle transport V-snare
Msa0735420	5	50752723	50756555	NA
Msa0379830	3	81224944	81227520	Mechanosensitive ion channel protein
Msa0217450	2	64277752	64280145	NA
Msa0898120	6	91026540	91027252	Double-stranded RNA binding motif
Msa0362200	3	53068852	53077165	Belongs to the disease resistance NB-LRR family
Msa0194790	2	11168778	11171141	Belongs to the glycosyl hydrolase 17 family
Msa0533370	4	8256983	8268199	Leucine rich repeat N-terminal domain
Msa1018090	7	37928811	37931865	Cell division cycle
Msa0899390	6	94409227	94414416	Aldehyde dehydrogenase family
Msa1210330	8	69177023	69179543	two-component response regulator
Msa0039740	1	69683890	69687750	DNA RNA polymerases superfamily protein
Msa0529410	4	2944315	2946515	Catalyzes the rate-limiting step of the oxidative pentose-phosphate pathway, which represents a route for the dissimilation of carbohydrates besides glycolysis
Msa0187130	2	1847326	1849211	Belongs to the AB hydrolase superfamily. Lipase family
Msa0004940	1	7385308	7387717	phosphatase 2C
Msa0385020	3	88486195	88487015	ZINC FINGER protein
Msa0040840	1	71114202	71118428	Chitinase-like protein
Msa0902170	6	100017732	100021292	TMV resistance protein N-like
Msa0042530	1	73411544	73413455	NA
Msa1195950	8	44302101	44308662	Serine threonine-protein phosphatase 7 long form homolog
Msa1181390	8	15773038	15776071	-
Msa0546650	4	38589041	38594020	4-coumarate--CoA ligase-like
Msa0722490	5	19768356	19770342	-
Msa1187290	8	26859970	26860758	NA
Msa0897820	6	90207612	90207861	NA
Msa0386660	3	90426946	90427233	NA
Msa0715340	5	8371754	8373247	WEB family protein At1g12150-like
Msa1025600	7	56377228	56378722	Belongs to the UDP-glycosyltransferase family
Msa0367780	3	63674323	63679136	SANT SWI3, ADA2, N-CoR and TFIIIB'' DNA-binding domains
Msa0897850	6	90336397	90339310	Domain of unknown function (DUF4413)
Msa1204240	8	59753659	59755579	Transcription factor
Msa0191510	2	7127914	7132394	NA
Msa0001720	1	3413287	3414465	F-box kelch-repeat protein
Msa0533040	4	7663022	7664482	NA
Msa0898570	6	92787723	92790089	Protein of unknown function (DUF1639)
Msa0013020	1	20146743	20149191	vernalization response
Msa0023380	1	44619338	44620809	NA
Msa1179590	8	13017617	13020082	MORC family CW-type zinc finger protein
Msa0021430	1	38194228	38196948	BEST Arabidopsis thaliana protein match is
Msa0875170	6	11421329	11424457	ADP binding
Msa1034550	7	70068234	70070698	TMV resistance protein N-like
Msa0216430	2	62251231	62253386	synapsis
Msa0363530	3	56078615	56083808	Protein of unknown function (DUF3148)
Msa0885600	6	42455582	42457768	NA
Msa0533260	4	8058748	8063433	Belongs to the Ca(2 ) cation antiporter (CaCA) (TC 2.A.19) family
Msa0366670	3	61583984	61592974	Belongs to the cytochrome P450 family
Msa0536630	4	13901774	13902507	NA
Msa1170960	8	360831	365933	Metal tolerance protein
Msa0346870	3	7753821	7755527	Agamous-like MADS-box protein
Msa0725700	5	25464243	25467866	Belongs to the glycosyl hydrolase 1 family
Msa0572460	4	75369024	75371486	KIP1-like protein
Msa0713330	5	5486107	5489812	Belongs to the Glu Leu Phe Val dehydrogenases family
Msa0718790	5	13125040	13127189	Belongs to the peroxidase family. Classical plant (class III) peroxidase subfamily
Msa1200030	8	52319144	52322041	arbuscular mycorrhizal association
Msa1038790	7	75762205	75767761	BONZAI 3-like
Msa0541500	4	25428576	25431667	f-box protein
Msa0354110	3	24895719	24903802	disease resistance
Msa0742000	5	61800682	61807092	Serine threonine-protein kinase
Msa0886360	6	44722687	44725839	NA
Msa0737490	5	54729540	54730638	Elicitor-responsive protein
Msa0355940	3	31506835	31509106	hydrolase
Msa0026410	1	50264465	50266966	phosphatidylglycerol acyl-chain remodeling
Msa0541430	4	25292564	25295209	UDP-glucosyltransferase family
Msa0537640	4	16325572	16331976	SPX domain-containing protein
Msa0539910	4	21252903	21284982	Zinc-binding dehydrogenase
Msa0360530	3	49937840	49950692	ankyrin repeat-containing protein
Msa1224790	8	89874460	89884567	TMV resistance protein N-like
Msa0736680	5	53282284	53282676	PHD finger protein MALE
Msa1016660	7	33823129	33824402	NA
Msa0021000	1	37028531	37037678	Notchless protein homolog
Msa0349020	3	12216867	12219670	acid phosphatase activity
Msa0207120	2	37502998	37504011	NA
Msa0546830	4	39229244	39236144	Belongs to the oxygen-dependent FAD-linked oxidoreductase family
Msa0534520	4	10016056	10020144	BEST Arabidopsis thaliana protein match is Protein of
Msa0369680	3	67006777	67015977	TMV resistance protein N-like
Msa0898510	6	92629439	92633024	Sorbitol dehydrogenase-like
Msa0381030	3	82988636	82996126	Transcription initiation factor
Msa0356270	3	34236831	34237730	GTPase activator activity
Msa0544640	4	33520878	33526219	-
Msa0717490	5	11302958	11306959	F-box family
Msa0037670	1	66781079	66783254	Belongs to the major facilitator superfamily. Sugar transporter (TC 2.A.1.1) family
Msa0713450	5	5597860	5600299	NA
Msa1214360	8	74906723	74908698	Belongs to the glycosyl hydrolase 17 family
Msa0555050	4	52790382	52791265	-
Msa1215410	8	76665627	76668530	Glycosyltransferase
Msa1186090	8	24029292	24031838	receptor-like protein kinase
Msa0567370	4	68731195	68733793	Ras-related protein
Msa0578310	4	82848831	82855935	Alpha,alpha-trehalose-phosphate synthase UDP-forming 1-like
Msa1173250	8	3521283	3522104	Belongs to the cytochrome P450 family
Msa0747270	5	70940873	70943822	Belongs to the TCTP family
Msa1224970	8	90110518	90113333	NA
Msa0037750	1	66894828	66900406	2-oxoglutarate dehydrogenase
Msa1205570	8	61900770	61904703	malate transporter
Msa1182250	8	17327572	17330580	Belongs to the disease resistance NB-LRR family
Msa0215840	2	61367625	61367897	Surfeit locus protein 6
Msa1190680	8	33851721	33853724	Belongs to the UDP-glycosyltransferase family
Msa0884990	6	39264247	39266407	NA
Msa1023950	7	52289111	52292981	AT-rich interactive domain-containing protein
Msa1040610	7	77987199	77989461	Transferase family
Msa0212540	2	54665430	54675266	Belongs to the iron ascorbate-dependent oxidoreductase family
Msa1219320	8	82161393	82162637	Aux IAA proteins are short-lived transcriptional factors that function as repressors of early auxin response genes at low auxin concentrations
Msa0194580	2	10823182	10826363	Belongs to the NPH3 family
Msa0872420	6	7975004	7977866	Serine threonine-protein kinase
Msa0225490	2	75621620	75623283	Belongs to the mitochondrial carrier (TC 2.A.29) family
Msa0376680	3	76789852	76792730	oligopeptide transporter
Msa0550950	4	46545082	46549235	Plasma membrane ATPase
Msa0214570	2	59092136	59093381	Belongs to the multi antimicrobial extrusion (MATE) (TC 2.A.66.1) family
Msa0034960	1	62943862	62946656	Monocopper oxidase-like protein
Msa0383780	3	86780822	86781394	Cotton fibre expressed protein
Msa0036310	1	64763885	64764680	Belongs to the helicase family
Msa0576500	4	80577924	80579748	Belongs to the peroxisomal membrane protein PXMP2 4 family
Msa1223140	8	87530941	87533340	Belongs to the peroxidase family. Classical plant (class III) peroxidase subfamily
Msa0711280	5	3140880	3145837	resistance protein
Msa1029630	7	63134510	63137686	Cyclophilin type peptidyl-prolyl cis-trans isomerase/CLD
Msa1175100	8	6376306	6377576	-
Msa0208730	2	44761116	44764947	Melanoma-associated antigen
Msa0354140	3	25040031	25041739	TMV resistance protein N-like
Msa0577780	4	82089116	82092128	Amidase
Msa0027190	1	51446123	51448150	G3BP-like protein
Msa0005900	1	8689292	8692337	NA
Msa0573890	4	77196760	77203340	-
Msa0895640	6	83726948	83732959	Annexin D5-like
Msa0533870	4	9141070	9147360	Zinc finger protein
Msa1190050	8	32893973	32895153	F-box FBD LRR-repeat protein
Msa1003550	7	657665	660512	GPI-GlcNAc transferase complex, PIG-H component
Msa0740010	5	58812714	58813895	NA
Msa0901230	6	97623752	97625737	gag-polypeptide of LTR copia-type
Msa0543700	4	30632670	30634350	traB domain-containing
Msa0735230	5	50350060	50350392	F-box family
Msa0739160	5	57273454	57283563	NA
Msa0029590	1	54935201	54939591	Belongs to the glycosyltransferase 2 family
Msa0211850	2	53479243	53483220	ABC transporter D family member 2
Msa1195030	8	42772059	42773540	F-box RNI FBD-like domain protein
Msa0568030	4	69629965	69633060	Type I inositol 1,4,5-trisphosphate 5-phosphatase
Msa0544280	4	32482047	32484872	S-type anion channel
Msa1195690	8	43928418	43932825	IAA-amino acid hydrolase ILR1-like
Msa1024210	7	52859456	52870635	Excises uracil residues from the DNA which can arise as a result of misincorporation of dUMP residues by DNA polymerase or due to deamination of cytosine
Msa0384410	3	87499960	87514832	Exocyst complex component
Msa0895700	6	83950715	83954204	Type I inositol 1,4,5-trisphosphate 5-phosphatase CVP2-like
Msa1178420	8	11135530	11136987	NA
Msa1210470	8	69376945	69379201	Belongs to the protein kinase superfamily. Ser Thr protein kinase family
Msa0867310	6	54221	56266	DNA RNA polymerases superfamily protein
Msa1221740	8	85595856	85597611	Belongs to the protein kinase superfamily
Msa0728820	5	35111890	35113680	Potassium channel
Msa0212970	2	55413395	55416788	Belongs to the protein kinase superfamily
Msa0007370	1	10576179	10578126	Molybdate transporter
Msa0892800	6	74026115	74027721	Clp protease-related protein At4g12060
Msa0898550	6	92747862	92751405	Core-2 I-branching beta-1,6-N-acetylglucosaminyltransferase family protein
Msa0895200	6	82341409	82341844	NA
Msa0553900	4	51192863	51195611	NA
Msa1205400	8	61668342	61668956	EPIDERMAL PATTERNING FACTOR-like protein
Msa1189390	8	31091555	31094158	RING finger and CHY zinc finger domain-containing protein
Msa0726070	5	26407520	26411970	phosphate transporter PHO1 homolog
Msa0003450	1	5968701	5973519	Jasmonate
Msa0887810	6	50763175	50765598	zinc finger CCCH domain-containing protein
Msa0016230	1	26967705	26974527	vernalization response
Msa0211690	2	53273674	53274258	Belongs to the SKP1 family
Msa0718570	5	12811991	12813601	Heavy metal-associated isoprenylated plant protein
Msa0372990	3	71903024	71909428	acyl-activating enzyme 16
Msa0744660	5	65495253	65501110	acid phosphatase activity
Msa1028830	7	62019031	62021413	auxin efflux carrier component
Msa1029760	7	63245260	63249827	Cyclophilin type peptidyl-prolyl cis-trans isomerase/CLD
Msa0901640	6	98423960	98427376	NA
Msa0546140	4	37410203	37412431	Belongs to the short-chain dehydrogenases reductases (SDR) family
Msa0190710	2	6239890	6240390	Catalyzes the aldol cleavage of 4-hydroxy-4-methyl-2- oxoglutarate (HMG) into 2 molecules of pyruvate. Also contains a secondary oxaloacetate (OAA) decarboxylase activity due to the common pyruvate enolate transition state formed following C-C bond cleavage in the retro-aldol and decarboxylation reactions
Msa0351030	3	16752036	16756895	DNA-directed RNA polymerase III subunit
Msa0021520	1	38477396	38484743	Vps54-like protein
Msa0356360	3	35121692	35122530	GTPase activator activity
Msa0356180	3	33986368	33987206	GTPase activator activity
Msa1201570	8	54746205	54750017	IAA-amino acid hydrolase ILR1-like
Msa0882000	6	30442726	30445021	Vacuolar protein sorting-associated protein
Msa0901690	6	98508619	98509202	NA
Msa1216390	8	78102339	78106349	TVP38 TMEM64 family membrane protein
Msa1176280	8	8291548	8293611	Pentatricopeptide repeat-containing protein
Msa0036340	1	64797136	64800647	Leucoanthocyanidin
Msa0724860	5	23962030	23964359	Belongs to the peroxidase family. Classical plant (class III) peroxidase subfamily
Msa0717580	5	11477760	11479106	NA
Msa0717590	5	11479130	11479645	Nodulin-like
Msa1207910	8	65760934	65767026	Belongs to the class-I aminoacyl-tRNA synthetase family
Msa0893120	6	75884158	75889628	methyl-CpG-binding domain-containing protein
Msa1031630	7	66359786	66366891	NA
Msa0563820	4	64288828	64292665	Amidase
Msa0555920	4	53927810	53934625	flavanone 4-reductase activity
Msa0351800	3	19192957	19199423	-
Msa0573240	4	76334399	76338033	LRR receptor-like serine threonine-protein kinase
Msa0536200	4	12999986	13015012	NA
Msa0027870	1	52500965	52503089	LOB domain-containing protein
Msa1197160	8	47398884	47401956	Pantothenate kinase
Msa0882980	6	33151602	33157084	NA
Msa0902080	6	99831486	99835317	Melanoma-associated antigen
Msa0007780	1	11037469	11040094	Protein of unknown function (DUF3537)
Msa0873760	6	9403687	9408713	-
Msa0891430	6	66287850	66291451	NA
Msa0738250	5	55971318	55973636	Protein of unknown function (DUF861)
Msa0222270	2	71436741	71441549	Cell division cycle protein 48 homolog
Msa0732750	5	45429546	45444324	Belongs to the protein kinase superfamily. Ser Thr protein kinase family
Msa0039830	1	69803628	69806437	Cytochrome p450
Msa0225780	2	75919520	75921239	Aux IAA proteins are short-lived transcriptional factors that function as repressors of early auxin response genes at low auxin concentrations
Msa0035670	1	63955952	63956953	Belongs to the cytochrome P450 family
Msa0566290	4	67336945	67338747	11S globulin seed storage protein
Msa1178880	8	11734897	11736324	NA
Msa0384980	3	88456699	88464451	Belongs to the TRAFAC class myosin-kinesin ATPase superfamily. Kinesin family
Msa0720120	5	15990760	15992688	Phosphatidylinositol-4-phosphate 5-Kinase
Msa0569070	4	70894071	70894865	Helix-loop-helix DNA-binding domain
Msa1199380	8	51383557	51386595	Transcription factor
Msa1219620	8	82527189	82529178	Pectinesterase
Msa0005940	1	8729493	8730083	NA
Msa0534990	4	10766360	10768850	-
Msa1210590	8	69676005	69680291	Nitrate transporter
Msa0034900	1	62873609	62874241	Belongs to the disease resistance NB-LRR family
Msa0719560	5	14927626	14928667	NA
Msa0354020	3	24786893	24788719	disease resistance
Msa1025790	7	56723107	56724330	Belongs to the UDP-glycosyltransferase family
Msa0021930	1	39827893	39829330	Protein DA1
Msa0742060	5	61876161	61883852	Citrate synthase
Msa0365690	3	59925637	59930818	Belongs to the disease resistance NB-LRR family
Msa0386790	3	90595907	90596418	radialis-like
Msa0721530	5	18256778	18257272	histone deacetylation
Msa0737670	5	55053975	55056260	Protein GDAP2 homolog
Msa0872510	6	8039827	8042982	DNA RNA polymerases superfamily protein
Msa0224210	2	74011844	74015559	Belongs to the glycosyl hydrolase 32 family
Msa1218300	8	80922666	80925402	NA
Msa0036710	1	65380016	65381152	Protein TRANSPARENT TESTA
Msa1204810	8	60675008	60677824	NA
Msa0200200	2	19786038	19789398	COBRA-like protein
Msa0379010	3	79888709	79890847	Heavy-metal-associated domain
Msa0872100	6	7421720	7423038	RNA binding
Msa1223960	8	88584674	88587008	Auxin-induced in root cultures protein
Msa0215810	2	61330536	61335426	MATE efflux family protein
Msa0360550	3	49977547	49978335	NA
Msa0550000	4	45386878	45397640	NA
Msa0574270	4	77627243	77629044	Ras-related protein
Msa1189380	8	31089289	31090968	NA
Msa0041300	1	71657905	71661219	Catalyzes xyloglucan endohydrolysis (XEH) and or endotransglycosylation (XET). Cleaves and religates xyloglucan polymers, an essential constituent of the primary cell wall, and thereby participates in cell wall construction of growing tissues
Msa0562270	4	61956963	61959368	Protein NRT1 PTR FAMILY
Msa1189430	8	31162976	31174496	G-type lectin S-receptor-like serine threonine-protein kinase
Msa0381690	3	83887312	83892190	ATP-dependent zinc metalloprotease FTSH
Msa1183960	8	19496766	19501953	Encoded by
Msa1171720	8	1643254	1646220	inactive poly ADP-ribose polymerase
Msa0731510	5	42508203	42512929	Encoded by
Msa0032390	1	59458616	59461809	Belongs to the protein kinase superfamily. Ser Thr protein kinase family
Msa0222240	2	71252210	71256634	cyclic nucleotide-gated ion channel
Msa0189850	2	5313829	5320937	Encoded by
Msa0728100	5	31740062	31750249	Acts as a Mg(2 ) transporter. Can also transport other divalent cations such as Fe(2 ), Sr(2 ), Ba(2 ), Mn(2 ) and Co(2 ) but to a much less extent than Mg(2 )
Msa1190690	8	33871430	33874688	-
Msa0553970	4	51258100	51260753	TOM1-like protein
Msa1225610	8	91081451	91084017	Glycosyltransferase family 17
Msa1215060	8	76120328	76122895	Glycosyltransferase family 17
Msa1013230	7	19631004	19633506	ZINC FINGER protein
Msa0745600	5	67384632	67395130	TMV resistance protein N-like
Msa0570070	4	72157302	72157649	Trafficking protein particle complex subunit
Msa0722660	5	20042240	20049046	ABC transporter C family member
Msa1201050	8	54266351	54271210	Adipocyte plasma membrane-associated
Msa0020600	1	35831304	35833017	disease resistance
Msa0219000	2	66489883	66506571	Alpha/beta hydrolase family
Msa0554610	4	51997780	51998471	DNA recombination
Msa0551730	4	47888465	47889358	NA
Msa1182200	8	17244395	17253369	Belongs to the disease resistance NB-LRR family
Msa0541050	4	24377467	24379788	Belongs to the ATG8 family
Msa0361880	3	52608305	52612125	ankyrin repeat-containing protein
Msa0875860	6	12915024	12919740	Protein GAMETE EXPRESSED
Msa0381470	3	83640308	83652979	Belongs to the class-IV pyridoxal-phosphate-dependent aminotransferase family
