# Supplementary material for: A Genome-Wide Association Study Coupled With a Transcriptomic Analysis Reveals the Genetic Loci and Candidate Genes Governing the Flowering Time in Alfalfa (Medicago sativa L.)
Source: Front Plant Sci. 2022 Jul 11;13:913947. doi: 10.3389/fpls.2022.913947 (PMC9310038; doi:10.3389/fpls.2022.913947)
Supplement: Supplementary Table 5 — Upregulated DEGs in the initial flowering stage under normal growth conditions. [file Table_5.XLSX]

## Sheet: Sheet1
Gene ID	Chr	Pos_S	Pos_E	Annotation
Msa0567670	group4_1	68952783	68994171	NA
Msa0008030	group1_1	11594449	11597258	Transcription factor Pcc1
Msa0354620	group3_1	26544132	26547105	Organ-specific protein S2
Msa0567960	group4_1	69408206	69434467	NA
Msa1174230	group8_1	5309855	5312081	Belongs to the peptidase C1 family
Msa0029920	group1_1	55727144	55732181	Sieve element occlusion
Msa1210180	group8_1	68947606	68948732	Gibberellin regulated protein
Msa0565000	group4_1	65835851	65838063	Belongs to the peptidase C1 family
Msa0567910	group4_1	69325660	69336562	NA
Msa1220300	group8_1	83360860	83370454	beta-galactosidase
Msa1179050	group8_1	12083283	12093295	Domain of unknown function
Msa0734170	group5_1	47823917	47826576	Belongs to the UPP synthase family
Msa0370030	group3_1	67432393	67435905	UPF0695 membrane protein
Msa0731420	group5_1	42263685	42268354	( )-delta-cadinene synthase
Msa1180200	group8_1	13977945	13983008	LRR receptor-like serine threonine-protein kinase
Msa0891270	group6_1	65250906	65254389	DNA recombination
Msa0725940	group5_1	26059553	26062585	UDP-glucuronic acid decarboxylase
Msa0008620	group1_1	12440059	12443957	D-arabinono-1,4-lactone oxidase
Msa1223860	group8_1	88483268	88484257	NA
Msa1218880	group8_1	81570815	81572592	Belongs to the peroxidase family. Classical plant (class III) peroxidase subfamily
Msa0871840	group6_1	7031234	7032028	The light-harvesting complex (LHC) functions as a light receptor, it captures and delivers excitation energy to photosystems with which it is closely associated
Msa0194370	group2_1	10327435	10329028	Belongs to the 'GDSL' lipolytic enzyme family
Msa0723860	group5_1	21863926	21873940	Belongs to the peptidase M10A family
Msa0723780	group5_1	21745207	21771655	Belongs to the peptidase M10A family
Msa0367000	group3_1	62416538	62460647	Belongs to the disease resistance NB-LRR family
Msa0004390	group1_1	6888396	6893678	Belongs to the 'GDSL' lipolytic enzyme family
Msa0217080	group2_1	63601487	63605527	Dehydration-responsive protein
Msa1179280	group8_1	12603612	12608189	Plant lipoxygenase may be involved in a number of diverse aspects of plant physiology including growth and development, pest resistance, and senescence or responses to wounding
Msa0192360	group2_1	8130949	8131420	Auxin-repressed 12.5 kDa
Msa1040810	group7_1	78281234	78286286	Boron transporter
Msa0732420	group5_1	44827794	44829791	NA
Msa0362000	group3_1	52757740	52765345	Kinesin-like protein
Msa0727440	group5_1	29904675	29908949	PI-PLC X domain-containing protein
Msa1171510	group8_1	1140012	1145101	Asparagine synthetase
Msa0717560	group5_1	11443691	11446990	Squalene/phytoene synthase
Msa1200940	group8_1	54040694	54043993	Squalene/phytoene synthase
Msa0196580	group2_1	13830492	13831909	MYB-like transcription factor ETC1
Msa0531000	group4_1	5098432	5106601	Belongs to the ABC transporter superfamily. ABCG family. PDR (TC 3.A.1.205) subfamily
Msa0722470	group5_1	19742488	19749558	Component of the peroxisomal and mitochondrial division machineries. Plays a role in promoting the fission of mitochondria and peroxisomes
Msa0207220	group2_1	37783715	37791386	Belongs to the sterol desaturase family
Msa1005850	group7_1	3855699	3858207	This protein promotes the GTP-dependent binding of aminoacyl-tRNA to the A-site of ribosomes during protein biosynthesis
Msa0008880	group1_1	12838863	12842822	D-arabinono-1,4-lactone oxidase
Msa0363310	group3_1	55571635	55582992	Belongs to the iron ascorbate-dependent oxidoreductase family
Msa1207830	group8_1	65640538	65643911	Axial regulator YABBY 1-like
Msa0192570	group2_1	8371086	8371880	-
Msa0738880	group5_1	56953683	56954620	Cold and drought-regulated protein
Msa1036820	group7_1	73263267	73265418	Protein of unknown function (DUF640)
Msa0379190	group3_1	80143591	80151427	Mechanosensitive ion channel protein
Msa0379310	group3_1	80376308	80384145	Mechanosensitive ion channel protein
Msa0203010	group2_1	26204145	26204777	Auxin-binding protein
Msa0725900	group5_1	25921975	25925045	protein At3g15000, mitochondrial-like
Msa1014570	group7_1	23621366	23625264	Polygalacturonase
Msa0730790	group5_1	40709626	40713207	NA
Msa1211720	group8_1	71466979	71470963	serine threonine-protein kinase
Msa0566280	group4_1	67319244	67322661	11S globulin seed storage protein
Msa0198090	group2_1	16681988	16688575	Mitochondrial GTPase that catalyzes the GTP-dependent ribosomal translocation step during translation elongation. During this step, the ribosome changes from the pre-translocational (PRE) to the post-translocational (POST) state as the newly formed A- site-bound peptidyl-tRNA and P-site-bound deacylated tRNA move to the P and E sites, respectively. Catalyzes the coordinated movement of the two tR…
Msa0726360	group5_1	27097602	27102493	NA
Msa0731150	group5_1	41452708	41455246	glycerol-3-phosphate acyltransferase
Msa1016020	group7_1	31299052	31304323	Polygalacturonase
Msa0877080	group6_1	15789702	15792300	UDP-glucuronic acid decarboxylase
Msa0551290	group4_1	47283742	47312330	E3 ubiquitin-protein ligase
Msa0203030	group2_1	26225343	26225975	Auxin-binding protein
Msa0198060	group2_1	16597970	16627995	Mitochondrial GTPase that catalyzes the GTP-dependent ribosomal translocation step during translation elongation. During this step, the ribosome changes from the pre-translocational (PRE) to the post-translocational (POST) state as the newly formed A- site-bound peptidyl-tRNA and P-site-bound deacylated tRNA move to the P and E sites, respectively. Catalyzes the coordinated movement of the two tR…
Msa0551440	group4_1	47393895	47413869	E3 ubiquitin-protein ligase
Msa0010050	group1_1	15022281	15025784	Belongs to the uridine kinase family
Msa0192540	group2_1	8349855	8350652	-
Msa0001940	group1_1	3702916	3707527	AP2-like ethylene-responsive transcription factor
Msa1014530	group7_1	23548713	23559775	Protein ALTERED XYLOGLUCAN
Msa0388260	group3_1	92673293	92680390	ALG-2 interacting protein
Msa0223720	group2_1	73365066	73370297	Belongs to the protein kinase superfamily
Msa0379280	group3_1	80298541	80303876	Mechanosensitive ion channel protein
Msa0552110	group4_1	48553385	48584592	NA
Msa0225190	group2_1	75256041	75262271	transcription
Msa0389120	group3_1	93730125	93733719	Cytochrome p450
Msa1008170	group7_1	8110980	8115518	Targeting protein for Xklp2 (TPX2)
Msa0200610	group2_1	20817576	20821162	DNA recombination
Msa1221040	group8_1	84486242	84490388	Belongs to the membrane-bound acyltransferase family
Msa1027500	group7_1	59919780	59926077	MADS-box protein
Msa1006710	group7_1	5496095	5498791	expressed protein
Msa0187790	group2_1	2521248	2523176	PLAC8 family
Msa1225910	group8_1	91467920	91470593	pre-rRNA-processing protein TSR2 homolog
Msa0711330	group5_1	3222685	3227423	Tryptophan synthase
Msa1218200	group8_1	80749972	80751075	Major allergen Pru
Msa1185380	group8_1	22500791	22502937	MADS-box protein
Msa0880500	group6_1	27179510	27189514	Belongs to the short-chain dehydrogenases reductases (SDR) family
Msa1181400	group8_1	15781844	15795199	Cytochrome p450
Msa0581470	group4_1	86853285	86857910	AP2-like ethylene-responsive transcription factor
Msa0572080	group4_1	74861046	74866638	1-aminocyclopropane-1-carboxylate
Msa0352410	group3_1	21216772	21220916	Belongs to the membrane-bound acyltransferase family
Msa0367040	group3_1	62570684	62573006	serine threonine-protein kinase
Msa1011350	group7_1	15445968	15448580	Polygalacturonase
Msa1199660	group8_1	51883354	51891456	Belongs to the protein kinase superfamily. Ser Thr protein kinase family
Msa0214070	group2_1	57905598	57912565	Protein trichome birefringence-like 41
Msa0366930	group3_1	62020009	62027662	Belongs to the disease resistance NB-LRR family
Msa0727960	group5_1	31491048	31502485	NA
Msa0003040	group1_1	5474713	5477355	Galactose oxidase-like
Msa0580730	group4_1	85936937	85938038	Major allergen Pru
Msa1186530	group8_1	24967706	24971763	DNA-dependent RNA polymerase catalyzes the transcription of DNA into RNA using the four ribonucleoside triphosphates as substrates
Msa1194880	group8_1	42419639	42423731	F-box RNI FBD-like domain protein
Msa0732530	group5_1	44981744	44998005	MADS-box protein
Msa0354200	group3_1	25174732	25175735	GTPase activator activity
Msa1216260	group8_1	77892188	77894201	ribosomal protein
Msa1185340	group8_1	22409950	22416343	MADS-box protein
Msa0342730	group3_1	672105	688421	NA
Msa1024220	group7_1	52885916	52893674	ABC transporter A family member
Msa0373060	group3_1	72020494	72022393	Catalyzes xyloglucan endohydrolysis (XEH) and or endotransglycosylation (XET). Cleaves and religates xyloglucan polymers, an essential constituent of the primary cell wall, and thereby participates in cell wall construction of growing tissues
Msa0544390	group4_1	32788118	32794185	Belongs to the glycosyltransferase 2 family
Msa0722440	group5_1	19701522	19709685	NA
Msa0568830	group4_1	70466387	70469387	histone H3
Msa0042640	group1_1	73549800	73552514	Belongs to the cyclin family
Msa1225370	group8_1	90708544	90718344	Agamous-like MADS-box protein
Msa0551220	group4_1	47245270	47269629	E3 ubiquitin-protein ligase
Msa0225800	group2_1	75958266	75967481	Belongs to the cyclin family
Msa1176030	group8_1	7708919	7711263	transcription factor
Msa0203590	group2_1	27546728	27547642	C-type lectin receptor-like tyrosine-protein kinase
Msa0710240	group5_1	2229457	2233603	MADS-box protein
Msa0361070	group3_1	51260531	51263959	Elongation factor
Msa0549140	group4_1	43961659	43973670	beta-L-arabinosidase activity
Msa0372110	group3_1	70421668	70425038	Belongs to the membrane-bound acyltransferase family
Msa0017950	group1_1	29996728	30008475	AP2-like ethylene-responsive transcription factor
Msa0530690	group4_1	4750816	4753547	NA
Msa0528770	group4_1	1733305	1735786	Transcription factor
Msa0015200	group1_1	24575798	24581647	magnesium ion transmembrane transporter activity
Msa1202340	group8_1	56000122	56005093	LRR-repeat protein
Msa0375680	group3_1	75470152	75472321	Introduction of a cis double bond between carbons of the acyl chain
Msa1223240	group8_1	87636833	87648192	Abnormal spindle-like microcephaly-associated protein homolog
Msa0719570	group5_1	14937505	14942588	Domain of unknown function
Msa0566070	group4_1	67051372	67053331	DDE superfamily endonuclease
Msa0379460	group3_1	80597248	80600255	NA
Msa1223250	group8_1	87674883	87679272	Polyadenylate-binding protein
Msa0572860	group4_1	75852361	75856019	Belongs to the beta-ketoacyl-ACP synthases family
Msa0547390	group4_1	40351271	40354955	Four repeated domains in the Fasciclin I family of proteins, present in many other contexts.
Msa0001210	group1_1	2962603	2966777	Potassium channel
Msa0384300	group3_1	87339469	87343821	-
Msa0736240	group5_1	52351238	52372753	P-loop nucleoside triphosphate hydrolase superfamily protein
Msa0571080	group4_1	73547688	73558006	Belongs to the short-chain dehydrogenases reductases (SDR) family
Msa0730780	group5_1	40696621	40706174	NA
Msa0217730	group2_1	64695624	64701111	-
Msa1026510	group7_1	58463161	58466117	WRKY transcription factor
Msa0553790	group4_1	51051907	51063730	Belongs to the class-I aminoacyl-tRNA synthetase family
Msa0562460	group4_1	62389972	62394918	helix loop helix domain
Msa0196260	group2_1	13337113	13352346	Belongs to the peptidase A1 family
Msa0880910	group6_1	27760231	27764891	Belongs to the chalcone isomerase family
Msa0734340	group5_1	48137444	48154390	Alpha/beta hydrolase family
Msa0366350	group3_1	61079112	61084247	Belongs to the disease resistance NB-LRR family
Msa1185310	group8_1	22325301	22338795	MADS-box protein
Msa1171610	group8_1	1408469	1412925	DDE superfamily endonuclease
Msa1176050	group8_1	7759179	7760206	transcription factor
Msa1219230	group8_1	82030899	82037166	plant mutator transposase zinc finger
Msa1184120	group8_1	19669228	19678273	UPF0481 protein At3g47200-like
Msa0568900	group4_1	70515108	70515518	histone H3
Msa0709200	group5_1	331203	336714	Belongs to the MCM family
Msa0551480	group4_1	47443208	47455899	E3 ubiquitin-protein ligase
Msa0367020	group3_1	62514479	62517796	Belongs to the disease resistance NB-LRR family
Msa0377320	group3_1	77737784	77741149	CRAL/TRIO, N-terminal domain
Msa1007430	group7_1	6982265	6988391	phosphate transporter PHO1 homolog
Msa1221020	group8_1	84464397	84468255	Belongs to the membrane-bound acyltransferase family
Msa1196280	group8_1	45090153	45095173	LRR-repeat protein
Msa1020500	group7_1	44036442	44039839	ZINC FINGER protein
Msa0563980	group4_1	64438970	64444900	-
Msa0366530	group3_1	61414056	61416549	Belongs to the cytochrome P450 family
Msa0207850	group2_1	40750429	40754601	DNA recombination
Msa1184930	group8_1	21157682	21175664	disease resistance
Msa0366590	group3_1	61465773	61468617	Belongs to the cytochrome P450 family
Msa0551370	group4_1	47334891	47346137	Belongs to the small GTPase superfamily. Rho family
Msa0722460	group5_1	19735308	19737851	Belongs to the PI3 PI4-kinase family
Msa0359250	group3_1	46584662	46586786	Protodermal factor
Msa0737900	group5_1	55431886	55436769	NUMOD3 motif (2 copies)
Msa1182080	group8_1	17005651	17011083	TMV resistance protein N-like
Msa0031350	group1_1	58077767	58083614	DDE superfamily endonuclease
Msa0370910	group3_1	68839552	68843958	Raffinose synthase or seed imbibition protein Sip1
Msa1040630	group7_1	78022366	78027595	Condensin-2 complex subunit
Msa0012900	group1_1	19896647	19900104	Catalyzes xyloglucan endohydrolysis (XEH) and or endotransglycosylation (XET). Cleaves and religates xyloglucan polymers, an essential constituent of the primary cell wall, and thereby participates in cell wall construction of growing tissues
Msa1041170	group7_1	78700156	78709060	beta-D-xylosidase
Msa1210900	group8_1	70214965	70216070	Gibberellin regulated protein
Msa0901060	group6_1	97309409	97312847	NA
Msa0736160	group5_1	52213918	52225803	DNA recombination
Msa0354500	group3_1	25846061	25848239	receptor
Msa1187130	group8_1	26442477	26444987	LRR receptor-like serine threonine-protein kinase
Msa0529530	group4_1	3129724	3138817	UDP-glucuronic acid decarboxylase
Msa1032100	group7_1	66939158	66939928	NA
Msa1040310	group7_1	77647198	77650729	Hydrolyzes acetyl esters in homogalacturonan regions of pectin. In type I primary cell wall, galacturonic acid residues of pectin can be acetylated at the O-2 and O-3 positions. Decreasing the degree of acetylation of pectin gels in vitro alters their physical properties
Msa1016600	group7_1	33564804	33569070	Squamosa promoter-binding-like protein
Msa1199740	group8_1	51969516	51984079	Belongs to the protein kinase superfamily. Ser Thr protein kinase family
Msa0015370	group1_1	24801133	24804539	3-ketoacyl-CoA synthase
Msa0563970	group4_1	64413071	64415350	Catalyzes xyloglucan endohydrolysis (XEH) and or endotransglycosylation (XET). Cleaves and religates xyloglucan polymers, an essential constituent of the primary cell wall, and thereby participates in cell wall construction of growing tissues
Msa0893490	group6_1	77992222	77993323	Major allergen Pru
Msa0361530	group3_1	52159810	52162970	NA
Msa0225520	group2_1	75653136	75659575	Belongs to the peptidase S10 family
Msa0206860	group2_1	36919405	36922619	NA
Msa0367090	group3_1	62598257	62600513	Rare lipoprotein A (RlpA)-like double-psi beta-barrel
Msa0363970	group3_1	56663972	56665345	-
Msa0045080	group1_1	76763429	76766800	Domain of unknown function DUF223
Msa1196300	group8_1	45101635	45106007	F-box FBD LRR-repeat protein
Msa1020510	group7_1	44067190	44071754	Belongs to the protein kinase superfamily. Ser Thr protein kinase family
Msa1204770	group8_1	60567661	60569891	Lysine-rich arabinogalactan protein
Msa0574880	group4_1	78628969	78631095	Belongs to the universal ribosomal protein uS5 family
Msa0358010	group3_1	42682056	42698086	Phosphate-induced protein 1 conserved region
Msa0742310	group5_1	62176133	62182219	RNA helicase
Msa0046200	group1_1	78243240	78247901	Belongs to the chalcone isomerase family
Msa0727260	group5_1	29535131	29537224	Cytochrome p450
Msa0742180	group5_1	61995998	61998760	Belongs to the protein kinase superfamily
Msa1188960	group8_1	29842594	29845581	NA
Msa0045810	group1_1	77802551	77807209	Belongs to the chalcone isomerase family
Msa0573520	group4_1	76743180	76744986	RIBOSOMAL protein
Msa0343010	group3_1	1032866	1045662	DNA polymerase
Msa0358500	group3_1	43478364	43484213	Protein trichome birefringence-like 43
Msa0747280	group5_1	70943674	70949507	Dihydrodipicolinate reductase, C-terminus
Msa1224410	group8_1	89339278	89342950	Pollen proteins Ole e I like
Msa0568710	group4_1	70316130	70321084	Provides the precursors necessary for DNA synthesis. Catalyzes the biosynthesis of deoxyribonucleotides from the corresponding ribonucleotides
Msa0721350	group5_1	17928178	17934619	MADS-box protein
Msa1022370	group7_1	48498527	48501725	Lignin degradation and detoxification of lignin-derived products
Msa0552350	group4_1	48937493	48943675	Transcription initiation factor TFIID subunit
Msa1030550	group7_1	64694049	64695528	NAC domain-containing protein
Msa1176180	group8_1	8232214	8234350	Cytochrome p450
Msa0570300	group4_1	72406747	72411301	-
Msa1031180	group7_1	65644857	65646961	Catalyzes xyloglucan endohydrolysis (XEH) and or endotransglycosylation (XET). Cleaves and religates xyloglucan polymers, an essential constituent of the primary cell wall, and thereby participates in cell wall construction of growing tissues
Msa0039880	group1_1	69870694	69878725	Belongs to the protein kinase superfamily. Ser Thr protein kinase family
Msa0741380	group5_1	61083010	61085805	Belongs to the GST superfamily
Msa1018970	group7_1	39986185	39987684	DDE superfamily endonuclease
Msa1221480	group8_1	85072198	85074503	WAT1-related protein
Msa0198070	group2_1	16643663	16650794	Mitochondrial GTPase that catalyzes the GTP-dependent ribosomal translocation step during translation elongation. During this step, the ribosome changes from the pre-translocational (PRE) to the post-translocational (POST) state as the newly formed A- site-bound peptidyl-tRNA and P-site-bound deacylated tRNA move to the P and E sites, respectively. Catalyzes the coordinated movement of the two tR…
Msa0894930	group6_1	81541761	81563606	Putative sugar-binding N-terminal domain
Msa0889640	group6_1	58195269	58197976	Plant transposase (Ptta/En/Spm family)
Msa0026950	group1_1	51111977	51115624	Belongs to the 'GDSL' lipolytic enzyme family
Msa1003560	group7_1	665830	671117	NA
Msa0022500	group1_1	42277917	42286406	Belongs to the helicase family. Dicer subfamily
Msa0722260	group5_1	19461273	19467036	Deoxynucleoside triphosphate triphosphohydrolase SAMHD1 homolog
Msa1180070	group8_1	13804722	13807302	NA
Msa0578820	group4_1	83446286	83451779	NA
Msa1039290	group7_1	76429042	76433281	DDE superfamily endonuclease
Msa0555880	group4_1	53890304	53900913	NA
Msa0725960	group5_1	26098255	26103187	Transporter
Msa0204000	group2_1	28792872	28798918	pectinesterase pectinesterase inhibitor
Msa0567170	group4_1	68475395	68480919	Belongs to the MCM family
Msa1196320	group8_1	45115255	45119660	F-box FBD LRR-repeat protein
Msa1220290	group8_1	83345244	83347287	GATA transcription factor
Msa0747010	group5_1	70673865	70679051	The coatomer is a cytosolic protein complex that binds to dilysine motifs and reversibly associates with Golgi non- clathrin-coated vesicles, which further mediate biosynthetic protein transport from the ER, via the Golgi up to the trans Golgi network
Msa0560570	group4_1	59850311	59854483	Beta-xylosidase alpha-L-arabinofuranosidase
Msa0189950	group2_1	5390845	5394501	Belongs to the NPH3 family
Msa1182070	group8_1	16914726	16920577	TMV resistance protein N-like
Msa0578940	group4_1	83621137	83626630	NA
Msa0881480	group6_1	28665417	28669087	Belongs to the NPH3 family
Msa0022580	group1_1	42434436	42438011	Belongs to the carbohydrate kinase PfkB family
Msa0002450	group1_1	4341392	4352003	NA
Msa0348010	group3_1	9801642	9807496	pectinesterase pectinesterase inhibitor
Msa0871590	group6_1	6462914	6470679	NA
Msa1032010	group7_1	66841040	66842184	NA
Msa0574950	group4_1	78706344	78710688	alpha,alpha-trehalose-phosphate synthase
Msa0715720	group5_1	8813015	8823384	TMV resistance protein N-like
Msa0034930	group1_1	62897742	62900416	Domain of unknown function (DUF4220)
Msa1180510	group8_1	14631543	14634619	iq-domain
Msa0874560	group6_1	10366982	10372870	TMV resistance protein N-like
Msa0042280	group1_1	73078336	73081879	Belongs to the eukaryotic ribosomal protein eS24 family
Msa0560250	group4_1	59487745	59496628	ABC transporter G family member
Msa0560090	group4_1	59340316	59346542	Belongs to the NPH3 family
Msa1203300	group8_1	57361748	57367031	Leucine-zipper of ternary complex factor MIP1
Msa1185330	group8_1	22397714	22399561	MADS-box protein
Msa0552270	group4_1	48740649	48746830	Transcription initiation factor TFIID subunit
Msa0201910	group2_1	23849021	23852525	Transferase family
Msa1172380	group8_1	2387666	2394374	Belongs to the lyase 1 family. Adenylosuccinate lyase subfamily
Msa0573940	group4_1	77284538	77288697	CRS2-associated factor 1
Msa0375700	group3_1	75483279	75485076	Introduction of a cis double bond between carbons of the acyl chain
Msa1208660	group8_1	66876434	66881769	NA
Msa0037660	group1_1	66774301	66777081	Protein of unknown function (DUF4057)
Msa1206840	group8_1	63961714	63971853	ethylene-responsive transcription factor
Msa0738520	group5_1	56270066	56270873	NA
Msa1030820	group7_1	65070760	65073715	Transcription factor
Msa0564810	group4_1	65546777	65548306	CBL-interacting serine threonine-protein kinase 12-like
Msa0879070	group6_1	20612255	20629741	valine--tRNA ligase
Msa1205020	group8_1	61137905	61141271	NA
Msa1025270	group7_1	55681910	55682790	Abscisic acid receptor
Msa0203020	group2_1	26214723	26215355	Auxin-binding protein
Msa0886000	group6_1	43797035	43807364	Plant transposase (Ptta/En/Spm family)
Msa0366260	group3_1	60829616	60841113	NA
Msa1183350	group8_1	18587479	18592438	NA
Msa0718460	group5_1	12699539	12702236	NA
Msa0868240	group6_1	1742107	1747840	pectinesterase pectinesterase inhibitor
Msa0713960	group5_1	6513448	6515671	Belongs to the glycosyl hydrolase 17 family
Msa0733130	group5_1	46124722	46126958	Belongs to the multi antimicrobial extrusion (MATE) (TC 2.A.66.1) family
Msa0552260	group4_1	48733271	48738343	E3 ubiquitin-protein ligase
Msa0206080	group2_1	34525998	34531134	flavin-containing monooxygenase
Msa0348880	group3_1	11810521	11816612	acetyltransferase At3g50280-like
Msa0876560	group6_1	14810091	14814081	DUF761-associated sequence motif
Msa0565260	group4_1	66184303	66191822	Four repeated domains in the Fasciclin I family of proteins, present in many other contexts.
Msa0876690	group6_1	15061238	15064603	Belongs to the 'GDSL' lipolytic enzyme family
Msa1194870	group8_1	42412362	42416188	F-box RNI FBD-like domain protein
Msa0729420	group5_1	36740686	36742108	NA
Msa0570280	group4_1	72363432	72372408	Transaldolase
Msa0045190	group1_1	76989908	76995248	NA
Msa1175180	group8_1	6456723	6462643	Acts in the modification of cell walls via demethylesterification of cell wall pectin
Msa0570740	group4_1	73073667	73078533	NA
Msa0552440	group4_1	49067860	49080671	NA
Msa1030940	group7_1	65191288	65198843	histone-lysine N-methyltransferase, H3 lysine-9 specific
Msa0359240	group3_1	46571022	46574585	tRNA 2'-phosphotransferase
Msa0224700	group2_1	74590800	74591868	Belongs to the 'GDSL' lipolytic enzyme family
Msa0222510	group2_1	71795648	71808939	PAS fold
Msa0045440	group1_1	77382308	77387648	NA
Msa0355240	group3_1	29123267	29131011	PPR repeat
Msa0189940	group2_1	5383397	5386909	Belongs to the TPP enzyme family
Msa0716780	group5_1	10267049	10269557	NA
Msa0203360	group2_1	27109810	27112756	Replication factor C subunit
Msa0557460	group4_1	55836004	55837170	-
Msa0227380	group2_1	78290715	78293751	transcription factor
Msa0193480	group2_1	9280800	9283297	DnaJ homolog subfamily B member
Msa1178990	group8_1	11920933	11925197	Encoded by
Msa0531960	group4_1	6032364	6037031	Probably inactive leucine-rich repeat receptor-like protein kinase
Msa0217100	group2_1	63624486	63630412	Dehydration-responsive protein
Msa0367100	group3_1	62608641	62610965	Rare lipoprotein A (RlpA)-like double-psi beta-barrel
Msa0357690	group3_1	41205377	41208222	N-terminal peptidyl-glutamic acid acetylation
Msa0732400	group5_1	44798972	44800893	Protein trichome birefringence-like 33
Msa0185950	group2_1	570341	576629	Solute carrier family 40 member 3
Msa0545860	group4_1	36703898	36711089	Catalyzes the reduction of fatty acyl-CoA to fatty alcohols
Msa0190000	group2_1	5438250	5438552	NA
Msa0727090	group5_1	29078991	29082181	NA
Msa0359800	group3_1	48162877	48164874	chloroplast mRNA modification
Msa0895150	group6_1	82104056	82108979	Belongs to the CTL (choline transporter-like) family
Msa0196100	group2_1	13128561	13132649	NA
Msa1190160	group8_1	33030638	33033777	ACT domain
Msa0196230	group2_1	13320304	13321551	Belongs to the peptidase A1 family
Msa1017010	group7_1	35299826	35302962	Receptor protein kinase-like protein
Msa0541310	group4_1	24939275	24944129	Leucine-rich repeat receptor-like protein kinase
Msa1194170	group8_1	41198903	41218016	HIPL1 protein-like
Msa1025030	group7_1	55109984	55126635	resistance protein
Msa0015360	group1_1	24734240	24736841	Catalytic subunit of pyrophosphate--fructose 6-phosphate 1-phosphotransferase. Catalyzes the phosphorylation of D-fructose 6-phosphate, the first committing step of glycolysis. Uses inorganic phosphate (PPi) as phosphoryl donor instead of ATP like common ATP-dependent phosphofructokinases (ATP-PFKs), which renders the reaction reversible, and can thus function both in glycolysis and gluconeogenes…
Msa0711320	group5_1	3189853	3194740	Homeobox-leucine zipper protein
Msa0006010	group1_1	8781841	8787509	aspartate--tRNA ligase
Msa0571070	group4_1	73537704	73540801	Belongs to the short-chain dehydrogenases reductases (SDR) family
Msa0875340	group6_1	11889752	11894173	Converts proline to delta-1-pyrroline-5-carboxylate
Msa0366970	group3_1	62369928	62373197	Belongs to the disease resistance NB-LRR family
Msa0900240	group6_1	95716010	95724833	Belongs to the terpene cyclase mutase family
Msa0027800	group1_1	52398629	52401927	CDT1-like protein
Msa0552720	group4_1	49381396	49386779	RNA recognition motif
Msa1207950	group8_1	65796153	65798544	Belongs to the universal ribosomal protein uS15 family
Msa1187600	group8_1	27494380	27497474	TMV resistance protein N-like
Msa1208950	group8_1	67303885	67316431	Belongs to the TRAFAC class myosin-kinesin ATPase superfamily. Kinesin family
Msa0574660	group4_1	78322096	78327293	Endoglucanase
Msa0896540	group6_1	86720129	86725020	KIP1-like protein
Msa0367110	group3_1	62639800	62643322	Belongs to the disease resistance NB-LRR family
Msa0571110	group4_1	73605501	73607489	Heavy-metal-associated domain
Msa1212780	group8_1	72781603	72785172	Component of the replication protein A complex (RPA) required for DNA recombination, repair and replication. The activity of RPA is mediated by single-stranded DNA binding and protein interactions. Probably involved in repair of double-strand DNA breaks (DSBs) induced by genotoxic stresses
Msa1028500	group7_1	61450747	61454752	NA
Msa0185960	group2_1	586213	590264	Kelch motif
Msa0013970	group1_1	21830187	21844181	Belongs to the iron ascorbate-dependent oxidoreductase family
Msa0542530	group4_1	27627724	27630650	Belongs to the glycosyl hydrolase 1 family
Msa1024230	group7_1	52902785	52904503	Belongs to the protein kinase superfamily
Msa0575780	group4_1	79711307	79719367	Translocon at the outer membrane of chloroplasts
Msa0005860	group1_1	8657616	8662276	NA
Msa0210860	group2_1	51260826	51267927	Catalyzes the ATP-dependent amination of UTP to CTP with either L-glutamine or ammonia as the source of nitrogen
Msa0729930	group5_1	37937426	37942243	NA
Msa0569580	group4_1	71510631	71518491	tRNA uridine 5-carboxymethylaminomethyl modification enzyme
Msa0883060	group6_1	33387700	33393772	ABC transporter C family member
Msa1211480	group8_1	71189196	71192680	Hypersensitive-induced response protein
Msa1199250	group8_1	51180086	51182412	NA
Msa0575020	group4_1	78808247	78814720	Auxin-induced in root cultures protein
Msa0873720	group6_1	9306249	9309518	Belongs to the disease resistance NB-LRR family
Msa0873910	group6_1	9524501	9525880	Transferase family
Msa0570310	group4_1	72469076	72479019	aarF domain-containing protein kinase At1g79600
Msa1040130	group7_1	77491766	77497703	Diphthamide synthase
Msa0900580	group6_1	96464642	96468804	NA
Msa1186220	group8_1	24305816	24312726	-
Msa0358270	group3_1	43022910	43026936	Argininosuccinate synthase
Msa0003080	group1_1	5553591	5556843	WAT1-related protein
Msa1199640	group8_1	51870394	51873549	NA
Msa0738890	group5_1	56971305	56972618	Cold and drought-regulated protein
Msa0363890	group3_1	56540884	56546614	Belongs to the ClpA ClpB family
Msa0187040	group2_1	1785359	1790474	Protein tesmin TSO1-like CXC
Msa0552310	group4_1	48846972	48853154	Transcription initiation factor TFIID subunit
Msa1217610	group8_1	80072716	80074527	Heavy-metal-associated domain
Msa0541300	group4_1	24894823	24899677	Leucine-rich repeat receptor-like protein kinase
Msa0542640	group4_1	27845122	27848836	Equilibrative nucleotide transporter 3-like
Msa0571480	group4_1	74110740	74113837	Tubulin is the major constituent of microtubules. It binds two moles of GTP, one at an exchangeable site on the beta chain and one at a non-exchangeable site on the alpha chain
Msa0034500	group1_1	62525564	62528310	Gibberellin receptor
Msa1218700	group8_1	81332649	81335031	Myb-related protein
Msa0007790	group1_1	11121230	11126328	Replication protein A 32 kDa subunit
Msa0006430	group1_1	9307928	9314762	ribosome biogenesis protein
Msa0551990	group4_1	48382749	48389873	Synaptotagmin-like mitochondrial-lipid-binding domain
Msa1038070	group7_1	74877423	74879902	zinc finger CCCH domain-containing protein
Msa0552390	group4_1	48987859	49000675	E3 ubiquitin-protein ligase SDIR1-like
Msa0729030	group5_1	35470908	35478840	Transmembrane 9 superfamily member
Msa1035550	group7_1	71366354	71369816	Dirigent proteins impart stereoselectivity on the phenoxy radical-coupling reaction, yielding optically active lignans from two molecules of coniferyl alcohol in the biosynthesis of lignans, flavonolignans, and alkaloids and thus plays a central role in plant secondary metabolism
Msa0562160	group4_1	61792896	61798703	DDE superfamily endonuclease
Msa0566170	group4_1	67185300	67189723	NA
Msa0883660	group6_1	35232690	35236718	LRR receptor-like serine threonine-protein kinase
Msa0018340	group1_1	30602456	30603803	DCD (Development and cell death) domain protein
Msa0714790	group5_1	7591620	7604405	DNA polymerase
Msa0745140	group5_1	66242085	66246893	E3 ubiquitin-protein ligase ORTHRUS
Msa0552340	group4_1	48923268	48936424	NA
Msa0202210	group2_1	24390509	24398314	beta-galactosidase activity
Msa0552480	group4_1	49163559	49176564	E3 ubiquitin-protein ligase
Msa0016630	group1_1	27601141	27610734	NA
Msa0188480	group2_1	3671102	3673985	SNW SKI-interacting
Msa0575800	group4_1	79723424	79725279	RNA-binding component of the eukaryotic translation initiation factor 3 (eIF-3) complex, which is involved in protein synthesis of a specialized repertoire of mRNAs and, together with other initiation factors, stimulates binding of mRNA and methionyl-tRNAi to the 40S ribosome. The eIF-3 complex specifically targets and initiates translation of a subset of mRNAs involved in cell proliferation. Thi…
Msa1221750	group8_1	85624808	85628798	receptor-like serine threonine-protein kinase
Msa1035710	group7_1	71680379	71691513	F-box LRR-repeat protein
Msa0724660	group5_1	23480283	23486038	Belongs to the peptidase S8 family
Msa1218410	group8_1	81079477	81085888	DNA replication licensing factor
Msa1201690	group8_1	54862352	54863967	Belongs to the class I-like SAM-binding methyltransferase superfamily. RsmB NOP family
Msa1217750	group8_1	80239345	80243422	Lipoamide acyltransferase component of branched-chain alpha-keto acid dehydrogenase complex
Msa0019110	group1_1	32977550	32977879	NA
Msa0012860	group1_1	19798118	19798894	zinc finger protein
Msa0348920	group3_1	12055065	12063598	acetyltransferase At3g50280-like
Msa0217150	group2_1	63726366	63730296	Belongs to the peptidase S10 family
Msa0016040	group1_1	26621542	26627995	SWI SNF-related matrix-associated actin-dependent regulator of chromatin subfamily A member 3-like
Msa0870220	group6_1	4520327	4522718	Belongs to the cytochrome P450 family
Msa1032050	group7_1	66886579	66893174	cationic amino acid transporter
Msa1027180	group7_1	59479399	59484483	NA
Msa0556430	group4_1	54635510	54636443	NA
Msa0561290	group4_1	60802356	60810746	Encoded by
Msa0548440	group4_1	42481162	42486471	Belongs to the protein kinase superfamily
Msa0016740	group1_1	27869305	27872135	O-acyltransferase
Msa0544230	group4_1	32426644	32431573	NA
Msa0732410	group5_1	44809949	44813375	Protein trichome birefringence-like 33
Msa1038080	group7_1	74889222	74901393	Translation initiation factor eIF-2B subunit
Msa0869660	group6_1	3912456	3917467	Animal haem peroxidase
Msa0347820	group3_1	9075641	9078690	N-terminal peptidyl-glutamic acid acetylation
Msa0206370	group2_1	35638958	35639634	Belongs to the peroxidase family. Classical plant (class III) peroxidase subfamily
Msa0358800	group3_1	44496074	44499305	NA
Msa0378190	group3_1	78908251	78909075	NA
Msa0552190	group4_1	48641152	48644905	WD-40 repeat-containing protein
Msa0715950	group5_1	9210783	9213704	DA1-related 1-like
Msa0572830	group4_1	75782369	75791036	Origin recognition complex subunit
Msa1187140	group8_1	26566189	26568693	LRR receptor-like serine threonine-protein kinase
Msa1022360	group7_1	48495884	48497621	Protein of unknown function (DUF674)
Msa1199540	group8_1	51690616	51700404	Phototropin-2-like
Msa1204940	group8_1	60818024	60821209	Belongs to the peroxidase family. Classical plant (class III) peroxidase subfamily
Msa0744880	group5_1	65890508	65895090	NA
Msa0196700	group2_1	14105906	14109933	5'-adenylylsulfate reductase
Msa0018060	group1_1	30156613	30162341	beta-galactosidase activity
Msa1201330	group8_1	54551820	54554244	NEP1-interacting protein
Msa0389350	group3_1	94049789	94053032	Belongs to the eukaryotic ribosomal protein eL13 family
Msa0348560	group3_1	11142832	11145663	Belongs to the disease resistance NB-LRR family
Msa1179120	group8_1	12324190	12327416	cellular transition metal ion homeostasis
Msa0217120	group2_1	63694309	63698249	Belongs to the peptidase S10 family
Msa1032070	group7_1	66907209	66913819	cationic amino acid transporter
Msa1217120	group8_1	79352462	79363111	Inosine-uridine preferring nucleoside hydrolase
Msa0364810	group3_1	58323505	58328571	NA
Msa0547380	group4_1	40345067	40348069	NA
Msa1171590	group8_1	1333401	1338793	Lignin degradation and detoxification of lignin-derived products
Msa0224690	group2_1	74589655	74590514	Belongs to the 'GDSL' lipolytic enzyme family
Msa0567200	group4_1	68528179	68538701	Enhancer of polycomb-like protein
Msa0002240	group1_1	4082267	4084638	protein At1g32220, chloroplastic-like
Msa1194120	group8_1	41148562	41150515	DDE superfamily endonuclease
Msa0741590	group5_1	61301815	61302777	Component of the DNA topoisomerase VI involved in chromatin organization and progression of endoreduplication cycles. Relaxes both positive and negative superturns and exhibits a strong decatenase activity
Msa1010870	group7_1	14343781	14346546	Plant protein 1589 of unknown function (A_thal_3526)
Msa0365770	group3_1	60030090	60032522	Receptor protein kinase
Msa0739280	group5_1	57442788	57448799	ATP-dependent DNA helicase
Msa1172400	group8_1	2399764	2410150	NA
Msa1178410	group8_1	11121958	11127534	beta-galactosidase
Msa0363540	group3_1	56123139	56126649	NA
Msa0561980	group4_1	61628539	61631003	Domain of unknown function (DUF4413)
Msa0880080	group6_1	26132886	26139575	Glucomannan 4-beta-mannosyltransferase 9-like
Msa0570350	group4_1	72503356	72514064	Belongs to the class-III pyridoxal-phosphate-dependent aminotransferase family
Msa0375910	group3_1	75876850	75880092	Transcription factor
Msa0387760	group3_1	91833259	91838667	SAWADEE domain
Msa1187670	group8_1	27524800	27526233	Plant protein of unknown function
Msa0735020	group5_1	50008723	50014406	homeobox-leucine zipper protein
Msa0889190	group6_1	56201554	56207236	Ubiquitin carboxyl-terminal hydrolase
Msa1200150	group8_1	52477860	52481496	Hydrolyzes acetyl esters in homogalacturonan regions of pectin. In type I primary cell wall, galacturonic acid residues of pectin can be acetylated at the O-2 and O-3 positions. Decreasing the degree of acetylation of pectin gels in vitro alters their physical properties
Msa0718650	group5_1	12918579	12922344	Phosphoribosylamine--glycine ligase
Msa1026750	group7_1	58911343	58915128	Receptor protein kinase-like protein
Msa0008900	group1_1	12867200	12868579	D-arabinono-1,4-lactone oxidase
Msa0896100	group6_1	85619172	85626149	TMV resistance protein N-like
Msa0540850	group4_1	23726720	23739494	Protein RFT1 homolog
Msa0378920	group3_1	79788284	79790389	Mediates both low-affinity uptake and efflux of sugar across the membrane
Msa0873600	group6_1	9190043	9195395	source UniProtKB
Msa0715840	group5_1	9045802	9046347	STS14 protein-like
Msa0358740	group3_1	44298803	44302815	Belongs to the multi antimicrobial extrusion (MATE) (TC 2.A.66.1) family
Msa0357090	group3_1	37672675	37679632	Belongs to the peptidase S10 family
Msa1036280	group7_1	72636293	72643678	Guanylate-binding protein
Msa0738680	group5_1	56456803	56464605	leucine-rich repeat receptor-like serine threonine-protein kinase
Msa0563670	group4_1	64108154	64110914	Nuclear transport factor
Msa1004000	group7_1	1152144	1157192	Putative S-adenosyl-L-methionine-dependent methyltransferase
Msa1213110	group8_1	73154795	73158394	Squamosa promoter-binding-like protein
Msa0570910	group4_1	73311958	73316416	NA
Msa0220010	group2_1	68013548	68016705	Encoded by
Msa0550730	group4_1	46254774	46256528	B-Box-type zinc finger
Msa0223110	group2_1	72623471	72627179	NA
Msa0898620	group6_1	93041043	93049681	NA
Msa0216370	group2_1	62164096	62166421	Stem-specific protein
Msa0741900	group5_1	61669079	61671281	glycerol-3-phosphate acyltransferase
Msa0570410	group4_1	72564928	72569890	NA
Msa0567690	group4_1	69005216	69018996	NA
Msa0579680	group4_1	84532024	84535294	NA
Msa0219390	group2_1	66965665	66970055	Protein UPSTREAM OF FLC isoform X1
Msa1020480	group7_1	43871292	43875857	Belongs to the protein kinase superfamily. Ser Thr protein kinase family
Msa1173350	group8_1	3750736	3759101	Belongs to the DEAD box helicase family
Msa1011710	group7_1	16445744	16447467	Belongs to the Casparian strip membrane proteins (CASP) family
Msa0023540	group1_1	44878390	44882921	NA
Msa0367120	group3_1	62658495	62663482	Belongs to the disease resistance NB-LRR family
Msa0362330	group3_1	53349522	53357909	Belongs to the disease resistance NB-LRR family
Msa1213220	group8_1	73315485	73319088	Squamosa promoter-binding-like protein
Msa1223080	group8_1	87475495	87476825	-
Msa0734230	group5_1	47920522	47927898	Belongs to the Ca(2 ) cation antiporter (CaCA) (TC 2.A.19) family
Msa0885720	group6_1	42707834	42708686	NA
Msa0552470	group4_1	49146585	49152740	WD-40 repeat-containing protein
Msa0369550	group3_1	66875405	66880787	Lignin degradation and detoxification of lignin-derived products
Msa0867940	group6_1	1221839	1224916	COBRA-like protein
Msa0710140	group5_1	2036905	2041707	NA
Msa0542670	group4_1	27933058	27936772	Equilibrative nucleotide transporter 3-like
Msa0385390	group3_1	88923147	88928027	Belongs to the 'GDSL' lipolytic enzyme family
Msa0217240	group2_1	64021361	64033024	synthase
Msa0885130	group6_1	40006036	40010400	Leucine Rich Repeat
Msa1028990	group7_1	62239327	62247804	Belongs to the peptidase S10 family
Msa1194860	group8_1	42406903	42410198	F-box RNI FBD-like domain protein
Msa0357650	group3_1	41149182	41152027	N-terminal peptidyl-glutamic acid acetylation
Msa0562130	group4_1	61755944	61768450	superfamily. Protein
Msa0034590	group1_1	62635871	62639403	5'-nucleotidase
Msa1004480	group7_1	1980654	1983240	Myb/SANT-like DNA-binding domain
Msa0211110	group2_1	51880259	51888107	NA
Msa0869810	group6_1	4067886	4070595	NA
Msa0729660	group5_1	37494761	37496780	Plant transposase (Ptta/En/Spm family)
Msa0017140	group1_1	28417967	28420441	Ammonium transporter
Msa1022330	group7_1	48482686	48484685	Protein of unknown function (DUF674)
Msa0220070	group2_1	68101049	68104853	GPI-anchored protein
Msa0726340	group5_1	27085160	27089901	WRKY transcription factor
Msa0378620	group3_1	79460034	79463796	Homeobox protein knotted-1-like
Msa0347100	group3_1	7998740	7999920	Photosystem I reaction centre subunit N (PSAN or PSI-N)
Msa0550590	group4_1	46147875	46153352	Belongs to the MCM family
Msa0552100	group4_1	48544426	48552024	receptor-like protein kinase
Msa0737750	group5_1	55216787	55218532	NA
Msa1029900	group7_1	63466636	63478532	subtilisin-like protease
Msa1035650	group7_1	71621726	71627255	Arm repeat protein interacting with
Msa0543220	group4_1	29112164	29113949	Plant transposase (Ptta/En/Spm family)
Msa0367930	group3_1	63955219	63955937	Zinc finger protein
Msa0209330	group2_1	46952612	46959321	Belongs to the class I-like SAM-binding methyltransferase superfamily. Protein arginine N- methyltransferase family
Msa0746960	group5_1	70587242	70594226	U3 small nucleolar RNA-associated protein
Msa0741670	group5_1	61381466	61383185	NA
Msa0542170	group4_1	26245500	26259036	Chaperone protein which promotes assembly of the 20S proteasome as part of a heterodimer with PSMG1
Msa0568270	group4_1	69895991	69902851	-
Msa1212730	group8_1	72744205	72747260	dnaJ homolog subfamily C member
Msa0353630	group3_1	23845423	23850150	chloroplast mRNA modification
Msa0366960	group3_1	62335318	62340162	Belongs to the disease resistance NB-LRR family
Msa0567710	group4_1	69030006	69043359	NA
Msa0724690	group5_1	23619245	23621688	Homeobox-leucine zipper protein
Msa0728120	group5_1	31763784	31766783	Inositol oxygenase
Msa0035760	group1_1	64110007	64112282	NA
Msa1187710	group8_1	27588960	27591262	TMV resistance protein N-like
Msa0350420	group3_1	15413408	15421937	Serine threonine-protein kinase
Msa0204750	group2_1	30545164	30549758	citrate synthase
Msa0570210	group4_1	72295563	72307163	Serine threonine-protein kinase
Msa0552730	group4_1	49391159	49407644	Belongs to the AAA ATPase family
Msa1186820	group8_1	25712492	25716586	Belongs to the protein kinase superfamily
Msa1017650	group7_1	36913146	36918886	NA
Msa0025030	group1_1	48052026	48054323	Homeobox-leucine zipper protein
Msa0727590	group5_1	30491932	30495716	NA
Msa1185110	group8_1	21711717	21725799	disease resistance
Msa0225720	group2_1	75849099	75850196	F-box kelch-repeat protein
Msa0568260	group4_1	69861489	69871179	aarF domain-containing protein kinase At1g79600
Msa1187090	group8_1	26413898	26426137	LRR receptor-like serine threonine-protein kinase
Msa1003570	group7_1	674625	676873	NA
Msa1010200	group7_1	12977713	12983136	protein trichome birefringence-like 19
Msa0373330	group3_1	72346760	72349806	Heat shock protein
Msa1027510	group7_1	59933376	59936895	MADS-box protein
Msa0720600	group5_1	16653894	16654955	Belongs to the helicase family
Msa1182890	group8_1	18045272	18052404	NA
Msa1186160	group8_1	24192405	24205828	flavin-containing monooxygenase
Msa1025540	group7_1	56246966	56252272	disease resistance
Msa1203110	group8_1	56957031	56962268	G-box-binding factor
Msa0900270	group6_1	95757589	95763857	Disease resistance protein (TIR-NBS-LRR class)
Msa1189510	group8_1	31327169	31331912	G-type lectin S-receptor-like serine threonine-protein kinase
Msa0881490	group6_1	28673027	28676335	Belongs to the TPP enzyme family
Msa0563590	group4_1	63957697	63959850	Cytochrome p450
Msa0545920	group4_1	36886682	36912799	DNA polymerase epsilon catalytic subunit
Msa0744770	group5_1	65732999	65737016	xanthine dehydrogenase
Msa1176790	group8_1	8965421	8967670	subtilisin-like
Msa0553510	group4_1	50736201	50755020	ABC transporter G family member
Msa1184600	group8_1	20516180	20522804	NA
Msa0346480	group3_1	7015066	7023907	NA
Msa0869960	group6_1	4230269	4234561	Prokaryotic RING finger family 4
Msa1008900	group7_1	9603761	9606791	NA
Msa0575840	group4_1	79747310	79750413	May act as a component of the auxin efflux carrier
Msa0735560	group5_1	50949507	50955847	Eukaryotic translation initiation factor 2 subunit
Msa1221790	group8_1	85703401	85707393	receptor-like serine threonine-protein kinase
Msa1039950	group7_1	77275534	77279024	Calmodulin-binding protein
Msa0216350	group2_1	62138474	62139535	Belongs to the helicase family
Msa0552300	group4_1	48833505	48845911	E3 ubiquitin-protein ligase
Msa0369630	group3_1	66969525	66975820	-
Msa0028180	group1_1	52975930	52977440	Universal stress protein A-like protein
Msa0746390	group5_1	68495806	68500167	NA
Msa1224990	group8_1	90205136	90210338	Ion channel
Msa0357940	group3_1	42519083	42527026	NA
Msa1193090	group8_1	39267440	39268438	Belongs to the sulfotransferase 1 family
Msa0358190	group3_1	42942205	42947206	Peroxisomal (S)-2-hydroxy-acid oxidase
Msa1022000	group7_1	47250604	47256126	NA
Msa0715580	group5_1	8669665	8675177	NA
Msa0580490	group4_1	85588480	85591965	Pectinesterase
Msa0560050	group4_1	59267205	59270012	MADS-box protein
Msa0574700	group4_1	78380558	78386465	Protein PLANT CADMIUM RESISTANCE
Msa0891470	group6_1	66605184	66608949	NA
Msa0881410	group6_1	28571942	28575291	Belongs to the importin alpha family
Msa0389080	group3_1	93686751	93693207	1-deoxy-D-xylulose 5-phosphate reductoisomerase
Msa0574690	group4_1	78352579	78378351	exocyst complex component
Msa1202890	group8_1	56590973	56593048	NA
Msa1196570	group8_1	46095055	46095750	F-box RNI FBD-like domain protein
Msa0350870	group3_1	16284041	16301384	disease resistance
Msa0208090	group2_1	42321332	42323542	NA
Msa0581680	group4_1	87164972	87168255	Pentatricopeptide repeat-containing protein
Msa0883280	group6_1	34105025	34111516	ABC transporter C family member
Msa0896110	group6_1	85664602	85671640	TMV resistance protein N-like
Msa1193490	group8_1	39921384	39925848	Clathrin is the major protein of the polyhedral coat of coated pits and vesicles
Msa0386160	group3_1	89931988	89943232	Ankyrin repeat domain-containing protein
Msa0378750	group3_1	79618992	79621776	Transcription factor
Msa0205650	group2_1	32567488	32572228	NA
Msa1213260	group8_1	73392680	73396251	Belongs to the glycosyltransferase 8 family
Msa0003010	group1_1	5450944	5462336	Belongs to the DEAD box helicase family
Msa0732500	group5_1	44900755	44904569	Reversible hydration of carbon dioxide
Msa0344540	group3_1	3296153	3304418	Nucleolar protein
Msa0194000	group2_1	9854807	9861051	Four repeated domains in the Fasciclin I family of proteins, present in many other contexts.
Msa0891000	group6_1	63874739	63876824	HVA22-like protein
Msa1014110	group7_1	21972972	21977707	NAC domain-containing protein
Msa0569570	group4_1	71490854	71503780	clathrin-coated pit assembly
Msa0008060	group1_1	11626427	11631392	IQ-DOMAIN 1-like
Msa0898780	group6_1	93306353	93312190	Belongs to the TRAFAC class myosin-kinesin ATPase superfamily. Kinesin family
Msa0383580	group3_1	86483810	86485189	Myosin heavy chain kinase
Msa0566030	group4_1	66994782	66998502	Neprosin
Msa0198520	group2_1	17142316	17144294	protein KRI1 homolog
Msa1221310	group8_1	84862612	84863728	Catalyzes xyloglucan endohydrolysis (XEH) and or endotransglycosylation (XET). Cleaves and religates xyloglucan polymers, an essential constituent of the primary cell wall, and thereby participates in cell wall construction of growing tissues
Msa0222760	group2_1	72145810	72150657	NA
Msa1180360	group8_1	14295362	14319507	Carbohydrate-binding protein of the ER
Msa0221800	group2_1	70618913	70621010	ZINC FINGER protein
Msa0343200	group3_1	1212802	1215168	Remorin, C-terminal region
Msa0577820	group4_1	82115319	82123138	Belongs to the TRAFAC class myosin-kinesin ATPase superfamily. Kinesin family
Msa0372670	group3_1	71322464	71327964	-
Msa1206970	group8_1	64300058	64308034	Belongs to the DEAD box helicase family
Msa0350730	group3_1	16054769	16058170	ADP binding
Msa1185750	group8_1	23181557	23188607	synthase
Msa0211440	group2_1	52713192	52717407	Belongs to the iron ascorbate-dependent oxidoreductase family
Msa0736850	group5_1	53493339	53496993	inactive receptor kinase
Msa0569360	group4_1	71217572	71222212	Aldehyde dehydrogenase family
Msa0537630	group4_1	16313933	16321209	chloroplast mRNA modification
Msa1026730	group7_1	58899590	58901064	Belongs to the D-isomer specific 2-hydroxyacid dehydrogenase family
Msa0896010	group6_1	85367276	85372967	Protein kinase domain
Msa0895690	group6_1	83932069	83935739	Belongs to the WD repeat SEC13 family
Msa0737720	group5_1	55169130	55172326	-
Msa0371740	group3_1	69974694	69988791	Belongs to the peptidase S10 family
Msa1024630	group7_1	54134093	54138768	gene silencing by RNA
Msa0006570	group1_1	9524136	9527898	NA
Msa0900930	group6_1	97171807	97172399	NA
Msa1192550	group8_1	38405891	38414889	ARM repeat superfamily protein
Msa0878020	group6_1	18360212	18362634	protein FAR1-RELATED SEQUENCE
Msa1215210	group8_1	76490732	76497623	Translocase of chloroplast 90
Msa1039160	group7_1	76279199	76285301	Belongs to the TRAFAC class myosin-kinesin ATPase superfamily. Kinesin family
Msa1180320	group8_1	14170541	14181881	LRR receptor-like serine threonine-protein kinase
Msa1204990	group8_1	60992141	60995314	Belongs to the peroxidase family. Classical plant (class III) peroxidase subfamily
Msa0724830	group5_1	23922163	23927663	-
Msa0557380	group4_1	55722137	55725891	NA
Msa0366620	group3_1	61541825	61545915	Salicylate
Msa1206200	group8_1	63098741	63104091	Novel plant snare
Msa0568210	group4_1	69819122	69823503	Transcription factor
Msa0387930	group3_1	92037370	92041949	Belongs to the class I-like SAM-binding methyltransferase superfamily. Cation-independent O- methyltransferase family
Msa0351480	group3_1	18289477	18291518	NA
Msa0717310	group5_1	11071439	11080794	NA
Msa0556420	group4_1	54633434	54634461	NA
Msa0553300	group4_1	50242019	50244997	NA
Msa0555940	group4_1	53957720	53960902	50S ribosomal protein L29
Msa1037540	group7_1	74202176	74211076	Belongs to the class V-like SAM-binding methyltransferase superfamily. Histone-lysine methyltransferase family. TRX MLL subfamily
Msa0577450	group4_1	81818961	81826781	Belongs to the TRAFAC class myosin-kinesin ATPase superfamily. Kinesin family
Msa1183750	group8_1	19120656	19130442	Plastocyanin-like domain
Msa0567930	group4_1	69357010	69359820	NA
Msa1202080	group8_1	55533839	55545745	Belongs to the glycosyltransferase 8 family
Msa0719390	group5_1	14647776	14650856	ubiquitin modification-dependent histone binding
Msa0364130	group3_1	56851818	56852798	NA
Msa0549960	group4_1	45291067	45292458	BURP domain-containing protein
Msa1015490	group7_1	28089017	28092871	NA
Msa0539600	group4_1	20693015	20694485	Belongs to the class I-like SAM-binding methyltransferase superfamily. Cation-independent O- methyltransferase family
Msa1206810	group8_1	63925761	63930363	dual specificity protein phosphatase
Msa1029820	group7_1	63324381	63330639	subtilisin-like protease
Msa0001860	group1_1	3573171	3577546	alpha,alpha-trehalose-phosphate synthase
Msa1014290	group7_1	22729873	22732224	phosphatase 2c
Msa1014580	group7_1	23643115	23647018	NA
Msa0734940	group5_1	49870148	49872894	WRKY transcription factor
Msa0551390	group4_1	47359258	47360967	Belongs to the small GTPase superfamily. Rho family
Msa0366990	group3_1	62394207	62398544	NA
Msa0223820	group2_1	73479206	73483569	Chaperone protein
Msa0563100	group4_1	63384562	63390427	ABC transporter C family member
Msa1224550	group8_1	89518721	89523084	NA
Msa0215250	group2_1	60314058	60317483	NA
Msa0221830	group2_1	70631154	70631960	Four repeated domains in the Fasciclin I family of proteins, present in many other contexts.
Msa1218460	group8_1	81128523	81135801	RNA polymerase II C-terminal domain phosphatase-like
Msa1034480	group7_1	69972448	69987123	Structural maintenance of chromosomes protein
Msa0723530	group5_1	21226915	21228888	NA
Msa0726190	group5_1	26674552	26678549	Sec-independent protein translocase protein
Msa1040820	group7_1	78310744	78312102	Protein of unknown function (DUF952)
Msa0709130	group5_1	250426	258524	Non-structural maintenance of chromosomes element 1 homolog
Msa1224750	group8_1	89851394	89857498	Auxin-induced in root cultures protein
Msa0544700	group4_1	33605499	33608265	Reticulon-like protein
Msa0895300	group6_1	82920597	82930365	Cell division cycle-associated protein 7-like
Msa0228250	group2_1	80007133	80011203	IQ-domain
Msa1024870	group7_1	54857515	54870141	resistance protein
Msa0539970	group4_1	21410641	21415362	NA
Msa1202300	group8_1	55979225	55984366	LRR-repeat protein
Msa0559780	group4_1	58911069	58960920	HVA22-like protein
Msa0034830	group1_1	62813441	62816338	Shugoshin C terminus
Msa1211410	group8_1	71085921	71090119	LRR receptor-like serine threonine-protein kinase FEI
Msa1024240	group7_1	53179855	53180846	NA
Msa1018760	group7_1	39350641	39352710	Auxin-induced in root cultures protein
Msa0563740	group4_1	64204990	64211778	DNA primase is the polymerase that synthesizes small RNA primers for the Okazaki fragments made during discontinuous DNA replication
Msa1012020	group7_1	17087475	17089639	Belongs to the heat shock protein 70 family
Msa1029830	group7_1	63345107	63348711	LRR receptor-like serine threonine-protein kinase
Msa0528420	group4_1	1221552	1225385	Probably inactive leucine-rich repeat receptor-like protein kinase
Msa0550060	group4_1	45489279	45491334	NA
Msa0571770	group4_1	74468635	74473311	NA
Msa0211250	group2_1	52280211	52283029	mediator of RNA polymerase II transcription subunit
Msa0745850	group5_1	67685534	67688936	DNA recombination
Msa0546630	group4_1	38548818	38558002	4-coumarate--CoA ligase-like
Msa1022870	group7_1	49820518	49822740	Protein of unknown function (DUF674)
Msa0551400	group4_1	47362015	47379580	E3 ubiquitin-protein ligase
Msa0016370	group1_1	27174349	27178061	Citrate transporter
Msa1038860	group7_1	75833463	75835116	histidine-containing phosphotransfer protein
Msa0378210	group3_1	78956889	78958370	Belongs to the iron ascorbate-dependent oxidoreductase family
Msa0902270	group6_1	100260510	100263050	Introduction of a cis double bond between carbons of the acyl chain
Msa0565630	group4_1	66494918	66508322	Protein NRT1 PTR FAMILY
Msa0015790	group1_1	25900800	25909876	NA
Msa0189810	group2_1	5244004	5244915	Phosphate-induced protein 1 conserved region
Msa0900300	group6_1	95772025	95776827	resistance protein
Msa0378250	group3_1	78991059	79003892	DNA polymerase
Msa0571670	group4_1	74376701	74378834	Clathrin is the major protein of the polyhedral coat of coated pits and vesicles
Msa1210160	group8_1	68906980	68911283	Calmodulin binding protein-like
Msa0207710	group2_1	40352708	40359477	Belongs to the class I-like SAM-binding methyltransferase superfamily. Protein arginine N- methyltransferase family
Msa0220230	group2_1	68444069	68444344	Wound-induced protein
Msa1008780	group7_1	9397314	9401617	Ninja-family protein AFP3-like
Msa0559010	group4_1	58033719	58037692	(3S,6E)-nerolidol synthase
Msa0727410	group5_1	29890425	29894732	NA
Msa1029800	group7_1	63286456	63308310	PA domain
Msa0372660	group3_1	71309937	71315437	-
Msa0896200	group6_1	85922494	85929211	DNA polymerase epsilon subunit
Msa0710010	group5_1	1538039	1540464	Belongs to the helicase family
Msa1210840	group8_1	70056667	70060970	Calmodulin binding protein-like
Msa0713090	group5_1	4980206	4986007	TdcA1-ORF2 protein
Msa0380720	group3_1	82659732	82662564	Belongs to the cyclin family
Msa0224860	group2_1	74856618	74858327	NA
Msa0735320	group5_1	50503355	50507853	Belongs to the peroxidase family. Classical plant (class III) peroxidase subfamily
Msa0728980	group5_1	35379738	35384219	NA
Msa1181410	group8_1	15786235	15792893	NA
Msa0367800	group3_1	63710999	63717935	Protein present in Fab1, YOTB, Vac1, and EEA1
Msa1209760	group8_1	68346955	68352137	U3 small nucleolar ribonucleoprotein protein
Msa0370110	group3_1	67577871	67585660	Biotin--protein ligase
Msa0894920	group6_1	81535180	81539443	NA
Msa1035290	group7_1	71104817	71106383	Belongs to the peroxidase family. Classical plant (class III) peroxidase subfamily
Msa0018330	group1_1	30599939	30600948	DCD (Development and cell death) domain protein
Msa0006980	group1_1	9995938	9998517	Monooxygenase
Msa0528320	group4_1	1113355	1116807	Belongs to the D-isomer specific 2-hydroxyacid dehydrogenase family
Msa0578210	group4_1	82779755	82788547	Domain of unknown function (DUF4283)
Msa1184630	group8_1	20559649	20563931	DNA recombination
Msa1186450	group8_1	24747014	24749850	NA
Msa0374790	group3_1	74309343	74315025	2-oxoisovalerate dehydrogenase subunit alpha
Msa0560220	group4_1	59448893	59465592	ABC transporter G family member
Msa1217740	group8_1	80234985	80237974	Acylpyruvase FAHD1
Msa1024990	group7_1	55063569	55070609	resistance protein
Msa1201160	group8_1	54358546	54360078	Belongs to the UDP-glycosyltransferase family
Msa0028520	group1_1	53511533	53514325	NA
Msa0028610	group1_1	53611707	53619104	Sulfate transporter 3.1-like
Msa0726760	group5_1	28146457	28151111	Leucine-rich repeat receptor-like protein kinase
Msa0715810	group5_1	8998556	9007488	Leucine-zipper of ternary complex factor MIP1
Msa1037580	group7_1	74247107	74250454	Receptor protein kinase-like protein
Msa0881390	group6_1	28479220	28482508	Belongs to the importin alpha family
Msa1186470	group8_1	24828761	24830604	Ribonuclease H protein
Msa0559410	group4_1	58597740	58602765	NA
Msa0894470	group6_1	80232022	80235659	NA
Msa0223750	group2_1	73389916	73392665	NA
Msa0351170	group3_1	17601383	17617683	DNA annealing helicase and endonuclease
Msa0348980	group3_1	12162528	12178904	Phenylcoumaran benzylic ether reductase-like protein
Msa1204010	group8_1	59473228	59474592	Acetyltransferase
Msa0011830	group1_1	17756387	17760862	NA
Msa0544880	group4_1	34046584	34050185	NA
Msa0030820	group1_1	57301001	57307171	Serine threonine-protein kinase
Msa0529880	group4_1	3662463	3673521	Belongs to the MIP aquaporin (TC 1.A.8) family
Msa0551780	group4_1	47942028	47944816	ADP binding
Msa0027230	group1_1	51469934	51477811	lysine-specific demethylase
Msa0890300	group6_1	63238330	63243311	Belongs to the Frigida family
Msa0529300	group4_1	2765081	2767302	Microtubule-associated protein
Msa0352220	group3_1	20600320	20602128	Belongs to the heat shock protein 70 family
Msa0208990	group2_1	45539382	45547244	50S ribosomal protein L21
Msa1184300	group8_1	19929151	19933357	Auxin-induced protein 5NG4
Msa0376520	group3_1	76632335	76636629	-
Msa1225690	group8_1	91146780	91150200	checkpoint serine threonine-protein kinase
Msa0725500	group5_1	25221322	25223975	cysteine-type peptidase activity
Msa1225300	group8_1	90634087	90636425	voltage-gated potassium channel activity
Msa1206460	group8_1	63535127	63562407	tRNA rRNA methyltransferase (SpoU) family protein
Msa0032410	group1_1	59483435	59515992	Transcriptional regulator
Msa0532210	group4_1	6228099	6228755	Abscisic acid receptor
Msa0190930	group2_1	6426533	6431502	Receptor-like serine threonine-protein kinase SD1-8
Msa0029990	group1_1	55870219	55873988	Sieve element occlusion
Msa0581380	group4_1	86760102	86761219	Catalyzes xyloglucan endohydrolysis (XEH) and or endotransglycosylation (XET). Cleaves and religates xyloglucan polymers, an essential constituent of the primary cell wall, and thereby participates in cell wall construction of growing tissues
Msa1201910	group8_1	55184697	55191561	Belongs to the TRAFAC class myosin-kinesin ATPase superfamily. Kinesin family
Msa0349600	group3_1	13574167	13574668	NA
Msa0870840	group6_1	5452695	5458601	Belongs to the AAA ATPase family
Msa0563200	group4_1	63503047	63506703	Remorin, C-terminal region
Msa1170830	group8_1	182160	185578	Protein trichome birefringence-like 33
Msa1008680	group7_1	9231837	9234883	Histone H3
Msa0386860	group3_1	90696088	90696719	Lamin-like
Msa0551460	group4_1	47404915	47410471	NA
Msa0196070	group2_1	13055968	13065240	Pentatricopeptide repeat-containing protein
Msa0351780	group3_1	19155636	19159062	Removes the phosphate from trehalose 6-phosphate to produce free trehalose
Msa0000700	group1_1	1912901	1914702	NA
Msa0547050	group4_1	39754068	39761433	Cytokinin-activating enzyme working in the direct activation pathway. Phosphoribohydrolase that converts inactive cytokinin nucleotides to the biologically active free-base forms
Msa1217630	group8_1	80088125	80092440	tRNA synthetases class II (A)
Msa1193160	group8_1	39348024	39359281	-
Msa0540500	group4_1	22813358	22814557	isoform X1
Msa1203900	group8_1	59225995	59232803	Heterogeneous nuclear ribonucleoprotein
Msa0871490	group6_1	6377892	6380524	NA
Msa0189800	group2_1	5226988	5228915	NA
Msa0715590	group5_1	8683447	8689549	Cell division cycle-associated protein 7-like
Msa1179730	group8_1	13318212	13324003	DNA recombination
Msa0385890	group3_1	89591801	89592877	-
Msa0047670	group1_1	80734389	80737173	Reticulon-like protein
Msa1185300	group8_1	22313207	22315383	transcription regulatory region sequence-specific DNA binding
Msa0365760	group3_1	60009630	60012717	UDP-glycosyltransferase 87A1-like
Msa0877020	group6_1	15740887	15747741	pentatricopeptide repeat-containing protein At2g22410
Msa0731980	group5_1	43817602	43818549	Phosphate-induced protein 1 conserved region
Msa0041410	group1_1	71786765	71790058	Cysteine-rich receptor-like protein kinase
Msa1202350	group8_1	56006611	56011288	F-box FBD LRR-repeat protein
Msa1171710	group8_1	1575453	1639265	Serine threonine-protein kinase
Msa1006720	group7_1	5503145	5505976	lipid-transfer protein
Msa1040870	group7_1	78359051	78361496	Belongs to the glycosyltransferase 8 family
Msa0712630	group5_1	4478783	4480730	-
Msa0879940	group6_1	22842765	22855250	At2g17340-like
Msa1183090	group8_1	18279530	18283987	F-box FBD LRR-repeat protein
Msa0712360	group5_1	4183417	4187999	Serine threonine-protein kinase
Msa1194850	group8_1	42401155	42404472	-
Msa0364720	group3_1	58166232	58170706	TMV resistance protein N-like
Msa0710000	group5_1	1493576	1497198	NA
Msa1009790	group7_1	11817908	11821407	Pentatricopeptide repeat-containing protein
Msa1187260	group8_1	26769797	26771923	AP2-like ethylene-responsive transcription factor
Msa0564750	group4_1	65484863	65506407	NA
Msa0574400	group4_1	77849117	77868524	DENN domain and WD repeat-containing protein SCD1
Msa0565830	group4_1	66695801	66707923	NA
Msa0528950	group4_1	1943857	1948115	Tetratricopeptide repeat protein
Msa0710880	group5_1	2718319	2719086	transcriptional regulator
Msa0563690	group4_1	64131230	64133419	-
Msa1003630	group7_1	722559	724890	Anaphase-promoting complex subunit 11 RING-H2 finger
Msa0885020	group6_1	39461747	39466084	Leucine Rich Repeat
Msa0225240	group2_1	75358948	75362394	Pentatricopeptide repeat-containing protein
Msa1201110	group8_1	54339296	54340828	Belongs to the UDP-glycosyltransferase family
Msa0346690	group3_1	7328024	7333509	Sister chromatid cohesion 1 protein
Msa0547350	group4_1	40297349	40303034	beta-galactosidase
Msa0742400	group5_1	62286755	62289798	Ribonuclease UK114-like
Msa0389690	group3_1	94681069	94687271	P5CS plays a key role in proline biosynthesis, leading to osmoregulation in plants
Msa0003630	group1_1	6199121	6203634	Belongs to the AAA ATPase family
Msa0572220	group4_1	75069111	75075127	Holliday junction DNA helicase ruvB N-terminus
Msa0717140	group5_1	10799834	10803153	Belongs to the carbohydrate kinase PfkB family
Msa0892260	group6_1	71278385	71282314	NA
Msa0893300	group6_1	76859987	76865297	NA
Msa1019480	group7_1	41207083	41210189	Cell division cycle
Msa0359000	group3_1	45731758	45740029	Belongs to the glycosyltransferase 1 family
Msa0371680	group3_1	69881292	69883332	Double-stranded RNA-binding protein
Msa1014810	group7_1	24673922	24674843	LisH domain and HEAT repeat-containing protein
Msa1213230	group8_1	73342067	73347942	MADS-box protein CMB1-like
Msa1012120	group7_1	17183437	17184383	Belongs to the heat shock protein 70 family
Msa1031050	group7_1	65326790	65329987	Belongs to the protein kinase superfamily. Ser Thr protein kinase family
Msa1219890	group8_1	82825992	82828804	subtilisin-like
Msa0019500	group1_1	33811851	33829532	chromosome transmission fidelity
Msa0008120	group1_1	11754316	11770246	COPII vesicle coating
Msa0902540	group6_1	100974055	100975828	NA
Msa1038940	group7_1	75954838	75959784	Glutathione synthetase
Msa1210860	group8_1	70078493	70080778	Domain of unknown function (DUF4228)
Msa1196360	group8_1	45148951	45157772	LRR-repeat protein
Msa1039960	group7_1	77282914	77286689	Calmodulin-binding protein
Msa0869820	group6_1	4080410	4104275	isoform X1
Msa1190590	group8_1	33698162	33701550	-
Msa0558930	group4_1	57970285	57971581	Transcription factor DYSFUNCTIONAL TAPETUM
Msa1175120	group8_1	6396410	6400081	Remorin, C-terminal region
Msa0190110	group2_1	5560656	5564402	At4g38062-like
Msa0552140	group4_1	48565259	48566260	NA
Msa1196270	group8_1	45084558	45088661	F-box FBD LRR-repeat protein
Msa0737620	group5_1	54890948	54898193	High mobility group B protein
Msa0724980	group5_1	24243633	24249328	Belongs to the multi antimicrobial extrusion (MATE) (TC 2.A.66.1) family
Msa1032580	group7_1	67544571	67548530	Belongs to the 'GDSL' lipolytic enzyme family
Msa0004120	group1_1	6586617	6587203	ABC transporter E family member
Msa0004720	group1_1	7188708	7191764	NA
Msa0571550	group4_1	74244865	74255290	Belongs to the TRAFAC class myosin-kinesin ATPase superfamily. Kinesin family
Msa1206620	group8_1	63689162	63691350	Belongs to the BI1 family
Msa1004540	group7_1	2090935	2095696	Microtubule-associated protein 70
Msa0013470	group1_1	20828161	20833184	ZINC FINGER protein
Msa0358610	group3_1	43733453	43735519	Phospholipase A2 family protein
Msa0551490	group4_1	47447654	47453331	DNA-dependent RNA polymerase catalyzes the transcription of DNA into RNA using the four ribonucleoside triphosphates as substrates
Msa0215730	group2_1	61115632	61116657	NA
Msa0367440	group3_1	63087212	63096520	Belongs to the helicase family. RecQ subfamily
Msa0387510	group3_1	91456980	91460390	Neprosin activation peptide
Msa1185320	group8_1	22364953	22376414	MADS-box protein
Msa1178360	group8_1	11054291	11056907	Transcription factor
Msa0877250	group6_1	16416596	16424276	NA
Msa0349370	group3_1	12924427	12929290	3'-phosphoinositide-dependent protein kinase
Msa0551340	group4_1	47314038	47318997	Stomatin-like protein
Msa0734020	group5_1	47618903	47623635	Belongs to the glycosyl hydrolase 3 family
Msa0895180	group6_1	82174967	82178342	NA
Msa0012550	group1_1	18792388	18794052	Probably involved in the RNA silencing pathway and required for the generation of small interfering RNAs (siRNAs)
Msa1170930	group8_1	347601	348182	WRKY transcription factor
Msa0569560	group4_1	71479053	71480206	Auxilin-related protein
Msa0881760	group6_1	29892916	29904807	phosphatase
Msa0531820	group4_1	5928408	5931266	TMV resistance protein N-like
Msa1204820	group8_1	60693634	60699411	prolyl 4-hydroxylase
Msa0342920	group3_1	929228	942546	Histone-lysine n-methyltransferase
Msa0727430	group5_1	29900485	29901177	NA
Msa0359920	group3_1	48486004	48488247	LRR receptor-like serine threonine-protein kinase
Msa0535130	group4_1	11185115	11189136	Serine threonine-protein kinase
Msa0219030	group2_1	66510261	66511496	DNA recombination
Msa0899360	group6_1	94357006	94362516	Pre-mRNA-splicing factor ATP-dependent RNA helicase
Msa0887180	group6_1	48274124	48278989	NA
Msa0222750	group2_1	72110876	72112195	transcription factor
Msa1224320	group8_1	89116201	89120640	Microtubule-associated protein
Msa0741830	group5_1	61566700	61571407	Flap endonuclease GEN-like
Msa0578160	group4_1	82677235	82691318	mediator of RNA polymerase II transcription subunit
Msa0036820	group1_1	65629182	65633465	Hydrolyzes acetyl esters in homogalacturonan regions of pectin. In type I primary cell wall, galacturonic acid residues of pectin can be acetylated at the O-2 and O-3 positions. Decreasing the degree of acetylation of pectin gels in vitro alters their physical properties
Msa0720610	group5_1	16656371	16659643	NA
Msa1174490	group8_1	5571394	5579722	NA
Msa0551190	group4_1	47081222	47089035	NYN domain
Msa1195650	group8_1	43840046	43844490	Protein ZINC INDUCED
Msa0551420	group4_1	47370594	47376182	DNA-dependent RNA polymerase catalyzes the transcription of DNA into RNA using the four ribonucleoside triphosphates as substrates
Msa0891790	group6_1	68231470	68238230	NA
Msa0738580	group5_1	56349208	56355297	-
Msa0366910	group3_1	61976421	61979133	UDP-glucuronic acid decarboxylase
Msa0551210	group4_1	47152997	47164732	NYN domain
Msa0715510	group5_1	8569871	8572674	L-ascorbate oxidase homolog
Msa0896170	group6_1	85863475	85867426	3-ketoacyl-CoA synthase
Msa1204560	group8_1	60349021	60352060	Homeobox-leucine zipper protein
Msa1030990	group7_1	65263594	65266791	Belongs to the protein kinase superfamily. Ser Thr protein kinase family
Msa0540980	group4_1	24210367	24212793	ATP-dependent DNA helicase
Msa1009590	group7_1	11288863	11290425	NA
Msa0010000	group1_1	14875154	14885064	Hippocampus abundant transcript 1
Msa0205260	group2_1	31910709	31915997	Belongs to the NPH3 family
Msa1038470	group7_1	75307137	75309417	Trihelix transcription factor
Msa1225410	group8_1	90781863	90783363	transcription factor
Msa1191700	group8_1	36440583	36443217	transcription factor
Msa0348780	group3_1	11599372	11608565	breast cancer carboxy-terminal domain
Msa0219020	group2_1	66497270	66498823	NA
Msa0365530	group3_1	59718313	59723211	receptor-like serine threonine-protein kinase
Msa0533080	group4_1	7769061	7777795	NA
Msa0360620	group3_1	50048301	50051876	Paired amphipathic helix protein
Msa1190770	group8_1	34003347	34011492	Belongs to the CTL (choline transporter-like) family
Msa1171700	group8_1	1556302	1573958	Serine threonine-protein kinase
Msa1041660	group7_1	79225813	79227806	O-glucosyltransferase
Msa1179750	group8_1	13340555	13345326	negative regulation of ubiquitin-protein transferase activity
Msa1042110	group7_1	79860640	79862848	Homeobox-leucine zipper protein
Msa0550550	group4_1	46085639	46087072	WRKY transcription factor
Msa0370360	group3_1	68027953	68033667	Domain found in Dishevelled, Egl-10, and Pleckstrin (DEP)
Msa0879720	group6_1	22386879	22392236	F-box FBD LRR-repeat protein
Msa0004350	group1_1	6797025	6800417	Belongs to the 'GDSL' lipolytic enzyme family
Msa0353980	group3_1	24721210	24727846	NA
Msa1216040	group8_1	77547200	77550593	Cysteine-rich receptor-like protein kinase
Msa1021740	group7_1	46681494	46684107	Plant protein of unknown function
Msa1010500	group7_1	13680234	13680683	Chitinase-like protein
Msa1022750	group7_1	49703329	49709719	NA
Msa1222060	group8_1	86262034	86264326	WAT1-related protein
Msa1009100	group7_1	9971425	9978144	longifolia
Msa0900250	group6_1	95729082	95729826	NA
Msa0563710	group4_1	64140797	64141241	Truncated transcription factor CAULIFLOWER
Msa1037210	group7_1	73714779	73733678	Protein NRT1 PTR FAMILY
Msa1205930	group8_1	62627524	62630442	ACT domain
Msa0539790	group4_1	21069780	21073217	NA
Msa0346490	group3_1	7028447	7032401	lipid transport
Msa0350750	group3_1	16114727	16117788	disease resistance
Msa1012070	group7_1	17138754	17140767	Belongs to the heat shock protein 70 family
Msa1217650	group8_1	80136198	80144339	Belongs to the class I-like SAM-binding methyltransferase superfamily. Protein arginine N- methyltransferase family
Msa0566830	group4_1	67956871	67967171	alpha-galactosidase
Msa0898840	group6_1	93458843	93459745	Belongs to the plant LTP family
Msa1003680	group7_1	749813	752263	Anaphase-promoting complex subunit
Msa1194630	group8_1	41910322	41919902	Protein ZINC INDUCED
Msa0017790	group1_1	29769405	29774527	Squalene monooxygenase-like
Msa1213280	group8_1	73400865	73403788	Isoaspartyl peptidase
Msa1221640	group8_1	85333614	85336381	Potassium channel
Msa1025640	group7_1	56408861	56410357	Belongs to the UDP-glycosyltransferase family
Msa1186910	group8_1	26094711	26099118	GPI mannosyltransferase
Msa1032390	group7_1	67270134	67273097	Belongs to the 'GDSL' lipolytic enzyme family
Msa0874470	group6_1	10269464	10280900	TMV resistance protein N-like
Msa0362710	group3_1	54261078	54264082	Cytochrome p450
Msa1207870	group8_1	65675336	65676452	endonuclease activity
Msa0001010	group1_1	2400128	2408903	Diaminopimelate decarboxylase
Msa0725760	group5_1	25568407	25570674	Myb family transcription factor
Msa0741030	group5_1	60262726	60262983	NA
Msa0552020	group4_1	48430343	48433548	magnesium ion transmembrane transporter activity
Msa1020790	group7_1	44620411	44626750	5'-3' exoribonuclease
Msa0718130	group5_1	12308032	12311252	Belongs to the protein kinase superfamily. Ser Thr protein kinase family
Msa0714070	group5_1	6652042	6659555	Belongs to the protein kinase superfamily
Msa1042350	group7_1	80263059	80270801	Belongs to the ABC transporter superfamily. ABCG family. PDR (TC 3.A.1.205) subfamily
Msa1209600	group8_1	68147028	68148721	transcription factor
Msa0577240	group4_1	81471080	81473247	Cytochrome p450
Msa1214680	group8_1	75397378	75398040	-
Msa1210960	group8_1	70330991	70334886	E2F transcription factor-like
Msa0389200	group3_1	93820527	93825075	Lipoxygenase
Msa0724300	group5_1	22600905	22604678	Myb/SANT-like DNA-binding domain
Msa0042300	group1_1	73096140	73104485	deaminase
Msa0035060	group1_1	63074179	63082044	meiotic cell cycle
Msa0022630	group1_1	42533263	42535186	NA
Msa1222210	group8_1	86451964	86458361	Mitochondrial Rho GTPase
Msa0539800	group4_1	21081104	21084137	FAR1-related protein
Msa0011660	group1_1	17588209	17590813	NA
Msa1036570	group7_1	73002015	73004433	Belongs to the TRAFAC class myosin-kinesin ATPase superfamily. Kinesin family
Msa1199260	group8_1	51225594	51231748	Belongs to the glycosyltransferase 2 family. Plant cellulose synthase subfamily
Msa0220200	group2_1	68384677	68395678	Wound-induced protein
Msa0718950	group5_1	13424608	13429599	Carbon catabolite repressor protein 4 homolog
Msa0378220	group3_1	78959939	78960517	Belongs to the iron ascorbate-dependent oxidoreductase family
Msa1023280	group7_1	50643169	50644476	Belongs to the GST superfamily
Msa1010510	group7_1	13682430	13686426	F-box FBD LRR-repeat protein
Msa0187350	group2_1	2048663	2054556	Holliday junction DNA helicase ruvB N-terminus
Msa0554600	group4_1	51989040	51990513	4-coumarate--CoA ligase-like
Msa0874700	group6_1	10511264	10514341	COBRA-like protein
Msa1035270	group7_1	71051973	71054069	NA
Msa0899790	group6_1	95191988	95194863	proline-rich receptor-like protein kinase
Msa0715420	group5_1	8481634	8494169	disease resistance
Msa1224910	group8_1	90054425	90057510	Wall-associated receptor kinase C-terminal
Msa0882650	group6_1	32054310	32055186	respiratory burst oxidase homolog
Msa0388180	group3_1	92514989	92527277	Subtilisin-like
Msa0360560	group3_1	49980363	49984815	NA
Msa0538770	group4_1	18466024	18468572	Encoded by
Msa1198100	group8_1	49462436	49462717	NA
Msa1203540	group8_1	57861436	57870167	NA
Msa0209480	group2_1	47978824	47983078	NA
Msa1186050	group8_1	23960200	23964387	SNF2 domain-containing protein CLASSY
Msa0900770	group6_1	96975793	96978120	NA
Msa0027730	group1_1	52289428	52291855	Belongs to the iron ascorbate-dependent oxidoreductase family
Msa1216790	group8_1	78748687	78756384	Inosine-uridine preferring nucleoside hydrolase
Msa1206910	group8_1	64199893	64203794	BAG family molecular chaperone regulator
Msa0716660	group5_1	10155519	10156412	Syntaxin
Msa0383820	group3_1	86827854	86829327	Glyco_18
Msa0197660	group2_1	15848041	15849073	Heavy-metal-associated domain
Msa0002520	group1_1	4427015	4428826	Leucine-rich repeat receptor-like protein kinase
Msa0211120	group2_1	51891729	51895871	DDE superfamily endonuclease
Msa1031590	group7_1	66324730	66327537	PHD finger protein
Msa0727400	group5_1	29885043	29888612	NA
Msa1029360	group7_1	62822957	62825335	NA
Msa0716800	group5_1	10311213	10323539	epoxide hydrolase
Msa1023370	group7_1	50966272	50973566	NA
Msa0213240	group2_1	55993132	55998208	serine threonine-protein kinase
Msa0212880	group2_1	55160323	55168746	U5 small nuclear ribonucleoprotein 200 kDa
Msa0027400	group1_1	51707880	51712125	Belongs to the carbohydrate kinase PfkB family
Msa0867970	group6_1	1262849	1271439	UDP-glucuronic acid decarboxylase
Msa1208360	group8_1	66393798	66400429	NA
Msa0564400	group4_1	65061929	65065705	Glucan endo-1,3-beta-glucosidase-like protein
Msa0734410	group5_1	48361247	48362857	clathrin light chain binding
Msa1225450	group8_1	90826147	90828975	NA
Msa1040140	group7_1	77502466	77508204	Domain of unknown function
Msa0731460	group5_1	42316596	42319016	Belongs to the short-chain dehydrogenases reductases (SDR) family
Msa0222220	group2_1	71229117	71233723	NA
Msa0565990	group4_1	66908967	66909693	assists the folding of proteins upon ATP hydrolysis
Msa0724310	group5_1	22606136	22607407	DDE superfamily endonuclease
Msa0213170	group2_1	55786234	55793681	Ubiquitin carboxyl-terminal hydrolase
Msa0202160	group2_1	24295738	24297937	GATA transcription factor
Msa0001260	group1_1	2970672	2971633	Transcription initiation factor TFIID
Msa1188850	group8_1	29526958	29530185	NA
Msa0217340	group2_1	64201666	64210308	Non-functional NADPH-dependent codeinone reductase 2-like
Msa0385140	group3_1	88661480	88665863	Encoded by
Msa0581390	group4_1	86767044	86768308	Catalyzes xyloglucan endohydrolysis (XEH) and or endotransglycosylation (XET). Cleaves and religates xyloglucan polymers, an essential constituent of the primary cell wall, and thereby participates in cell wall construction of growing tissues
Msa0895770	group6_1	84359892	84363589	Protein SHOOT GRAVITROPISM 5-like
Msa0562860	group4_1	63071385	63076426	Belongs to the major facilitator superfamily. Sugar transporter (TC 2.A.1.1) family
Msa0369820	group3_1	67147327	67157002	superfamily. Protein
Msa0364600	group3_1	57942953	57950240	NA
Msa0720560	group5_1	16584298	16588978	Ribonuclease H protein
Msa0185810	group2_1	18403	20732	NA
Msa1181440	group8_1	15810729	15815060	malate transporter
Msa0202770	group2_1	25370215	25373637	DNA recombination
Msa1202360	group8_1	56018805	56023125	F-box FBD LRR-repeat protein
Msa0887570	group6_1	49605512	49609640	NA
Msa0045160	group1_1	76858476	76867637	V-type proton ATPase subunit
Msa0561350	group4_1	60863663	60867526	DNA recombination
Msa0575330	group4_1	79190926	79193009	Protein of unknown function, DUF599
Msa1006110	group7_1	4770229	4771554	receptor-like protein 12
Msa0897870	group6_1	90450337	90452337	NA
Msa1019440	group7_1	41154105	41157211	Cell division cycle
Msa0718500	group5_1	12741313	12745640	L-type lectin-domain containing receptor kinase
Msa0010210	group1_1	15260431	15262971	Introduction of a cis double bond between carbons of the acyl chain
Msa0027220	group1_1	51461423	51462949	-
Msa0537440	group4_1	15903749	15904789	GTPase activator activity
Msa0004010	group1_1	6484884	6486891	-
Msa0204150	group2_1	29002082	29004321	deaminase
Msa1015780	group7_1	30291056	30292507	F-box FBD LRR-repeat protein
Msa0383970	group3_1	87031989	87032713	EPIDERMAL PATTERNING FACTOR-like protein
Msa1024260	group7_1	53205301	53206709	Belongs to the protein kinase superfamily
Msa0362800	group3_1	54563129	54567328	Serine threonine-protein phosphatase 7 long form homolog
Msa1199270	group8_1	51236483	51241262	Belongs to the glycosyltransferase 2 family. Plant cellulose synthase subfamily
Msa0901110	group6_1	97382730	97384068	rRNA processing
Msa1176710	group8_1	8892872	8895718	Calcineurin B-like protein
Msa0219150	group2_1	66671493	66674245	NA
Msa0217320	group2_1	64176114	64189576	nucleosomal DNA binding
Msa0225500	group2_1	75637340	75638730	Produces ATP from ADP in the presence of a proton gradient across the membrane
Msa0349540	group3_1	13270865	13274590	phosphatase 2c
Msa1194400	group8_1	41562016	41571615	DEAD-box ATP-dependent RNA helicase
Msa1177660	group8_1	10047012	10052700	Ring finger
Msa0043190	group1_1	74288208	74292182	zinc finger CCCH domain-containing protein
Msa0720790	group5_1	17039517	17041316	NA
Msa0007960	group1_1	11406650	11428990	Histone-lysine n-methyltransferase
Msa0388500	group3_1	92949909	92954613	Indole-3-acetate O-methyltransferase 1-like
Msa1205680	group8_1	62108845	62115052	Protein NRT1 PTR FAMILY
Msa0347930	group3_1	9542761	9548332	gene silencing by RNA
Msa0874460	group6_1	10247491	10261620	TMV resistance protein N-like
Msa0715540	group5_1	8627678	8645453	Pentatricopeptide repeat-containing protein
Msa0360170	group3_1	48958295	48960998	LRR receptor-like serine threonine-protein kinase
Msa0569490	group4_1	71379421	71386805	Lipase (class 3)
Msa0013700	group1_1	21093341	21110236	vernalization response
Msa1180850	group8_1	15092591	15094834	NA
Msa0552400	group4_1	49001744	49007926	Transcription initiation factor TFIID subunit
Msa1020040	group7_1	42254103	42256869	NA
Msa0719460	group5_1	14773623	14776603	Belongs to the disease resistance NB-LRR family
Msa1037550	group7_1	74212699	74216186	Possible catecholamine-binding domain present in a variety of eukaryotic proteins.
Msa0010700	group1_1	16204702	16211178	Zeaxanthin epoxidase, chloroplastic-like
Msa0343890	group3_1	2308574	2314971	Mitochondrial Rho GTPase
Msa0384380	group3_1	87426932	87436067	Catalyzes the prenylation of para-hydroxybenzoate (PHB) with an all-trans polyprenyl group. Mediates the second step in the final reaction sequence of coenzyme Q (CoQ) biosynthesis, which is the condensation of the polyisoprenoid side chain with PHB, generating the first membrane-bound Q intermediate
Msa0747030	group5_1	70693749	70700633	Component of the EKC KEOPS complex that is required for the formation of a threonylcarbamoyl group on adenosine at position 37 (t(6)A37) in tRNAs that read codons beginning with adenine. The complex is probably involved in the transfer of the threonylcarbamoyl moiety of threonylcarbamoyl-AMP (TC-AMP) to the N6 group of A37. Likely plays a direct catalytic role in this reaction, but requires other…
Msa0569090	group4_1	70922480	70927921	Chromatin assembly factor 1 subunit
Msa0221580	group2_1	70237707	70241510	transcription factor
Msa0345680	group3_1	5160015	5160606	NA
Msa1216250	group8_1	77886261	77890892	1,4-beta-D-glucanase-like
Msa0217720	group2_1	64676993	64683055	disulfide-isomerase
Msa1217660	group8_1	80151152	80154146	BEST Arabidopsis thaliana protein match is
Msa0736550	group5_1	53075400	53084553	Transcription factor IIIC subunit delta N-term
Msa0740980	group5_1	60219487	60219744	NA
Msa0041580	group1_1	72014599	72018578	NA
Msa0543350	group4_1	29529109	29533239	G-type lectin S-receptor-like serine threonine-protein kinase
Msa1014470	group7_1	23331931	23334974	NA
Msa0349560	group3_1	13489682	13498411	ankyrin repeat protein
Msa0376940	group3_1	77263788	77266643	GDP-fucose protein O-fucosyltransferase
Msa0366220	group3_1	60788505	60798068	Catalytic subunit of a heterodimeric structure-specific endonuclease that resolves DNA secondary structures generated during DNA repair and recombination. Has endonuclease activity towards branched DNA substrates, introducing single-strand cuts in duplex DNA close to junctions with ss-DNA
Msa0551320	group4_1	47306716	47307439	NA
Msa1218390	group8_1	81068400	81072800	Belongs to the peroxidase family. Classical plant (class III) peroxidase subfamily
Msa0885320	group6_1	40958547	40962540	Leucine Rich Repeat
Msa0010530	group1_1	15935753	15938232	f-box protein
Msa1014870	group7_1	24893962	24898163	F-box FBD LRR-repeat protein
Msa1038350	group7_1	75165254	75168570	Light-inducible protein
Msa0360020	group3_1	48779934	48782177	LRR receptor-like serine threonine-protein kinase
Msa1201710	group8_1	54899250	54904955	Shikimate O-hydroxycinnamoyltransferase-like
Msa0729730	group5_1	37669815	37673141	transcription factor
Msa0040290	group1_1	70360746	70374335	DEAD DEAH box RNA helicase family protein
Msa0372070	group3_1	70382593	70386088	Vacuolar cation proton exchanger
Msa0559380	group4_1	58563864	58566801	DNA recombination
Msa0037360	group1_1	66349594	66351958	Belongs to the TRAFAC class dynamin-like GTPase superfamily. Dynamin Fzo YdjA family
Msa0724900	group5_1	24020292	24021009	-
Msa1214720	group8_1	75472383	75475677	NA
Msa1186390	group8_1	24638335	24640095	helicase activity
Msa0202010	group2_1	23980528	23986502	Pentatricopeptide repeat-containing protein
Msa0738150	group5_1	55843269	55845389	Belongs to the helicase family
Msa0213560	group2_1	56682029	56687014	Belongs to the cytochrome P450 family
Msa1025530	group7_1	56216449	56217535	disease resistance
Msa0364380	group3_1	57354204	57355423	NA
Msa0890310	group6_1	63247419	63251549	FRIGIDA-like protein
Msa0572590	group4_1	75469760	75473495	KAT8 regulatory NSL complex subunit
Msa1172860	group8_1	3045014	3051253	Pseudouridine synthase
Msa0869950	group6_1	4222911	4225344	SWI SNF-related matrix-associated actin-dependent regulator of chromatin subfamily A member 3-like
Msa0721050	group5_1	17446804	17450365	NA
Msa0350240	group3_1	15215790	15223892	Belongs to the cyclin family
Msa0871650	group6_1	6579717	6583432	NA
Msa1216550	group8_1	78287012	78289917	NA
Msa0196400	group2_1	13607079	13611947	NA
Msa1015740	group7_1	30249853	30251304	F-box FBD LRR-repeat protein
Msa0556130	group4_1	54178753	54180201	NA
Msa0371910	group3_1	70140003	70166110	Ribonuclease 3-like protein
Msa1014560	group7_1	23605397	23610317	Sulfite oxidase-like
Msa1004470	group7_1	1978981	1979865	NA
Msa0565570	group4_1	66432711	66438466	exonuclease
Msa0870210	group6_1	4500051	4503948	Belongs to the cytochrome P450 family
Msa0227370	group2_1	78266264	78270955	-
Msa1042640	group7_1	80580760	80588305	Transcription elongation factor that enhances transcription elongation by RNA polymerase II (RNAPII)
Msa1031570	group7_1	66307355	66310157	PHD finger protein
Msa0895610	group6_1	83664540	83670521	Ribonuclease 3-like protein
Msa0193680	group2_1	9494339	9498247	Myb-like DNA-binding domain
Msa0538870	group4_1	18738774	18739850	NA
Msa1190710	group8_1	33893109	33896188	F-box FBD LRR-repeat protein
Msa0561480	group4_1	60984681	60987885	Targeting protein for Xklp2 (TPX2)
Msa0025000	group1_1	47955110	47960624	Glucomannan 4-beta-mannosyltransferase 9-like
Msa0572250	group4_1	75094321	75100375	Holliday junction DNA helicase ruvB N-terminus
Msa1031610	group7_1	66345999	66357125	NA
Msa1192380	group8_1	38128040	38130325	Receptor-like protein kinase THESEUS
Msa0215640	group2_1	61015972	61017842	Protein CUP-SHAPED COTYLEDON 2-like
Msa0722380	group5_1	19625050	19629449	Potassium transporter
Msa0552450	group4_1	49081740	49087922	Transcription initiation factor TFIID subunit
Msa0188140	group2_1	3272072	3278645	Twinkle homolog protein, chloroplastic mitochondrial
Msa0551200	group4_1	47104356	47108735	Stomatin-like protein
Msa0343660	group3_1	2087440	2089310	Protein CUP-SHAPED COTYLEDON 2-like
Msa0216540	group2_1	62541616	62546968	NA
Msa0899440	group6_1	94522375	94524698	NA
Msa1186200	group8_1	24267047	24270374	protein FAR1-RELATED SEQUENCE
Msa0373840	group3_1	72934682	72936555	NA
Msa1182110	group8_1	17042395	17058515	TMV resistance protein N-like
Msa0225420	group2_1	75573232	75574330	F-box kelch-repeat protein
Msa0375690	group3_1	75481324	75482106	-
Msa1199080	group8_1	50927436	50930954	Mechanosensitive ion channel
Msa0025080	group1_1	48083851	48088148	DNA replication complex GINS protein
Msa0729850	group5_1	37825005	37826613	Belongs to the ALAD family
Msa0551250	group4_1	47256693	47258896	DNA-dependent RNA polymerase catalyzes the transcription of DNA into RNA using the four ribonucleoside triphosphates as substrates
Msa0899070	group6_1	93842135	93846121	PLAC8 family
Msa0869270	group6_1	3345239	3357902	CDK-activating kinase assembly factor MAT1
Msa0901230	group6_1	97623752	97625737	gag-polypeptide of LTR copia-type
Msa0205880	group2_1	33545966	33549102	serine threonine-protein kinase
Msa0874050	group6_1	9669594	9670917	TMV resistance protein N-like
Msa1012060	group7_1	17128996	17132019	mediator of RNA polymerase II transcription subunit
Msa0719080	group5_1	13831556	13834491	NA
Msa0872120	group6_1	7475639	7484212	Mitochondrial import receptor subunit
Msa0214060	group2_1	57897579	57900516	Protein trichome birefringence-like 42
Msa0868070	group6_1	1540482	1548933	Thioesterase-like superfamily
Msa1023900	group7_1	52161508	52171403	Mitogen-activated protein kinase-binding protein 1
Msa1019230	group7_1	40570526	40574291	transcription factor
Msa0551260	group4_1	47263804	47265100	Stomatin-like protein
Msa0896570	group6_1	86746913	86750115	Ribonuclease H protein
Msa1019950	group7_1	42124921	42127689	NA
Msa0043010	group1_1	73948234	73954201	transcription factor
Msa0716850	group5_1	10421768	10428773	Filamin/ABP280 repeat
Msa0348620	group3_1	11376483	11379602	TMV resistance protein N-like
Msa0375390	group3_1	75089538	75090509	Mitotic checkpoint protein
Msa0200780	group2_1	21089691	21094610	GPI-anchored adhesin-like protein PGA55
Msa0895530	group6_1	83564193	83569099	Ribonuclease 3-like protein
Msa0034010	group1_1	61896898	61899211	glycerol-3-phosphate acyltransferase
Msa1202320	group8_1	55991116	55994023	F-box FBD LRR-repeat protein
Msa0227840	group2_1	79136764	79138322	NA
Msa1189470	group8_1	31210041	31215483	G-type lectin S-receptor-like serine threonine-protein kinase
Msa1218530	group8_1	81186083	81187135	3-oxo-Delta(4,5)-steroid 5-beta-reductase-like
Msa0574210	group4_1	77576357	77580184	Myb/SANT-like DNA-binding domain
Msa0375670	group3_1	75450284	75460222	NA
Msa0744900	group5_1	65960073	65966792	NA
Msa0551160	group4_1	47003489	47007892	Stomatin-like protein
Msa0352750	group3_1	22073183	22078420	NA
Msa0724930	group5_1	24152662	24156527	NA
Msa0192460	group2_1	8258691	8262150	Dolichol phosphate-mannose biosynthesis regulatory
Msa0365510	group3_1	59678932	59683236	Ethylene-overproduction protein
Msa1194890	group8_1	42426684	42427221	NA
Msa1023360	group7_1	50936772	50942977	gene silencing by RNA
Msa0346420	group3_1	6905743	6910582	protein FAR1-RELATED SEQUENCE
Msa0895570	group6_1	83609113	83614020	Ribonuclease 3-like protein
Msa0899950	group6_1	95347591	95351240	guanine nucleotide exchange factor
Msa0565090	group4_1	66006779	66007949	-
Msa0544420	group4_1	32903774	32906973	Protein of unknown function (DUF1068)
Msa0385540	group3_1	89063852	89066518	NA
Msa0891720	group6_1	67896306	67901460	NA
Msa0888480	group6_1	52996460	52997614	NA
Msa0546780	group4_1	39078494	39092235	Bifunctional monodehydroascorbate reductase and carbonic anhydrase nectarin-3-like
Msa0883700	group6_1	35304594	35308481	LRR receptor-like serine threonine-protein kinase
Msa1211840	group8_1	71588119	71590614	Pentatricopeptide repeat-containing protein
Msa0885740	group6_1	42716362	42721945	Protein FLC EXPRESSOR
Msa1217060	group8_1	79272092	79273436	-
Msa0880760	group6_1	27619149	27620201	3-oxo-Delta(4,5)-steroid 5-beta-reductase-like
Msa0228500	group2_1	81734302	81739613	Belongs to the uridine kinase family
Msa0559950	group4_1	59136242	59137198	NA
Msa0004040	group1_1	6520755	6522267	Gibberellin-regulated protein
Msa0895550	group6_1	83585749	83590655	Ribonuclease 3-like protein
Msa1192350	group8_1	37946388	37949459	NA
Msa0895290	group6_1	82858246	82863698	Cell division cycle-associated protein 7-like
Msa0371700	group3_1	69904105	69908495	Double-stranded RNA-binding protein
Msa0354380	group3_1	25536391	25537930	NA
Msa1189010	group8_1	29953852	29957880	Anthranilate synthase
Msa0376530	group3_1	76637293	76641562	ABIL2-like
Msa1009610	group7_1	11298624	11302546	DSBA-like thioredoxin domain
Msa0736220	group5_1	52310284	52312451	NA
Msa0874410	group6_1	10210731	10217978	cellular transition metal ion homeostasis
Msa0559260	group4_1	58451992	58455601	Belongs to the class-IV pyridoxal-phosphate-dependent aminotransferase family
Msa0899200	group6_1	94020712	94022124	Heavy-metal-associated domain
Msa1006810	group7_1	5661661	5662959	Glutaredoxin
Msa0350720	group3_1	16046115	16052119	Belongs to the disease resistance NB-LRR family
Msa1027340	group7_1	59678715	59680148	Encoded by
Msa0005220	group1_1	7685273	7686794	NA
Msa0038960	group1_1	68448056	68451004	-
Msa0725510	group5_1	25223994	25225121	cysteine-type peptidase activity
Msa1173590	group8_1	4010651	4011433	-
Msa0563080	group4_1	63370244	63372207	DNA recombination
Msa0025220	group1_1	48244675	48247708	FAR1-related protein
Msa0358510	group3_1	43494289	43498486	NA
Msa0385550	group3_1	89080350	89085969	Microtubule-associated protein
Msa0386910	group3_1	90751182	90753555	synthase
Msa0551240	group4_1	47255016	47256670	Band 7 family protein
Msa1037800	group7_1	74536171	74538961	serine threonine-protein phosphatase
Msa0734950	group5_1	49893830	49895059	WRKY transcription factor
Msa0002230	group1_1	4076198	4081543	MADS-box transcription factor
Msa0551270	group4_1	47265123	47267059	DNA-dependent RNA polymerase catalyzes the transcription of DNA into RNA using the four ribonucleoside triphosphates as substrates
Msa0201390	group2_1	22783633	22790148	Ankyrin repeat-containing protein
Msa0201920	group2_1	23869649	23873459	-
Msa0739970	group5_1	58752001	58757354	Belongs to the protein kinase superfamily. Ser Thr protein kinase family
Msa1186540	group8_1	24971801	24973225	NA
Msa0729950	group5_1	38026067	38027884	Belongs to the iron ascorbate-dependent oxidoreductase family
Msa0359190	group3_1	46287910	46300364	NA
Msa0211610	group2_1	53096549	53097614	Putative S-adenosyl-L-methionine-dependent methyltransferase
Msa0717390	group5_1	11169466	11174090	Filament-like plant protein
Msa1041040	group7_1	78551101	78553581	WRKY transcription factor
Msa1036070	group7_1	72227446	72234764	Sulfate transporter 3.1-like
Msa0575190	group4_1	78956241	78960840	NA
Msa1206040	group8_1	62768450	62770292	Belongs to the GRAS family
Msa0222960	group2_1	72394468	72397551	XH domain
Msa1214860	group8_1	75693864	75696732	Equilibrative nucleotide transporter
Msa1003600	group7_1	682314	685045	Belongs to the pirin family
Msa0348080	group3_1	9960607	9966987	Protein ZINC INDUCED
Msa0363370	group3_1	55724167	55728557	NA
Msa0560060	group4_1	59301891	59312427	NA
Msa0221820	group2_1	70627750	70628373	Four repeated domains in the Fasciclin I family of proteins, present in many other contexts.
Msa0870590	group6_1	5115467	5118334	NA
Msa0568840	group4_1	70492424	70497909	phosphatidylinositol 4-phosphate 5-kinase
Msa1222180	group8_1	86406843	86409686	NA
Msa0900440	group6_1	95937310	95939336	Associates with the EF-Tu.GDP complex and induces the exchange of GDP to GTP. It remains bound to the aminoacyl-tRNA.EF- Tu.GTP complex up to the GTP hydrolysis stage on the ribosome
Msa0545300	group4_1	35297507	35299201	Secoisolariciresinol dehydrogenase-like
Msa1177590	group8_1	9975817	9978664	F-box FBD LRR-repeat protein
Msa0715090	group5_1	7977679	7984083	NA
Msa0045290	group1_1	77139891	77140388	glyoxalase I family protein
Msa0224340	group2_1	74202443	74208904	NA
Msa1223130	group8_1	87526111	87530035	domain-containing protein
Msa0722410	group5_1	19687936	19690185	NA
Msa0360270	group3_1	49190103	49195409	-
Msa0564600	group4_1	65256987	65260773	calmodulin-binding family
Msa1012030	group7_1	17096437	17097134	Belongs to the heat shock protein 70 family
Msa0047110	group1_1	79784984	79786461	May act as a component of the auxin efflux carrier
Msa1221630	group8_1	85324853	85328374	Glycosyltransferase family 20
Msa0736510	group5_1	52981566	52984584	SANT SWI3, ADA2, N-CoR and TFIIIB'' DNA-binding domains
Msa0539820	group4_1	21095905	21098284	Protein NRT1 PTR FAMILY 5.10-like
Msa0551350	group4_1	47318660	47321059	E3 ubiquitin-protein ligase
Msa0743410	group5_1	63720406	63724253	Cell division cycle-associated 7-like protein
Msa0363050	group3_1	55122512	55128327	Autophagy-related protein 27
Msa1176490	group8_1	8584465	8586730	Belongs to the serpin family
Msa0731470	group5_1	42318953	42324734	Belongs to the glycosyl hydrolase 5 (cellulase A) family
Msa0742480	group5_1	62397434	62398948	ADP binding
Msa0895900	group6_1	84911457	84913086	cysteine--tRNA ligase
Msa0876550	group6_1	14806498	14808589	DUF761-associated sequence motif
Msa0035420	group1_1	63607291	63611034	NA
Msa0726180	group5_1	26668976	26672585	DNA recombination
Msa0719380	group5_1	14636556	14637654	Belongs to the disease resistance NB-LRR family
Msa0383710	group3_1	86712151	86715064	NA
Msa0356930	group3_1	37205741	37206991	NA
Msa0883610	group6_1	34985123	34985926	-
Msa0545700	group4_1	36226656	36231095	Excises uracil residues from the DNA which can arise as a result of misincorporation of dUMP residues by DNA polymerase or due to deamination of cytosine
Msa0223140	group2_1	72662384	72673579	Belongs to the GRAS family
Msa0537860	group4_1	16884713	16885674	Plant non-specific lipid-transfer proteins transfer phospholipids as well as galactolipids across membranes. May play a role in wax or cutin deposition in the cell walls of expanding epidermal cells and certain secretory tissues
Msa0203780	group2_1	28247676	28248130	NA
Msa0553530	group4_1	50803546	50805859	NA
Msa0375500	group3_1	75271965	75275250	alcohol dehydrogenase
Msa0895820	group6_1	84627576	84640547	Methylecgonone reductase-like
Msa0375040	group3_1	74620028	74622312	NA
Msa0723810	group5_1	21776887	21792697	Structural maintenance of chromosomes protein
Msa1183270	group8_1	18503143	18508330	Cytochrome p450
Msa0739960	group5_1	58737866	58743219	Belongs to the protein kinase superfamily. Ser Thr protein kinase family
Msa0358530	group3_1	43556940	43560318	AT-rich interactive domain-containing protein
Msa0895760	group6_1	84243942	84248895	NA
Msa0895170	group6_1	82160687	82164229	NA
Msa0207350	group2_1	38115842	38119455	calcium-binding protein
Msa0208850	group2_1	45117008	45121350	DUF761-associated sequence motif
Msa1178000	group8_1	10607164	10613593	U-box domain-containing protein
Msa1216050	group8_1	77557594	77561282	NA
Msa1005230	group7_1	2871095	2874668	NA
Msa0900210	group6_1	95645141	95650242	Associates with the EF-Tu.GDP complex and induces the exchange of GDP to GTP. It remains bound to the aminoacyl-tRNA.EF- Tu.GTP complex up to the GTP hydrolysis stage on the ribosome
Msa1011760	group7_1	16561074	16568846	N-acetyltransferase
Msa0190060	group2_1	5523951	5537614	Produces ATP from ADP in the presence of a proton gradient across the membrane
Msa1186590	group8_1	25031753	25035979	phosphatidylinositol 4-phosphate 5-kinase
Msa0740690	group5_1	59788907	59790320	NA
Msa1015700	group7_1	30107233	30113288	Belongs to the AAA ATPase family
Msa0902280	group6_1	100295489	100305425	May act as a component of the auxin efflux carrier
Msa0551310	group4_1	47297929	47298796	NA
Msa1207220	group8_1	64672346	64673414	Zinc finger protein
Msa0014150	group1_1	22366832	22372443	Sister chromatid cohesion protein PDS5 homolog
Msa0734180	group5_1	47854879	47867364	Belongs to the UPP synthase family
Msa1196420	group8_1	45455546	45460419	BEST Arabidopsis thaliana protein match is Basic-leucine zipper (bZIP) transcription factor family protein (TAIR
Msa1216770	group8_1	78746666	78747300	Inosine-uridine preferring nucleoside hydrolase
Msa1214510	group8_1	75177709	75179383	transcription factor
Msa0739140	group5_1	57235558	57236379	transcription factor
Msa0040230	group1_1	70303849	70306262	N-acetyltransferase
Msa0031420	group1_1	58143394	58144380	DDE superfamily endonuclease
Msa0530570	group4_1	4614645	4615262	Auxin-binding protein
Msa0201460	group2_1	22979667	22994499	Belongs to the glycosyl hydrolase 18 family
Msa0210750	group2_1	51108941	51116304	Belongs to the TRAFAC class myosin-kinesin ATPase superfamily. Myosin family
Msa0545380	group4_1	35519084	35524658	-
Msa1214400	group8_1	74987368	74989232	transcription factor
Msa0375890	group3_1	75808955	75812248	Transcription factor
Msa0541710	group4_1	25737181	25745133	Tyrosyl-DNA phosphodiesterase
Msa0892360	group6_1	72045493	72050223	-
Msa0552120	group4_1	48556323	48557324	NA
Msa0199300	group2_1	18182925	18189423	peroxisome organization
Msa0223000	group2_1	72416315	72420068	XH domain
Msa0193030	group2_1	8833451	8833909	Pathogenesis-related genes transcriptional activator PTI5-like
Msa1183490	group8_1	18723130	18728969	rRNA primary transcript binding
Msa0352140	group3_1	19967274	19974846	nuclear transport factor 2 (NTF2) family protein
Msa1173220	group8_1	3487524	3489399	NA
Msa0870580	group6_1	5099627	5108564	Paired amphipathic helix protein Sin3-like
Msa0201470	group2_1	22999686	23000621	Belongs to the glycosyl hydrolase 18 family
Msa0346750	group3_1	7391997	7398879	DNA-dependent RNA polymerase catalyzes the transcription of DNA into RNA using the four ribonucleoside triphosphates as substrates
Msa0218600	group2_1	65861271	65867064	-
Msa0575180	group4_1	78949735	78954705	transcription factor
Msa0890950	group6_1	63766656	63777705	-
Msa0714370	group5_1	7014098	7021523	Belongs to the peptidase A1 family
Msa0214300	group2_1	58832985	58843597	WRKY transcription factor
Msa0370550	group3_1	68366664	68369486	Transport and Golgi organization 2 homolog
Msa1199650	group8_1	51879625	51882604	Belongs to the protein kinase superfamily. Ser Thr protein kinase family
Msa0035640	group1_1	63922241	63924116	NA
Msa0883970	group6_1	36373716	36378104	UPF0496 protein
Msa0560140	group4_1	59388836	59391799	NA
Msa0541720	group4_1	25755631	25758985	LRR receptor-like serine threonine-protein kinase
Msa0737350	group5_1	54529098	54532403	Domain of unknown function (DUF4228)
Msa1018580	group7_1	38772823	38778866	ABC transporter B family member
Msa0040160	group1_1	70200034	70207509	-
Msa0898000	group6_1	90621698	90622576	receptor-like protein kinase
Msa0387570	group3_1	91543265	91574476	Belongs to the ABC transporter superfamily. ABCG family. PDR (TC 3.A.1.205) subfamily
Msa0726840	group5_1	28351536	28352745	NA
Msa1180450	group8_1	14417096	14420166	Belongs to the glycosyltransferase 8 family
Msa0546900	group4_1	39390766	39392508	DCD (Development and cell death) domain protein
Msa0210340	group2_1	50444729	50450507	regulation of parkin-mediated stimulation of mitophagy in response to mitochondrial depolarization
Msa1221320	group8_1	84869313	84870658	Catalyzes xyloglucan endohydrolysis (XEH) and or endotransglycosylation (XET). Cleaves and religates xyloglucan polymers, an essential constituent of the primary cell wall, and thereby participates in cell wall construction of growing tissues
Msa0019430	group1_1	33710400	33714295	Polygalacturonase
Msa0558480	group4_1	57265291	57273565	SWI SNF-related matrix-associated actin-dependent regulator of chromatin subfamily A member 3-like
Msa0867910	group6_1	1170924	1175573	-
Msa0007280	group1_1	10423415	10426442	Wall-associated receptor kinase
Msa1025490	group7_1	56062147	56068637	snRNA processing
Msa1214240	group8_1	74737151	74740256	Mis12 protein
Msa0378440	group3_1	79259820	79266105	CBS domain-containing protein
Msa0210600	group2_1	50812677	50817463	dihydrokaempferol 4-reductase activity
Msa0734530	group5_1	48617702	48626000	NA
Msa0032200	group1_1	59180232	59182472	MuDR family transposase
Msa0028760	group1_1	53790436	53798593	Belongs to the multi antimicrobial extrusion (MATE) (TC 2.A.66.1) family
Msa0727930	group5_1	31361219	31366464	lysine-specific demethylase
Msa0364000	group3_1	56676826	56678223	THO complex subunit
Msa0874240	group6_1	10048145	10053751	cellular transition metal ion homeostasis
Msa0559920	group4_1	59093437	59096677	Carbon-nitrogen hydrolase
Msa0877340	group6_1	16742756	16748275	N-terminal C2 in EEIG1 and EHBP1 proteins
Msa0361210	group3_1	51392179	51393919	Protein of unknown function (DUF971)
Msa0025070	group1_1	48078406	48083179	NA
Msa1174240	group8_1	5322421	5325786	LRR receptor-like serine threonine-protein kinase
Msa1225390	group8_1	90747260	90750815	GMC oxidoreductase
Msa1199920	group8_1	52212838	52215949	Transmembrane protein 45B-like
Msa1026190	group7_1	57816638	57817210	-
Msa0712770	group5_1	4570923	4572289	basic region leucin zipper
Msa1195820	group8_1	44180575	44183256	-
Msa0897660	group6_1	90026982	90035948	Belongs to the DEAD box helicase family
Msa0342680	group3_1	590765	598020	Anthocyanin
Msa0531920	group4_1	6005726	6012143	chloroplast mRNA modification
Msa1218950	group8_1	81645747	81650156	Cell wall vacuolar inhibitor of fructosidase
Msa0564020	group4_1	64498215	64503163	subtilisin-like protease
Msa1019930	group7_1	42103196	42110257	F-box kelch-repeat protein
Msa0343800	group3_1	2245454	2249863	Cell wall vacuolar inhibitor of fructosidase
Msa0035280	group1_1	63406131	63415456	Glycosyl transferases group 1
Msa0543290	group4_1	29349825	29352897	5' exonuclease
Msa0358370	group3_1	43163158	43165468	B3 DNA binding domain
Msa0202990	group2_1	26147260	26148461	Growth-regulating factor
Msa1216780	group8_1	78747535	78748675	Inosine-uridine preferring nucleoside hydrolase
Msa0887640	group6_1	49830846	49834933	NA
Msa1182330	group8_1	17444260	17445444	Belongs to the disease resistance NB-LRR family
Msa1186400	group8_1	24679067	24684040	belongs to the protein kinase superfamily
Msa0212630	group2_1	54781470	54785323	Elongation factor
Msa0725270	group5_1	24883477	24886478	Origin recognition complex subunit
Msa1011450	group7_1	15733491	15735706	Belongs to the heat shock protein 70 family
Msa1006760	group7_1	5532176	5536118	lipid-transfer protein
Msa1183530	group8_1	18778139	18778894	NA
Msa0010060	group1_1	15029363	15036108	Cysteine-rich receptor-like protein kinase
Msa0227900	group2_1	79162197	79162460	Wound-induced protein
Msa0564790	group4_1	65527401	65532211	Myb-like DNA-binding domain
Msa0731140	group5_1	41439508	41443819	NA
Msa1177010	group8_1	9353056	9356193	Belongs to the 'GDSL' lipolytic enzyme family
Msa1027400	group7_1	59791036	59792469	Encoded by
Msa1041370	group7_1	78966607	78969542	-
Msa1198330	group8_1	49758927	49760661	NA
Msa1202310	group8_1	55986212	55986715	F-box FBD LRR-repeat protein
Msa1175170	group8_1	6443420	6445140	NA
Msa0877010	group6_1	15719131	15722153	pentatricopeptide repeat-containing protein At2g22410
Msa0384940	group3_1	88404938	88412370	Guanine nucleotide-binding protein subunit beta-like protein 1 homolog
Msa0218160	group2_1	65251412	65255248	Encoded by
Msa0723520	group5_1	21226196	21227143	NA
Msa0578990	group4_1	83669503	83672887	Cytochrome c6
Msa0712410	group5_1	4249602	4250564	ethylene-responsive transcription factor
Msa0579180	group4_1	83809442	83817468	Belongs to the chaperonin (HSP60) family
Msa0747490	group5_1	71885674	71890274	NA
Msa0712440	group5_1	4282047	4285544	Belongs to the glucose-6-phosphate 1-epimerase family
Msa0365090	group3_1	58836814	58841525	Cell division control protein
Msa0543310	group4_1	29396159	29400579	G-type lectin S-receptor-like serine threonine-protein kinase
Msa1212690	group8_1	72674518	72679864	Predicted membrane protein
Msa0032710	group1_1	59878751	59882148	f-box protein
Msa0897630	group6_1	89980245	89983843	-
Msa0552150	group4_1	48579241	48579972	NA
Msa0536350	group4_1	13326012	13329860	Belongs to the synaptobrevin family
Msa0351420	group3_1	18143965	18150448	NA
Msa0361330	group3_1	51602082	51604918	LRR receptor-like serine threonine-protein kinase
Msa0001280	group1_1	2979820	2980146	Transcription initiation factor TFIID
Msa0710120	group5_1	1918353	1922186	NA
Msa0550930	group4_1	46501390	46506236	Subtilase family
Msa0574970	group4_1	78729078	78730406	gag-polypeptide of LTR copia-type
Msa0897000	group6_1	88202252	88206853	NA
Msa0388620	group3_1	93068781	93071720	-
Msa0192740	group2_1	8563084	8578767	Belongs to the 'GDSL' lipolytic enzyme family
Msa0713310	group5_1	5445993	5448172	TIFY 10a-like
Msa0876330	group6_1	14278828	14282970	Belongs to the RecA family
Msa0719090	group5_1	13952996	13956311	NA
Msa0732060	group5_1	43959410	43963002	NA
Msa0355330	group3_1	29299461	29302315	N-terminal peptidyl-glutamic acid acetylation
Msa1032960	group7_1	68088153	68091524	E3 ubiquitin protein ligase
Msa0877070	group6_1	15783097	15786224	C-4 methylsterol oxidase activity
Msa0550560	group4_1	46108874	46110307	WRKY transcription factor
Msa0571340	group4_1	73963695	73965876	NA
Msa0737500	group5_1	54744910	54746001	Elicitor-responsive protein
Msa0557910	group4_1	56402380	56410398	PDDEXK-like family of unknown function
Msa0191680	group2_1	7298204	7298914	Zinc finger MYM-type protein
Msa0045100	group1_1	76798737	76808406	ATP synthase alpha/beta family, beta-barrel domain
Msa0551300	group4_1	47287780	47288498	NA
Msa0221890	group2_1	70731823	70734024	beta-galactosidase
Msa1179930	group8_1	13663282	13671535	Occludin homology domain
Msa1021360	group7_1	45676837	45681682	Removes the N-terminal methionine from nascent proteins. The N-terminal methionine is often cleaved when the second residue in the primary sequence is small and uncharged (Met-Ala-, Cys, Gly, Pro, Ser, Thr, or Val)
Msa1039750	group7_1	77021984	77028503	Belongs to the TRAFAC class myosin-kinesin ATPase superfamily. Kinesin family
Msa1029390	group7_1	62833170	62836491	Serine threonine-protein kinase
Msa1033930	group7_1	69340930	69347685	breast cancer carboxy-terminal domain
Msa0345850	group3_1	5510659	5516857	inactive shikimate kinase like 2
Msa1179960	group8_1	13704333	13712587	Occludin homology domain
Msa0739860	group5_1	58425085	58425775	NA
Msa1220950	group8_1	84361493	84366094	Belongs to the glycosyltransferase 8 family
Msa1005280	group7_1	2908957	2913815	NA
Msa0562420	group4_1	62319747	62323816	Belongs to the iron ascorbate-dependent oxidoreductase family
Msa0878010	group6_1	18359398	18360060	protein FAR1-RELATED SEQUENCE
Msa0731970	group5_1	43756192	43760242	Belongs to the UDP-glycosyltransferase family
Msa1003050	group7_1	52622	59349	Ribonuclease H protein
Msa1029440	group7_1	62879016	62880515	Belongs to the helicase family
Msa0377310	group3_1	77723437	77723750	Belongs to the DEFL family
Msa1024740	group7_1	54560792	54564197	Protein trichome birefringence-like 3
Msa1037570	group7_1	74230921	74234156	subtilisin-like
Msa0206800	group2_1	36774980	36779860	flavin-containing monooxygenase
Msa1013270	group7_1	19692456	19692797	ZINC FINGER protein
Msa1189520	group8_1	31338975	31345643	chloroplast mRNA modification
Msa0344670	group3_1	3459725	3461743	Hypersensitive-induced response protein
Msa0902100	group6_1	99894583	99897481	NA
Msa1184920	group8_1	21153749	21156546	disease resistance
Msa0188450	group2_1	3650381	3652447	Plant phospholipase-like protein
Msa0549220	group4_1	44232590	44236598	Transcription factor
Msa0213260	group2_1	56032693	56036791	Belongs to the TRAFAC class myosin-kinesin ATPase superfamily. Myosin family
Msa0040580	group1_1	70800375	70804053	Cysteine-rich receptor-like protein kinase
Msa0901820	group6_1	98663380	98668474	Protein of unknown function (DUF1005)
Msa0741890	group5_1	61659317	61661326	glucan endo-1,3-beta-glucosidase
Msa0357480	group3_1	40734396	40745718	CRT-like, chloroquine-resistance transporter-like
Msa1027170	group7_1	59447524	59452569	65-kDa microtubule-associated protein
Msa0575810	group4_1	79727779	79729472	Domain of unknown function (DUF4539)
Msa0366980	group3_1	62383223	62386725	Belongs to the disease resistance NB-LRR family
Msa0364850	group3_1	58403409	58405730	NA
Msa1003260	group7_1	351194	352997	Mediates both low-affinity uptake and efflux of sugar across the membrane
Msa0739710	group5_1	58093485	58108148	chitin elicitor receptor kinase
Msa0747160	group5_1	70805841	70808874	FAR1-related protein
Msa0374510	group3_1	73967379	73969458	Proteasome assembly chaperone
Msa0040890	group1_1	71152167	71156730	NA
Msa0012640	group1_1	19057268	19061238	Belongs to the cyclin family
Msa0345130	group3_1	4249821	4259781	Cysteine-rich receptor-like protein kinase
Msa0899040	group6_1	93789019	93796007	Emopamil binding protein
Msa0719370	group5_1	14507992	14511865	ubiquitin modification-dependent histone binding
Msa0728680	group5_1	33706910	33716456	Cell cycle regulated microtubule associated protein
Msa0869610	group6_1	3812745	3838619	WAT1-related protein At3g28050-like
Msa1020240	group7_1	42884097	42885719	xyloglucan glycosyltransferase 5
Msa0363390	group3_1	55749570	55757492	ankyrin repeat-containing protein
Msa0544120	group4_1	32208593	32209121	NA
Msa0030930	group1_1	57437278	57442211	alpha-galactosidase
Msa0218500	group2_1	65668043	65669848	Belongs to the 'GDSL' lipolytic enzyme family
Msa0346640	group3_1	7231188	7236922	Plant transposase (Ptta/En/Spm family)
Msa0562240	group4_1	61870832	61882112	Belongs to the group II decarboxylase family
Msa0576770	group4_1	80836051	80841570	Tyrosyl-DNA phosphodiesterase
Msa0718990	group5_1	13473126	13478295	Belongs to the protein kinase superfamily. Ser Thr protein kinase family
Msa0551330	group4_1	47308228	47311639	NA
Msa0890270	group6_1	63101110	63105754	NA
Msa1204720	group8_1	60526941	60532094	receptor-like protein kinase
Msa1181370	group8_1	15748536	15755466	1-deoxy-D-xylulose 5-phosphate reductoisomerase
Msa0731200	group5_1	41531092	41532653	NA
Msa0873080	group6_1	8734887	8735631	Belongs to the UDP-glycosyltransferase family
Msa0882230	group6_1	31218793	31220633	NA
Msa0197330	group2_1	15093524	15096559	FAR1-related protein
Msa0187800	group2_1	2561992	2565370	splicing factor 3A subunit
Msa0548780	group4_1	43058958	43062208	ESKIMO 1-like
Msa0561260	group4_1	60759197	60763117	NA
Msa0569180	group4_1	71017417	71031807	Callose synthase
Msa0892170	group6_1	71003619	71007274	resistance protein
Msa0358380	group3_1	43165875	43167740	B3 DNA binding domain
Msa1194350	group8_1	41525996	41528523	Pentatricopeptide repeat-containing protein
Msa0726350	group5_1	27091657	27092649	Acts as an adapter for the XPO1 CRM1-mediated export of the 60S ribosomal subunit
Msa0901370	group6_1	98085022	98087537	O-methyltransferase
Msa0346840	group3_1	7689304	7692422	source UniProtKB
Msa0562380	group4_1	62196591	62205229	Belongs to the iron ascorbate-dependent oxidoreductase family
Msa0573790	group4_1	77088645	77095572	Glycosyl transferase family 21
Msa1015330	group7_1	27559312	27563361	transposition, RNA-mediated
Msa0345220	group3_1	4378293	4380436	DNA replication factor CDT1 like
Msa0573730	group4_1	76996756	76997529	RNA binding
Msa0349570	group3_1	13509926	13512971	NA
Msa1196490	group8_1	45825738	45827824	F-box kelch-repeat protein
Msa0888980	group6_1	54526573	54530685	Belongs to the Glu Leu Phe Val dehydrogenases family
Msa0217260	group2_1	64040814	64044416	synthase
Msa0898060	group6_1	90716984	90720269	PB1 domain
Msa0731900	group5_1	43495654	43496604	Phosphate-induced protein 1 conserved region
Msa0354460	group3_1	25678827	25681998	NA
Msa0729830	group5_1	37801929	37804829	-
Msa1223800	group8_1	88401955	88405656	Integrator complex subunit
Msa1175850	group8_1	7417517	7432910	subtilisin-like protease
Msa0563520	group4_1	63888416	63895471	Gamma-interferon-inducible lysosomal thiol
Msa1195370	group8_1	43292878	43295776	Belongs to the cation transport ATPase (P-type) (TC 3.A.3) family. Type IV subfamily
Msa0343560	group3_1	1793858	1797397	Leucine Rich Repeat
Msa0879770	group6_1	22604902	22614511	Belongs to the heat shock protein 70 family
Msa0895020	group6_1	81712147	81716137	Ctf8
Msa0010220	group1_1	15297060	15306693	May act as a component of the auxin efflux carrier
Msa0895930	group6_1	84952871	84957793	Protein kinase domain
Msa0029980	group1_1	55835425	55846740	Sieve element occlusion
Msa0554990	group4_1	52716789	52718025	NA
Msa0901180	group6_1	97450763	97452370	transcription factor
Msa1179040	group8_1	12062809	12063264	Domain of unknown function
Msa0194250	group2_1	10125028	10127838	Belongs to the MIP aquaporin (TC 1.A.8) family
Msa0188790	group2_1	3976976	3978277	NA
Msa0710130	group5_1	2019322	2023154	NA
Msa0892160	group6_1	70984850	70986337	resistance protein
Msa0729860	group5_1	37826749	37829362	NA
Msa0745350	group5_1	66666330	66669673	NA
Msa1189090	group8_1	30408308	30411770	G-type lectin S-receptor-like serine threonine-protein kinase
Msa0543900	group4_1	31323242	31338373	Belongs to the multi antimicrobial extrusion (MATE) (TC 2.A.66.1) family
Msa1173200	group8_1	3413098	3415011	Domain of unknown function (DUF4283)
Msa1176560	group8_1	8628145	8630911	-
Msa0563420	group4_1	63801381	63803732	NA
Msa0557870	group4_1	56368205	56371678	NA
Msa1012130	group7_1	17184521	17185579	Belongs to the heat shock protein 70 family
Msa0209050	group2_1	45835540	45842019	Belongs to the TRAFAC class myosin-kinesin ATPase superfamily. Kinesin family
Msa1173080	group8_1	3272144	3273250	maturation of SSU-rRNA
Msa0208560	group2_1	44307098	44310151	transcription factor
Msa0580650	group4_1	85852426	85856104	-
Msa0532680	group4_1	7129348	7140174	beta-glucosidase activity
Msa1003510	group7_1	634034	637335	NA
Msa1031320	group7_1	65873452	65874541	flowering locus
Msa1009710	group7_1	11571641	11585379	zinc metallopeptidase EGY3, chloroplastic
Msa1196350	group8_1	45142975	45147342	F-box FBD LRR-repeat protein
Msa0013530	group1_1	20867985	20870905	PPIases accelerate the folding of proteins. It catalyzes the cis-trans isomerization of proline imidic peptide bonds in oligopeptides
Msa1196120	group8_1	44872269	44874387	caffeoyl-CoA O-methyltransferase
Msa0389090	group3_1	93694156	93697565	GTP cyclohydrolase
Msa1172330	group8_1	2276901	2280985	KIP1-like protein
Msa0218610	group2_1	65868282	65870086	Belongs to the 'GDSL' lipolytic enzyme family
Msa0736190	group5_1	52255287	52259849	NA
Msa1009480	group7_1	10918061	10922861	-
Msa1034260	group7_1	69706462	69708199	DNA topoisomerase 2-binding protein
Msa0036470	group1_1	65072102	65076807	ABC transporter G family member
Msa0017800	group1_1	29780870	29783733	NA
Msa1012710	group7_1	18144552	18147096	Omega-hydroxypalmitate O-feruloyl
Msa0555260	group4_1	53118168	53120761	fatty acid beta-oxidation multifunctional protein
Msa0380180	group3_1	81851317	81853696	NA
Msa0026860	group1_1	50916427	50920937	WD40 repeats
Msa0539810	group4_1	21086058	21090027	NA
Msa0737850	group5_1	55345040	55350576	Sister chromatid cohesion 1 protein
Msa1198030	group8_1	49339113	49344206	1-deoxy-D-xylulose-5-phosphate synthase 2
Msa0384220	group3_1	87280133	87281271	-
Msa1012010	group7_1	17022910	17024917	Belongs to the heat shock protein 70 family
Msa0875120	group6_1	11185939	11186683	NA
Msa0028710	group1_1	53735200	53736245	Belongs to the plant LTP family
Msa0222610	group2_1	71879583	71884130	Belongs to the protein kinase superfamily
Msa0724120	group5_1	22348219	22357113	Cofactor assembly of complex C subunit B, CCB2/CCB4
Msa0010350	group1_1	15654172	15660118	DNA recombination
Msa1185610	group8_1	22899498	22928799	BEACH domain-containing protein
Msa1194320	group8_1	41499111	41501638	Pentatricopeptide repeat-containing protein
Msa0354440	group3_1	25610890	25619800	Lysine methyltransferase
Msa1177510	group8_1	9883537	9892341	Golgin candidate
Msa0368910	group3_1	65878796	65881825	Protein of unknown function (DUF620)
Msa1179710	group8_1	13292070	13294644	RNA binding
Msa0733360	group5_1	46598352	46602693	Inactive receptor kinase
Msa1207450	group8_1	64897998	64904895	Aminoacyl-tRNA editing domain
Msa1200850	group8_1	53820062	53822940	Belongs to the UPP synthase family
Msa1179480	group8_1	12898995	12902205	Short calmodulin-binding motif containing conserved Ile and Gln residues.
Msa0537770	group4_1	16677147	16679968	MAC/Perforin domain
Msa1223660	group8_1	88174588	88179032	DUF246 domain-containing protein
Msa0564660	group4_1	65371305	65373474	transposition, RNA-mediated
Msa1039990	group7_1	77307244	77308167	NA
Msa1014460	group7_1	23328334	23331278	calcium-binding protein
Msa0540800	group4_1	23674280	23677938	conserved protein UCP012943
Msa0365230	group3_1	59014549	59017490	serine threonine-protein kinase
Msa0538270	group4_1	17460636	17461589	Plant non-specific lipid-transfer proteins transfer phospholipids as well as galactolipids across membranes. May play a role in wax or cutin deposition in the cell walls of expanding epidermal cells and certain secretory tissues
Msa0891860	group6_1	68337030	68338269	NA
Msa1010470	group7_1	13610266	13619706	Belongs to the protein kinase superfamily. Ser Thr protein kinase family
Msa0574940	group4_1	78690264	78696583	MACPF domain-containing protein
Msa0730650	group5_1	40403873	40405201	gag-polypeptide of LTR copia-type
Msa0741000	group5_1	60228248	60228505	NA
Msa0373260	group3_1	72291277	72296659	HORMA domain
Msa1189440	group8_1	31184741	31189070	G-type lectin S-receptor-like serine threonine-protein kinase
Msa0195070	group2_1	11752293	11753158	NA
Msa0868910	group6_1	2714158	2721798	Tetratricopeptide repeat protein
Msa0220550	group2_1	68933642	68935599	Rare lipoprotein A (RlpA)-like double-psi beta-barrel
Msa0378290	group3_1	79069321	79069998	DNA polymerase
Msa0723400	group5_1	20913795	20916719	Belongs to the disease resistance NB-LRR family
Msa0003310	group1_1	5823080	5824888	peptide-N(4)-(N-acetyl-beta- glucosaminyl)asparagine amidase
Msa0743330	group5_1	63550111	63550926	Exosome component 10-like
Msa0385600	group3_1	89132902	89135918	rRNA-processing protein
Msa0035490	group1_1	63715779	63717258	NA
Msa0574460	group4_1	78010869	78019099	Belongs to the TRAFAC class myosin-kinesin ATPase superfamily. Kinesin family
Msa0880520	group6_1	27200847	27204531	Belongs to the short-chain dehydrogenases reductases (SDR) family
Msa1216010	group8_1	77525415	77527422	Glyco_18
Msa0198040	group2_1	16550939	16560098	Mitochondrial GTPase that catalyzes the GTP-dependent ribosomal translocation step during translation elongation. During this step, the ribosome changes from the pre-translocational (PRE) to the post-translocational (POST) state as the newly formed A- site-bound peptidyl-tRNA and P-site-bound deacylated tRNA move to the P and E sites, respectively. Catalyzes the coordinated movement of the two tR…
Msa1212090	group8_1	71938324	71939436	-
Msa1173010	group8_1	3202014	3209984	Transcriptional corepressor LEUNIG-like
Msa0561170	group4_1	60642351	60645193	Tubulin is the major constituent of microtubules. It binds two moles of GTP, one at an exchangeable site on the beta chain and one at a non-exchangeable site on the alpha chain
Msa0571740	group4_1	74437030	74441129	Belongs to the ubiquitin-conjugating enzyme family
Msa0553450	group4_1	50635812	50639642	Histidine
Msa1181810	group8_1	16338104	16338634	Belongs to the iron ascorbate-dependent oxidoreductase family
Msa0040310	group1_1	70415327	70419839	Homocysteine s-methyltransferase
Msa0344800	group3_1	3611718	3627532	ABC transporter C family member
Msa0345670	group3_1	5158815	5159141	Belongs to the small GTPase superfamily. SAR1 family
Msa1013600	group7_1	20580466	20604212	Belongs to the class I-like SAM-binding methyltransferase superfamily. RNA M5U methyltransferase family
Msa1179070	group8_1	12227076	12269538	Nuclear chaperone required for maturation and nuclear export of pre-60S ribosome subunits
Msa0901350	group6_1	98076090	98077406	F-box kelch-repeat protein
Msa0021790	group1_1	39401796	39404190	receptor-like protein kinase
Msa0537930	group4_1	16996863	17002730	Plant mobile domain
Msa1041590	group7_1	79150694	79155224	breast cancer carboxy-terminal domain
Msa0557530	group4_1	55969441	55975567	-
Msa0733380	group5_1	46604200	46605557	Pentatricopeptide repeat-containing protein
Msa0005470	group1_1	8121427	8123580	NA
Msa0196880	group2_1	14462195	14465200	WRKY transcription factor
Msa0554900	group4_1	52649989	52654537	Belongs to the DHHC palmitoyltransferase family
Msa0203550	group2_1	27477915	27483399	Auxin response factors (ARFs) are transcriptional factors that bind specifically to the DNA sequence 5'-TGTCTC-3' found in the auxin-responsive promoter elements (AuxREs)
Msa0381130	group3_1	83104452	83106484	YGGT family
Msa0193230	group2_1	9055745	9061653	Leucine-rich repeat receptor-like protein kinase
Msa0364340	group3_1	57150368	57151750	B3 DNA binding domain
Msa0200980	group2_1	21695217	21700687	NA
Msa0572180	group4_1	75023115	75033963	Respiratory burst oxidase homolog protein
Msa0741200	group5_1	60720376	60733083	chromodomain-helicase-DNA-binding protein
Msa0531400	group4_1	5607848	5615751	-
Msa0723840	group5_1	21843671	21859479	Structural maintenance of chromosomes protein
Msa1188690	group8_1	29151287	29161949	Protein strawberry notch
Msa0901990	group6_1	99574385	99579184	Belongs to the MCM family
Msa0709080	group5_1	16496	17839	Pentatricopeptide repeat-containing protein
Msa0045380	group1_1	77304449	77314355	ATP synthase alpha/beta family, beta-barrel domain
Msa1220730	group8_1	84012096	84015165	-
Msa0743510	group5_1	63858079	63860592	Serine threonine-protein kinase
Msa0557390	group4_1	55763669	55764807	Belongs to the class I-like SAM-binding methyltransferase superfamily. Cation-independent O- methyltransferase family
Msa1020630	group7_1	44394240	44395786	-
Msa1209560	group8_1	68110488	68113786	Ferric reduction oxidase 8
Msa1192710	group8_1	38645887	38653962	NA
Msa0025710	group1_1	49152429	49159211	ABC transporter B family member
Msa0208080	group2_1	42304238	42309713	ethanolamine kinase
Msa0737080	group5_1	54035213	54039584	FRIGIDA-like protein
Msa1206080	group8_1	62861169	62863084	Belongs to the expansin family
Msa1012670	group7_1	18006944	18015712	NA
Msa0012630	group1_1	19005465	19007020	KNOX1 domain
Msa0205100	group2_1	31368144	31371882	NA
Msa0892850	group6_1	74335789	74341280	65-kDa microtubule-associated protein
Msa0879050	group6_1	20592968	20598282	Far upstream element-binding protein
Msa0357540	group3_1	40853670	40858614	CRT-like, chloroquine-resistance transporter-like
Msa1179470	group8_1	12891063	12894800	Short calmodulin-binding motif containing conserved Ile and Gln residues.
Msa0881420	group6_1	28614118	28615423	NA
Msa0367010	group3_1	62498562	62504542	Belongs to the disease resistance NB-LRR family
Msa1037470	group7_1	74094445	74095985	kDa ribonucleoprotein
Msa1036680	group7_1	73132052	73134427	NA
Msa1003100	group7_1	131415	133218	Mediates both low-affinity uptake and efflux of sugar across the membrane
Msa0373050	group3_1	72015278	72016766	Catalyzes xyloglucan endohydrolysis (XEH) and or endotransglycosylation (XET). Cleaves and religates xyloglucan polymers, an essential constituent of the primary cell wall, and thereby participates in cell wall construction of growing tissues
Msa1183600	group8_1	18870448	18875364	NA
Msa0878090	group6_1	18502154	18503084	ubiquitin-protein transferase activity
Msa1195530	group8_1	43564176	43567389	Paired amphipathic helix protein
Msa0530270	group4_1	4313749	4318231	NA
Msa1177540	group8_1	9924635	9929636	Putative S-adenosyl-L-methionine-dependent methyltransferase
Msa1206700	group8_1	63803959	63807717	DNA recombination
Msa0046950	group1_1	79366946	79370225	Light-inducible protein
Msa0563610	group4_1	64044844	64051993	Squamosa promoter-binding-like protein
Msa0563180	group4_1	63482067	63485266	Polynucleotide 5'-hydroxyl-kinase NOL9-like
Msa0355320	group3_1	29287656	29291272	CRT-like, chloroquine-resistance transporter-like
Msa0884600	group6_1	38307211	38308335	rRNA primary transcript binding
Msa0202330	group2_1	24625648	24629908	Serine aminopeptidase, S33
Msa0345020	group3_1	4047259	4050609	DNA recombination
Msa1226110	group8_1	91850201	91855188	Shikimate O-hydroxycinnamoyltransferase-like
Msa1024070	group7_1	52553935	52556466	transcription factor
Msa0561740	group4_1	61320700	61326349	Pentatricopeptide repeat-containing protein
Msa0358030	group3_1	42757596	42760861	Myb/SANT-like DNA-binding domain
Msa0378780	group3_1	79699495	79702845	DNA recombination
Msa0350740	group3_1	16114047	16114706	NA
Msa0881190	group6_1	28176342	28182447	HD domain-containing protein
Msa1199940	group8_1	52220497	52223382	Cadmium-induced protein
Msa0576930	group4_1	81098077	81100712	Transcription factor
Msa0041620	group1_1	72037130	72042271	-
Msa0722670	group5_1	20081712	20082701	Histidine kinase
Msa0389110	group3_1	93720798	93723824	-
Msa0895190	group6_1	82175747	82176580	NA
Msa0871440	group6_1	6319371	6335567	Plasma membrane ATPase
Msa1021180	group7_1	45341348	45344759	NA
Msa1009340	group7_1	10703290	10707425	ribonuclease H protein
Msa0226140	group2_1	76537015	76541391	Boron transporter
Msa1036420	group7_1	72801709	72804121	Vacuolar protein sorting-associated protein
Msa0541970	group4_1	26029394	26031453	NA
Msa1213590	group8_1	73747844	73752602	NA
Msa0220960	group2_1	69496769	69498234	Fasciclin-like arabinogalactan protein
Msa0745590	group5_1	67369432	67376440	TMV resistance protein N-like
Msa0215770	group2_1	61185665	61188010	vernalization response
Msa0371660	group3_1	69876463	69879531	Double-stranded RNA binding motif
Msa0746470	group5_1	68662267	68665977	NA
Msa0723650	group5_1	21529415	21532318	NA
Msa0580150	group4_1	85216935	85223548	Callose synthase
Msa1211810	group8_1	71533396	71535828	transcription factor
Msa0737520	group5_1	54757728	54758920	Elicitor-responsive protein
Msa0369120	group3_1	66239079	66242160	regulation of endocannabinoid signaling pathway
Msa1199550	group8_1	51704811	51710535	Belongs to the actin family
Msa0360840	group3_1	50652134	50660612	-
Msa1197870	group8_1	49061289	49063235	Lectin-domain containing receptor kinase
Msa0365750	group3_1	59979456	59980375	-
Msa0362780	group3_1	54535335	54541487	Belongs to the helicase family
Msa0378230	group3_1	78977392	78978742	NA
Msa0880550	group6_1	27302709	27304490	NA
Msa0364500	group3_1	57644158	57664572	Proteasome activator subunit
Msa0384240	group3_1	87291393	87295844	transcription factor
Msa1025160	group7_1	55395544	55400208	beta-ureidopropionase activity
Msa0211670	group2_1	53187159	53193447	Belongs to the peptidase A1 family
Msa1176400	group8_1	8469328	8472283	Lignin degradation and detoxification of lignin-derived products
Msa0741820	group5_1	61530579	61538141	Ubiquitin carboxyl-terminal hydrolase
Msa0541540	group4_1	25491726	25497953	Belongs to the disease resistance NB-LRR family
Msa0564950	group4_1	65754181	65760732	Belongs to the glycosyltransferase 2 family. Plant cellulose synthase subfamily
Msa1178500	group8_1	11216980	11223917	RESISTANCE protein
Msa1203370	group8_1	57510443	57518654	regulation of parkin-mediated stimulation of mitophagy in response to mitochondrial depolarization
Msa0535350	group4_1	11597161	11606494	TMV resistance protein N-like
Msa0389100	group3_1	93706020	93709045	-
Msa0358070	group3_1	42796392	42800205	COMM domain-containing protein
Msa0569160	group4_1	70975591	70978771	NAC domain-containing protein
Msa0364260	group3_1	57011560	57023389	B3 DNA binding domain
Msa1032660	group7_1	67624133	67633751	Fanconi-associated nuclease 1 homolog
Msa1213400	group8_1	73526069	73526722	Ocs element-binding factor 1-like
Msa0223130	group2_1	72657977	72659947	Belongs to the GRAS family
Msa0892330	group6_1	71623873	71625831	Belongs to the iron ascorbate-dependent oxidoreductase family
Msa0576650	group4_1	80705636	80709863	Belongs to the PTH family
Msa0868110	group6_1	1600001	1600960	-
Msa1217530	group8_1	79921684	79925619	Belongs to the cullin family
Msa1201030	group8_1	54244615	54257273	acyl-activating enzyme
Msa0016160	group1_1	26874961	26879779	Aldo/keto reductase family
Msa1211780	group8_1	71514928	71519147	Microtubule-associated protein RP EB family member
Msa0044910	group1_1	76566810	76570579	Protein LIGHT-DEPENDENT SHORT HYPOCOTYLS
Msa1036580	group7_1	73004847	73006016	Belongs to the ABC transporter superfamily. ABCG family. PDR (TC 3.A.1.205) subfamily
Msa0191800	group2_1	7455014	7458882	Belongs to the peptidase S10 family
Msa0735010	group5_1	50004961	50006149	Belongs to the class I-like SAM-binding methyltransferase superfamily. Cation-independent O- methyltransferase family
Msa0224770	group2_1	74691401	74693928	iq-domain
Msa0726330	group5_1	27079703	27084344	Protein of unknown function (DUF1336)
Msa1030140	group7_1	64041137	64046700	receptor-like protein kinase
Msa0020860	group1_1	36778638	36781093	Protein of unknown function (DUF4005)
Msa0027200	group1_1	51449107	51450736	-
Msa0207290	group2_1	37994684	37999478	NA
Msa0566910	group4_1	68147261	68154994	NA
Msa0546640	group4_1	38554934	38556971	Domain of unknown function (DUF4283)
Msa1023840	group7_1	52005250	52013142	Encoded by
Msa0561470	group4_1	60968741	60972463	Belongs to the protein kinase superfamily. Ser Thr protein kinase family
Msa0350390	group3_1	15348308	15351807	Serine threonine-protein kinase
Msa0027340	group1_1	51661312	51662118	Piriformospora indica-insensitive protein
Msa1011970	group7_1	16929342	16931349	Belongs to the heat shock protein 70 family
Msa0556440	group4_1	54637024	54650639	Belongs to the TRAFAC class myosin-kinesin ATPase superfamily. Kinesin family
Msa1179770	group8_1	13347204	13348984	Sulfite exporter TauE/SafE
Msa0538210	group4_1	17374117	17379820	Plant mobile domain
Msa0359620	group3_1	47599037	47600751	LRR receptor-like serine threonine-protein kinase
Msa0388990	group3_1	93561491	93564810	AT-rich interactive domain-containing protein
Msa0188800	group2_1	3978997	3981012	Hypersensitive-induced response protein
Msa0578960	group4_1	83642142	83645628	Inorganic phosphate transporter
Msa0354890	group3_1	28132320	28135411	NA
Msa0554240	group4_1	51492924	51496533	NA
Msa0045390	group1_1	77321431	77326416	V-type proton ATPase subunit
Msa0346720	group3_1	7379515	7380000	NA
Msa1187460	group8_1	27154147	27155640	Cysteine-rich receptor-like protein kinase
Msa1019710	group7_1	41849093	41851948	Belongs to the iron ascorbate-dependent oxidoreductase family
Msa0573650	group4_1	76896459	76897938	Catalyzes xyloglucan endohydrolysis (XEH) and or endotransglycosylation (XET). Cleaves and religates xyloglucan polymers, an essential constituent of the primary cell wall, and thereby participates in cell wall construction of growing tissues
Msa0712660	group5_1	4489353	4494531	Protein of unknown function, DUF604
Msa1213340	group8_1	73495894	73496457	Ocs element-binding factor 1-like
Msa0723290	group5_1	20875390	20878314	Belongs to the disease resistance NB-LRR family
Msa0002590	group1_1	4589304	4599351	RRP12-like
Msa1024250	group7_1	53193254	53205254	Belongs to the protein kinase superfamily
Msa1205180	group8_1	61310868	61313767	Domain of unknown function (DUF4228)
Msa0013380	group1_1	20685236	20689391	Pyridine nucleotide-disulfide oxidoreductase domain-containing protein 2-like
Msa1186340	group8_1	24506301	24509165	Belongs to the disease resistance NB-LRR family
Msa1037770	group7_1	74494469	74496269	Protein LIGHT-DEPENDENT SHORT HYPOCOTYLS
Msa0720060	group5_1	15800339	15802714	NA
Msa0217900	group2_1	64846452	64864776	resistance protein
Msa1192570	group8_1	38435109	38445260	Belongs to the TRAFAC class myosin-kinesin ATPase superfamily. Kinesin family
Msa0717000	group5_1	10573451	10578135	Methyltransferase
Msa1017860	group7_1	37432959	37433915	cellular transition metal ion homeostasis
Msa0880690	group6_1	27568388	27569954	NA
Msa0528550	group4_1	1403467	1409346	NB-ARC domain
Msa1011380	group7_1	15571606	15571981	Aux IAA proteins are short-lived transcriptional factors that function as repressors of early auxin response genes at low auxin concentrations
Msa0882350	group6_1	31460705	31461364	Belongs to the small heat shock protein (HSP20) family
Msa0214370	group2_1	58917942	58918711	WRKY transcription factor
Msa0560130	group4_1	59382781	59383161	NA
Msa1195360	group8_1	43267890	43274116	RESISTANCE protein
Msa1032400	group7_1	67285512	67298107	NA
Msa0351150	group3_1	17327723	17329711	-
Msa0564330	group4_1	64967390	64968763	f-box protein
Msa0535790	group4_1	12287863	12293834	Belongs to the class-I aminoacyl-tRNA synthetase family
Msa0716280	group5_1	9713751	9715188	homeobox-leucine zipper protein
Msa0045350	group1_1	77263828	77278514	NA
Msa0895230	group6_1	82418777	82426243	NA
Msa0377940	group3_1	78625805	78626529	NA
Msa0555780	group4_1	53805913	53810720	PsbP
Msa1003990	group7_1	1067509	1071375	Calcineurin-like phosphoesterase
Msa0349140	group3_1	12407424	12410458	vacuolar amino acid transporter
Msa0571930	group4_1	74711988	74714610	Transcription factor
Msa0539260	group4_1	20015081	20021077	Boron transporter
Msa1010480	group7_1	13640575	13643433	NA
Msa1024960	group7_1	55018167	55026894	resistance protein
Msa0374160	group3_1	73418408	73437493	Sulfate transporter
Msa1024930	group7_1	54970060	54975631	resistance protein
Msa0557660	group4_1	56108940	56115920	Belongs to the serpin family
Msa0575480	group4_1	79377229	79384134	ATP-dependent serine protease that mediates the selective degradation of misfolded, unassembled or oxidatively damaged polypeptides as well as certain short-lived regulatory proteins in the mitochondrial matrix. May also have a chaperone function in the assembly of inner membrane protein complexes. Participates in the regulation of mitochondrial gene expression and in the maintenance of the integ…
Msa0043370	group1_1	74513372	74516017	serine threonine-protein kinase
Msa0542760	group4_1	28121952	28125097	NA
Msa1186170	group8_1	24207185	24210260	flavin-containing monooxygenase
Msa1211980	group8_1	71827639	71830989	DNA recombination
Msa1004330	group7_1	1832886	1833803	DNA recombination
Msa0365130	group3_1	58893697	58895576	WRKY transcription factor
Msa0565600	group4_1	66470702	66474433	Belongs to the 'GDSL' lipolytic enzyme family
Msa1012480	group7_1	17534629	17536769	Belongs to the heat shock protein 70 family
Msa0030020	group1_1	55910101	55925947	superfamily. Protein
Msa1031340	group7_1	65940073	65943695	flowering locus
Msa0369490	group3_1	66746591	66748069	Transcription factor
Msa0015720	group1_1	25340551	25345369	Aldo/keto reductase family
Msa1178310	group8_1	10991572	10995058	Mitochondrial ribosomal subunit S27
Msa0739390	group5_1	57565857	57573001	Belongs to the disease resistance NB-LRR family
Msa0212180	group2_1	54097769	54113282	G-type lectin S-receptor-like serine threonine-protein kinase
Msa0353260	group3_1	23082321	23092274	NA
Msa0210100	group2_1	50034519	50036227	-
Msa0565200	group4_1	66136449	66139544	NA
Msa0202710	group2_1	25276363	25283178	ATP binding
Msa1186790	group8_1	25670734	25676681	ABC transporter C family member
Msa0746660	group5_1	69058025	69065490	50S ribosomal protein L21
Msa0045430	group1_1	77378888	77381445	NA
Msa1010490	group7_1	13675038	13679072	F-box FBD LRR-repeat protein
Msa0021990	group1_1	40180957	40182187	NA
Msa1205080	group8_1	61189804	61194845	Belongs to the peroxidase family
Msa0722730	group5_1	20147482	20151384	Triose phosphate phosphate translocator
Msa0894320	group6_1	79634792	79640112	ankyrin repeat protein
Msa0009960	group1_1	14832368	14833496	Transcription factor
Msa0573030	group4_1	76062443	76072948	Belongs to the short-chain dehydrogenases reductases (SDR) family
Msa0882820	group6_1	32445947	32448311	Sucrose transport
Msa1212060	group8_1	71898618	71900458	NA
Msa0569080	group4_1	70918273	70921729	PMR5 N terminal Domain
Msa1213170	group8_1	73254088	73255039	transcription factor
Msa0895120	group6_1	81870858	81881901	heterogeneous nuclear ribonucleoprotein
Msa1009580	group7_1	11287877	11288779	rRNA primary transcript binding
Msa0897890	group6_1	90475481	90479585	Wall-associated receptor kinase C-terminal
Msa0900840	group6_1	97067842	97078237	pectinesterase
Msa0882850	group6_1	32747853	32749613	Belongs to the heat shock protein 70 family
Msa1029260	group7_1	62684914	62685833	Sister chromatid cohesion 1 protein
Msa0188270	group2_1	3415513	3425116	-
Msa0717370	group5_1	11158380	11160217	GDP-mannose 4,6 dehydratase
Msa0193790	group2_1	9645225	9648741	Removes the N-terminal methionine from nascent proteins. The N-terminal methionine is often cleaved when the second residue in the primary sequence is small and uncharged (Met-Ala-, Cys, Gly, Pro, Ser, Thr, or Val)
Msa0563410	group4_1	63799179	63800867	NA
Msa0894310	group6_1	79608298	79610441	ankyrin repeat protein
Msa0198470	group2_1	17063374	17068560	-
Msa0214380	group2_1	58924981	58925750	WRKY transcription factor
Msa1199730	group8_1	51945184	51947818	calcium-binding protein
Msa0006280	group1_1	9159534	9160319	ZINC FINGER protein
Msa0869940	group6_1	4219591	4222441	RING-type E3 ubiquitin transferase
Msa0715530	group5_1	8618335	8620927	Alpha/beta hydrolase family
Msa1023100	group7_1	50321272	50324092	NA
Msa0379350	group3_1	80454835	80463594	Alcohol dehydrogenase-like
Msa1184140	group8_1	19732806	19738256	UPF0481 protein At3g47200-like
Msa0206110	group2_1	34703885	34705908	UDP-glucuronic acid decarboxylase
Msa0548670	group4_1	42919372	42921086	NA
Msa0190820	group2_1	6329581	6330865	Protein of unknown function, DUF538
Msa0361740	group3_1	52412289	52416497	ankyrin repeat-containing protein
Msa0529220	group4_1	2614876	2617605	Chromatin assembly factor 1 subunit
Msa0578290	group4_1	82841691	82845906	NA
Msa0548390	group4_1	42428512	42431058	DNA recombination
Msa1204480	group8_1	60247022	60249589	receptor-like protein kinase
Msa0875350	group6_1	11897101	11900396	DDE superfamily endonuclease
Msa0898480	group6_1	92615201	92619432	NA
Msa0544130	group4_1	32209124	32211465	NA
Msa0873090	group6_1	8736002	8736418	Belongs to the UDP-glycosyltransferase family
Msa0351270	group3_1	17774078	17774788	NA
Msa0884860	group6_1	38998483	39002794	Leucine Rich Repeat
Msa0203040	group2_1	26361863	26363938	LURP-one-related 6-like
Msa0348660	group3_1	11436473	11442755	Allows the formation of correctly charged Gln-tRNA(Gln) through the transamidation of misacylated Glu-tRNA(Gln) in chloroplasts and mitochondria. The reaction takes place in the presence of glutamine and ATP through an activated gamma-phospho- Glu-tRNA(Gln)
Msa0363500	group3_1	56003359	56007186	protein serine/threonine kinase activity
Msa0357860	group3_1	41793040	41797693	source UniProtKB
Msa0725750	group5_1	25561292	25564255	GMC oxidoreductase
Msa0573830	group4_1	77125207	77129076	Rit1 N-terminal domain
Msa1176810	group8_1	9020931	9025305	NA
Msa0006080	group1_1	8847660	8849717	L-type lectin-domain containing receptor kinase IX.1-like
Msa0348250	group3_1	10341334	10346034	NA
Msa0001290	group1_1	2980277	2980623	NA
Msa0206970	group2_1	37151918	37161462	Translation initiation factor eIF3 subunit 135
Msa0721140	group5_1	17575933	17578522	NA
Msa0716750	group5_1	10218667	10223541	RING-type E3 ubiquitin transferase
Msa1013960	group7_1	21551864	21557484	Belongs to the peroxisomal membrane protein PXMP2 4 family
Msa1186610	group8_1	25096398	25097728	-
Msa0387320	group3_1	91229976	91232102	At3g17950-like
Msa0378370	group3_1	79137874	79139042	NA
Msa0557630	group4_1	56079552	56080391	DUF761-associated sequence motif
Msa1020140	group7_1	42404130	42409364	NA
Msa0351300	group3_1	17881948	17884234	Belongs to the glycosyl hydrolase 9 (cellulase E) family
Msa1202590	group8_1	56191640	56196547	Salicylate
Msa1204330	group8_1	59967817	59976157	Vacuolar protein sorting-associated protein
Msa0225060	group2_1	75077691	75079389	WD repeat-containing protein
Msa1208460	group8_1	66587152	66588123	-
Msa0715520	group5_1	8577979	8578892	NA
Msa0716950	group5_1	10541262	10544798	Methyltransferase
Msa0744890	group5_1	65945601	65949930	NA
Msa0384010	group3_1	87072991	87079097	Amino acid permease
Msa1206030	group8_1	62754360	62756786	Belongs to the glycosyl hydrolase 43 family
Msa0546890	group4_1	39388993	39390090	DCD (Development and cell death) domain protein
Msa1212550	group8_1	72484871	72486660	NA
Msa0566040	group4_1	67003919	67011397	Belongs to the peptidase C2 family
Msa1028650	group7_1	61756511	61759182	wall-associated receptor kinase-like
Msa0714120	group5_1	6727122	6727585	NA
Msa0571060	group4_1	73530909	73534850	recQ-mediated genome instability protein
Msa0206580	group2_1	35966058	35968324	NA
Msa1007380	group7_1	6885354	6900511	phosphate transporter PHO1 homolog
Msa1204890	group8_1	60744398	60745820	expressed protein
Msa0189190	group2_1	4582962	4586383	F-box LRR-repeat protein
Msa0879090	group6_1	20674760	20683306	BRCA2, oligonucleotide/oligosaccharide-binding, domain 1
Msa1220980	group8_1	84387420	84401474	Belongs to the TRAFAC class myosin-kinesin ATPase superfamily. Myosin family
Msa1218380	group8_1	81034166	81040352	U5 small nuclear ribonucleoprotein 200 kDa
Msa0716550	group5_1	10026385	10026972	-
Msa0539780	group4_1	21068293	21070165	Protein NRT1 PTR FAMILY 5.10-like
Msa1173470	group8_1	3861786	3865211	NA
Msa0731870	group5_1	43470402	43473016	Phosphate-induced protein 1 conserved region
Msa1197580	group8_1	48225315	48230128	ABC transporter B family member
Msa1223220	group8_1	87626282	87629741	Sucrose transport
Msa0560820	group4_1	60106827	60116961	sulfur dioxygenase activity
Msa0045300	group1_1	77141716	77144459	malate transporter
Msa0013060	group1_1	20200229	20203778	Pyridine nucleotide-disulfide oxidoreductase domain-containing protein 2-like
Msa0542620	group4_1	27774045	27779328	threonine-tRNA ligase
Msa1191770	group8_1	36548536	36549031	NA
Msa0212870	group2_1	55152778	55158281	NAC domain-containing protein 21
Msa0351290	group3_1	17873948	17876584	Belongs to the glycosyl hydrolase 9 (cellulase E) family
Msa0352000	group3_1	19643247	19656299	exocyst complex component
Msa0027380	group1_1	51680101	51680667	Piriformospora indica-insensitive protein
Msa0350340	group3_1	15328588	15333869	protein transport
Msa0894480	group6_1	80239338	80242975	NA
Msa0895440	group6_1	83353955	83365373	Monoglyceride lipase-like
Msa0006120	group1_1	8884164	8887693	Zinc knuckle family protein
Msa0544220	group4_1	32393124	32394434	NA
Msa0363630	group3_1	56229462	56234063	Belongs to the peroxidase family. Classical plant (class III) peroxidase subfamily
Msa0348140	group3_1	10002293	10003753	Protein ZINC INDUCED
Msa0570510	group4_1	72640237	72641654	NA
Msa0568060	group4_1	69663334	69669456	Belongs to the glycosyl hydrolase 5 (cellulase A) family
[truncated: 406 more rows]
