# Supplementary material for: A Genome-Wide Association Study Coupled With a Transcriptomic Analysis Reveals the Genetic Loci and Candidate Genes Governing the Flowering Time in Alfalfa (Medicago sativa L.)
Source: Front Plant Sci. 2022 Jul 11;13:913947. doi: 10.3389/fpls.2022.913947 (PMC9310038; doi:10.3389/fpls.2022.913947)
Supplement: Supplementary Table 6 — Downregulated DEGs in the initial flowering stage under normal growth conditions. [file Table_6.XLSX]

## Sheet: Sheet1
Gene ID	Chr	Pos_S	Pos_E	Annotation
Msa1174610	8	5709518	5713393	O-methyltransferase
Msa0031780	1	58528051	58532428	Belongs to the 'GDSL' lipolytic enzyme family
Msa0042140	1	72786508	72798785	Belongs to the UDP-glycosyltransferase family
Msa0208510	2	44065595	44068325	Belongs to the cytochrome P450 family
Msa1031410	7	66014334	66026811	Belongs to the GDA1 CD39 NTPase family
Msa0573160	4	76239607	76246210	Cytochrome p450
Msa0730600	5	40280827	40294420	Belongs to the iron ascorbate-dependent oxidoreductase family
Msa0199440	2	18400392	18410902	Desiccation-related protein PCC13-62-like
Msa1201760	8	54995618	55006588	Belongs to the iron ascorbate-dependent oxidoreductase family
Msa1025830	7	56758900	56764150	Belongs to the UDP-glycosyltransferase family
Msa0196730	2	14230918	14233877	Belongs to the cytochrome P450 family
Msa0363850	3	56490830	56495892	ABC transporter G family member
Msa0870920	6	5604368	5607818	Miraculin-like
Msa0354180	3	25127796	25132134	GTPase activator activity
Msa0007070	1	10101813	10103416	Transferase family
Msa0555040	4	52780330	52781586	Belongs to the peptidase C1 family
Msa1025770	7	56676653	56693570	Belongs to the UDP-glycosyltransferase family
Msa0203460	2	27339329	27349916	Belongs to the glycosyl hydrolase 1 family
Msa0219190	2	66691491	66694086	pollen Ole e 1 allergen and extensin family protein
Msa0573120	4	76180886	76181536	Cytochrome p450
Msa0380890	3	82848609	82852833	Belongs to the cytochrome b5 family
Msa1217570	8	79991506	79994624	Cytochrome p450
Msa1177420	8	9803296	9806987	Jasmonic acid-amido synthetase JAR1-like
Msa0559270	4	58471576	58475983	Squalene monooxygenase-like
Msa0028090	1	52837409	52844890	Zeta toxin
Msa0047680	1	80738242	80739523	Belongs to the chalcone stilbene synthases family
Msa0577600	4	81949731	81954090	Agamous-like MADS-box protein AGL9 homolog
Msa0046890	1	79313403	79316560	aldo-keto reductase
Msa0220430	2	68790335	68790700	-
Msa1025820	7	56754694	56756190	Belongs to the UDP-glycosyltransferase family
Msa1216590	8	78342805	78361180	amine oxidase
Msa0372360	3	70830973	70832177	NA
Msa0380830	3	82803776	82804937	Gibberellin regulated protein
Msa0363660	3	56263682	56266301	4-coumarate--CoA ligase-like
Msa0374120	3	73300523	73301261	Lipoxygenase homology domain-containing protein
Msa0884370	6	37645976	37648399	UDP-glycosyltransferase
Msa0888690	6	53798154	53806791	Belongs to the short-chain dehydrogenases reductases (SDR) family
Msa0038950	1	68437941	68441499	Belongs to the multi antimicrobial extrusion (MATE) (TC 2.A.66.1) family
Msa0562850	4	63033720	63039400	Belongs to the major facilitator superfamily. Sugar transporter (TC 2.A.1.1) family
Msa1042590	7	80549626	80551526	Cytochrome p450
Msa0717120	5	10703534	10705864	Floral homeotic protein
Msa0879970	6	23157300	23161096	Bifunctional dihydroflavonol 4-reductase flavanone
Msa1211920	8	71694149	71709775	amine oxidase
Msa0203470	2	27384131	27385099	Belongs to the glycosyl hydrolase 1 family
Msa0713590	5	5763727	5769352	Belongs to the cytochrome P450 family
Msa0386460	3	90190712	90193354	Belongs to the major facilitator superfamily. Sugar transporter (TC 2.A.1.1) family
Msa1180300	8	14106176	14117356	LRR receptor-like serine threonine-protein kinase
Msa1040930	7	78423622	78430228	Long chain acyl-CoA synthetase
Msa0894890	6	81513518	81520081	Phosphoethanolamine N-methyltransferase
Msa0221010	2	69525464	69526862	Belongs to the peptidase C1 family
Msa0880660	6	27518927	27522852	HOTHEAD-like
Msa0227200	2	77914114	77921309	Floral homeotic protein PMADS
Msa1203990	8	59410950	59421180	Acetyltransferase
Msa1208570	8	66758154	66759721	Belongs to the peptidase C1 family
Msa0716100	5	9488101	9490830	Cytochrome p450
Msa1037910	7	74653218	74656480	Belongs to the 'GDSL' lipolytic enzyme family
Msa0212300	2	54330613	54334673	ATP-citrate synthase alpha chain protein
Msa0900360	6	95829571	95831982	Catalyzes xyloglucan endohydrolysis (XEH) and or endotransglycosylation (XET). Cleaves and religates xyloglucan polymers, an essential constituent of the primary cell wall, and thereby participates in cell wall construction of growing tissues
Msa0003230	1	5752455	5756792	mediator of RNA polymerase II transcription subunit
Msa0872110	6	7426195	7428632	Rare lipoprotein A (RlpA)-like double-psi beta-barrel
Msa0003130	1	5688321	5692658	mediator of RNA polymerase II transcription subunit
Msa0557220	4	55532764	55534424	Belongs to the glycosyl hydrolase 17 family
Msa0222660	2	71962535	71963935	3-ketoacyl-CoA synthase
Msa0744870	5	65880882	65887332	Belongs to the thiolase family
Msa0217230	2	63996525	64002806	Organic cation carnitine transporter
Msa0047460	1	80338085	80346901	Catalyzes the NAD( )-dependent oxidation of formate to carbon dioxide. Involved in the cell stress response
Msa0190200	2	5655853	5657217	Belongs to the UDP-glycosyltransferase family
Msa1174110	8	5181483	5181833	Lipid transfer protein
Msa0003460	1	5982972	5987496	Jasmonate
Msa1192000	8	36899159	36920522	Phospholipase A-2-activating
Msa1191570	8	36265659	36270289	Leucine-rich repeat receptor-like protein kinase
Msa0003500	1	6076287	6080312	Bifunctional dihydroflavonol 4-reductase flavanone
Msa0364990	3	58538655	58544412	Beta-amylase
Msa0553540	4	50806138	50813900	ABC transporter G family member
Msa0878390	6	19293544	19298654	LOB domain-containing protein
Msa0028990	1	54104265	54111610	basic helix-loop-helix protein
Msa0892630	6	73111443	73114624	Embryo-specific protein 3, (ATS3)
Msa0040210	1	70292267	70297509	leucine-rich repeat extensin-like protein
Msa1179190	8	12501060	12506176	Plant lipoxygenase may be involved in a number of diverse aspects of plant physiology including growth and development, pest resistance, and senescence or responses to wounding
Msa0553010	4	49807704	49808987	Belongs to the chalcone stilbene synthases family
Msa1028490	7	61422395	61423237	NA
Msa0573340	4	76538285	76539767	O-methyltransferase
Msa0011640	1	17516897	17522743	WAT1-related protein
Msa0208410	2	43474873	43479073	Belongs to the glycosyltransferase 2 family
Msa0730830	5	40740212	40742121	NA
Msa1179150	8	12399130	12412946	Plant lipoxygenase may be involved in a number of diverse aspects of plant physiology including growth and development, pest resistance, and senescence or responses to wounding
Msa0010620	1	16103971	16105128	Pathogenesis-related protein 5-like
Msa0209200	2	46460419	46464619	Belongs to the glycosyltransferase 2 family
Msa0898690	6	93162794	93170063	Belongs to the argonaute family
Msa0015010	1	24135206	24136711	Belongs to the UDP-glycosyltransferase family
Msa0010790	1	16311690	16314324	Transcription factor ABORTED
Msa1036250	7	72609949	72613989	Beta-carotene isomerase D27
Msa1198050	8	49357384	49360369	UDP-glycosyltransferase 91A1-like
Msa0534890	4	10625371	10626789	Belongs to the GST superfamily
Msa0568050	4	69648816	69653108	Inositol-3-phosphate
Msa1208810	8	67131506	67136963	Quinolinate synthase
Msa0733650	5	47002224	47010644	Auxin-induced protein 5NG4
Msa0218430	2	65591023	65597140	Lysosomal Pro-X
Msa0189640	2	5107943	5112944	UDP-glucosyltransferase family
Msa0203480	2	27385873	27386487	beta-glucosidase activity
Msa0034310	1	62255405	62257689	Haloacid dehalogenase-like hydrolase
Msa1039500	7	76727784	76741657	epoxide hydrolase
Msa0217860	2	64796540	64800607	Belongs to the UDP-glycosyltransferase family
Msa0216550	2	62589327	62591292	NAC domain-containing protein
Msa0364710	3	58158440	58160595	-
Msa0040780	1	71055910	71058058	Involved in biosynthesis of the thiamine precursor thiazole. Catalyzes the conversion of NAD and glycine to adenosine diphosphate 5-(2-hydroxyethyl)-4-methylthiazole-2-carboxylic acid (ADT), an adenylated thiazole intermediate. The reaction includes an iron-dependent sulfide transfer from a conserved cysteine residue of the protein to a thiazole intermediate. The enzyme can only undergo a single …
Msa0040090	1	70059012	70083691	Early light-induced protein
Msa1011320	7	15362945	15364875	Polygalacturonase
Msa0867730	6	798530	799419	Glycine-rich RNA-binding protein
Msa1011170	7	15091733	15095163	Belongs to the importin alpha family
Msa1200310	8	52888393	52890948	Glycine-rich protein A3-like
Msa0187520	2	2281858	2290375	aldo-keto reductase
Msa0723240	5	20832807	20834478	Protein ALTERED XYLOGLUCAN
Msa0872980	6	8618993	8621387	Belongs to the UDP-glycosyltransferase family
Msa1202180	8	55686179	55692852	serine protease
Msa0558280	4	56907206	56908776	NAC transcription factor
Msa0888130	6	52260778	52265654	NA
Msa1188970	8	29868892	29871344	NA
Msa1023200	7	50546122	50546933	Transcription factor
Msa0225230	2	75350282	75357370	Homeobox-leucine zipper protein GLABRA
Msa1185390	8	22531616	22536290	MADS-box transcription factor
Msa0738870	5	56934964	56936469	Cold and drought-regulated protein
Msa0870040	6	4339495	4347728	Senescence-associated carboxylesterase 101-like
Msa0209190	2	46283113	46286294	Belongs to the cytochrome P450 family
Msa0573510	4	76740826	76742311	O-methyltransferase
Msa0023960	1	45925635	45926222	Plant self-incompatibility protein S1
Msa0001810	1	3529787	3532412	Adagio protein
Msa1174410	8	5507089	5507727	Auxin-binding protein
Msa0352180	3	20124937	20126286	HXXXD-type acyl-transferase family protein
Msa0720130	5	16071277	16075629	PAP_fibrillin
Msa0384460	3	87616515	87621246	oligopeptide transporter
Msa0550900	4	46478609	46486228	Squalene synthase-like
Msa0561150	4	60628313	60629908	Belongs to the oxygen-dependent FAD-linked oxidoreductase family
Msa0223790	2	73450016	73451999	Strictosidine synthase
Msa0197470	2	15469392	15473072	Early nodulin-like protein
Msa0738850	5	56879733	56881382	Cold and drought-regulated protein
Msa0550150	4	45563673	45564562	Glycine-rich RNA-binding protein
Msa0208430	2	43531249	43535458	Belongs to the glycosyltransferase 2 family
Msa1036350	7	72697572	72700689	Phospholipase A1-Igamma2, chloroplastic-like
Msa1031400	7	65983434	65998075	Belongs to the GDA1 CD39 NTPase family
Msa0042390	1	73227823	73247220	Belongs to the cysteine synthase cystathionine beta- synthase family
Msa0209220	2	46486535	46490023	Belongs to the glycosyltransferase 2 family
Msa0042940	1	73872697	73879680	ALG-2 interacting protein
Msa0873060	6	8693319	8697374	Belongs to the UDP-glycosyltransferase family
Msa0221230	2	69797041	69797451	Protein of unknown function, DUF538
Msa1016500	7	33233006	33234208	BEST Arabidopsis thaliana protein match is
Msa0370140	3	67628156	67651786	Protein ZINC INDUCED
Msa0899390	6	94409227	94414416	Aldehyde dehydrogenase family
Msa0008350	1	12022057	12040024	BURP domain-containing protein
Msa1028940	7	62149973	62154429	Isopentenyl-diphosphate Delta-isomerase
Msa0046880	1	79308545	79312583	aldo-keto reductase
Msa1011360	7	15483409	15484071	Polygalacturonase
Msa0188940	2	4178727	4180091	3-ketoacyl-CoA synthase
Msa1027480	7	59908876	59911050	MADS-box transcription factor
Msa0192630	2	8428936	8431449	3-ketoacyl-CoA synthase
Msa0033210	1	60557990	60566041	branched-chain-amino-acid aminotransferase-like protein
Msa1208710	8	66986752	66990152	Proline transporter 2-like
Msa0357960	3	42565152	42572763	Purple acid phosphatase
Msa0871790	6	6942989	6948925	Protease Do-like 8
Msa1171200	8	811653	813143	Belongs to the UDP-glycosyltransferase family
Msa1036360	7	72708098	72711963	Phospholipase A1-Igamma2, chloroplastic-like
Msa0550120	4	45531666	45532872	glycine-rich RNA-binding
Msa0029890	1	55568790	55574663	Sieve element occlusion
Msa0033200	1	60536028	60554036	Sodium hydrogen exchanger
Msa0387170	3	91075088	91078857	Agamous-like MADS-box protein AGL9 homolog
Msa0009300	1	13575659	13584649	NA
Msa0225020	2	75058772	75060466	Belongs to the MIP aquaporin (TC 1.A.8) family
Msa1211090	8	70463359	70476138	Belongs to the sterol desaturase family
Msa0360710	3	50260586	50266086	Prolyl oligopeptidase family
Msa0887690	6	50116775	50132032	Glutaminyl-peptide
Msa0539050	4	19124750	19126698	Plant transposase (Ptta/En/Spm family)
Msa0227390	2	78298407	78303106	DDE superfamily endonuclease
Msa1184040	8	19573514	19577871	Belongs to the UDP-glycosyltransferase family
Msa0717570	5	11466612	11468452	Thaumatin-like protein
Msa1213500	8	73654788	73668984	strictosidine synthase
Msa0191560	2	7170054	7172942	endonuclease
Msa1217270	8	79517424	79520583	Belongs to the importin alpha family
Msa0874770	6	10615149	10619502	Developmental protein SEPALLATA
Msa1197360	8	47657986	47662107	NA
Msa1203060	8	56812714	56815923	Belongs to the major facilitator superfamily. Sugar transporter (TC 2.A.1.1) family
Msa1025600	7	56377228	56378722	Belongs to the UDP-glycosyltransferase family
Msa0733080	5	46046202	46053582	Aux IAA proteins are short-lived transcriptional factors that function as repressors of early auxin response genes at low auxin concentrations
Msa0191460	2	7082344	7085231	endonuclease
Msa0387630	3	91709586	91713403	Belongs to the glyceraldehyde-3-phosphate dehydrogenase family
Msa1039820	7	77142146	77145333	DnaJ homolog subfamily B member
Msa0032450	1	59587498	59593692	Solute carrier family 40 member 3
Msa1025710	7	56489469	56490965	Belongs to the UDP-glycosyltransferase family
Msa0580080	4	85097378	85099530	Polygalacturonase-like
Msa1009550	7	11191949	11196990	Developmental protein SEPALLATA
Msa0217160	2	63739025	63741667	Dehydration-responsive protein
Msa0217830	2	64770194	64771570	Belongs to the UDP-glycosyltransferase family
Msa0014250	1	22541290	22571810	Belongs to the TRAFAC class myosin-kinesin ATPase superfamily. Myosin family
Msa0224970	2	75033621	75035315	Belongs to the MIP aquaporin (TC 1.A.8) family
Msa0030740	1	57161862	57166120	pfkB family carbohydrate kinase
Msa0528370	4	1170676	1172019	Spermidine hydroxycinnamoyl
Msa0009950	1	14804417	14807064	Mediates both low-affinity uptake and efflux of sugar across the membrane
Msa0539060	4	19275395	19279156	Plant transposase (Ptta/En/Spm family)
Msa0531730	4	5843366	5846789	Belongs to the D-isomer specific 2-hydroxyacid dehydrogenase family
Msa0042070	1	72650889	72651572	Peptidase of plants and bacteria
Msa1221410	8	84989125	84995200	Belongs to the UDP-glycosyltransferase family
Msa0000360	1	1473031	1476956	Belongs to the iron ascorbate-dependent oxidoreductase family
Msa0371540	3	69716480	69719733	Belongs to the UDP-glycosyltransferase family
Msa0530380	4	4455514	4459004	LURP-one-related 12-like
Msa0534070	4	9422070	9425531	protein At4g13200, chloroplastic
Msa0188040	2	3025344	3030644	Belongs to the FPP GGPP synthase family
Msa1212070	8	71920629	71923265	Geranylgeranyl diphosphate reductase
Msa0870320	6	4708145	4710380	-
Msa0725920	5	26022200	26024489	at-exp1,atexp1,atexpa1,athexp alpha 1.2,exp1,expa1
Msa0385050	3	88501715	88506739	Floral homeotic protein
Msa0036890	1	65728622	65735052	Phenylalanine ammonialyase
Msa0371510	3	69671913	69678423	Belongs to the multicopper oxidase family
Msa0902860	6	103998595	104001451	L-Ala-D L-amino acid
Msa0881320	6	28349266	28362547	UDP-glucosyltransferase family
Msa0562610	4	62590601	62594139	L-Ala-D L-amino acid
Msa0528340	4	1127607	1128950	Spermidine hydroxycinnamoyl
Msa0226640	2	77150060	77153782	Protein of unknown function (DUF642)
Msa0197150	2	14844517	14852120	Plastid-lipid-associated protein
Msa0714910	5	7741842	7746840	triglyceride lipase activity
Msa0555640	4	53661213	53662358	Ubiquitin exists either covalently attached to another protein, or free (unanchored). When covalently bound, it is conjugated to target proteins via an isopeptide bond either as a monomer (monoubiquitin), a polymer linked via different Lys residues of the ubiquitin (polyubiquitin chains) or a linear polymer linked via the initiator Met of the ubiquitin (linear polyubiquitin chains). Polyubiquitin…
Msa1187520	8	27387230	27388436	Belongs to the cytochrome P450 family
Msa0581650	4	87145987	87147057	Elongation factor
Msa1024580	7	54029131	54036180	Belongs to the Ca(2 ) cation antiporter (CaCA) (TC 2.A.19) family
Msa0729670	5	37506977	37511810	Lysine histidine
Msa1188950	8	29818871	29821323	NA
Msa1207480	8	64922012	64929751	14 kDa proline-rich protein DC2.15-like
Msa1219340	8	82174050	82176869	Belongs to the importin alpha family
Msa0538960	4	18918376	18922432	Belongs to the cytochrome P450 family
Msa1016510	7	33267500	33268702	BEST Arabidopsis thaliana protein match is
Msa0868640	6	2323332	2329014	Belongs to the 3-beta-HSD family
Msa1023910	7	52195314	52199793	anion transporter 3
Msa0212900	2	55262638	55262967	Belongs to the nucleosome assembly protein (NAP) family
Msa0213740	2	57278923	57290475	alpha-amylase subtilisin
Msa0716020	5	9328989	9332740	Belongs to the importin alpha family
Msa1010110	7	12742775	12744680	transcription factor
Msa0010890	1	16453941	16457825	Belongs to the D-isomer specific 2-hydroxyacid dehydrogenase family
Msa1200500	8	53132248	53136256	A reductase
Msa0742160	5	61974953	61978087	Belongs to the calycin superfamily. Lipocalin family
Msa1024640	7	54188108	54193108	Belongs to the iron ascorbate-dependent oxidoreductase family
Msa1004500	7	2004368	2008160	Protein NRT1 PTR FAMILY
Msa0358890	3	44939636	44948015	Belongs to the enoyl-CoA hydratase isomerase family
Msa1210620	8	69720007	69722487	Hypersensitive-induced response protein
Msa0873220	6	8832298	8841778	Phosphorylase is an important allosteric enzyme in carbohydrate metabolism. Enzymes from different sources differ in their regulatory mechanisms and in their natural substrates. However, all known phosphorylases share catalytic and structural properties
Msa0350690	3	15971957	15982167	Dirigent proteins impart stereoselectivity on the phenoxy radical-coupling reaction, yielding optically active lignans from two molecules of coniferyl alcohol in the biosynthesis of lignans, flavonolignans, and alkaloids and thus plays a central role in plant secondary metabolism
Msa0046740	1	79076367	79078436	Protein of unknown function (DUF952)
Msa0744280	5	64987387	64989671	Red chlorophyll catabolite reductase
Msa0566530	4	67645626	67653597	cationic amino acid transporter
Msa0194290	2	10196242	10203544	Floral homeotic protein
Msa0740210	5	59043229	59046751	Alcohol dehydrogenase-like
Msa0204930	2	30908375	30918168	ABC transporter transmembrane region
Msa0220460	2	68837794	68844620	Alpha/beta hydrolase family
Msa1200240	8	52656165	52662551	Long-chain-alcohol oxidase
Msa0529690	4	3414090	3418819	Protein SDA1 homolog
Msa0348790	3	11632010	11632482	NA
Msa0038090	1	67338499	67340513	Belongs to the universal ribosomal protein uS13 family
Msa1195050	8	42810538	42813915	transcription factor
Msa0544690	4	33589823	33604700	Belongs to the chalcone stilbene synthases family
Msa0896210	6	85966964	85971812	Belongs to the group II decarboxylase family
Msa1013190	7	19453507	19459076	Nodulin-like
Msa1192990	8	39084827	39092863	Phospholipase A-2-activating
Msa0357900	3	41928553	41930770	ribosomal protein
Msa0553090	4	49873485	49877793	L-ascorbate oxidase homolog
Msa0722180	5	19386783	19389705	Non-catalytic subunit
Msa1040530	7	77914652	77916570	SANT SWI3, ADA2, N-CoR and TFIIIB'' DNA-binding domains
Msa0033650	1	61248435	61251088	Aux IAA proteins are short-lived transcriptional factors that function as repressors of early auxin response genes at low auxin concentrations
Msa1219350	8	82178592	82181481	Binds specifically and directly to substrates containing either a simple or bipartite NLS motif. Promotes docking of import substrates to the nuclear envelope
Msa1219030	8	81761195	81763143	Desiccation-related protein PCC13-62-like
Msa0188030	2	2996133	2999778	Belongs to the FPP GGPP synthase family
Msa0357970	3	42585960	42593833	Purple acid phosphatase
Msa0738030	5	55712876	55716097	Protein of unknown function (DUF620)
Msa0378720	3	79547800	79553712	Belongs to the peptidase S10 family
Msa0217130	2	63706981	63709623	Dehydration-responsive protein
Msa0033600	1	61183260	61185908	Aux IAA proteins are short-lived transcriptional factors that function as repressors of early auxin response genes at low auxin concentrations
Msa0734300	5	48061230	48063723	Omega-3 fatty acid desaturase
Msa0576560	4	80617090	80620802	Belongs to the major facilitator superfamily. Sugar transporter (TC 2.A.1.1) family
Msa0007020	1	10060133	10065641	Dihydrodipicolinate reductase, C-terminus
Msa1212940	8	72979265	72985888	histone deacetylase
Msa0374140	3	73369256	73373029	Inositol-3-phosphate
Msa1212680	8	72664474	72669250	Belongs to the cytochrome P450 family
Msa0016430	1	27221432	27227064	Citrate transporter
Msa0017540	1	29241323	29247936	Sodium hydrogen exchanger
Msa0577170	4	81374318	81376794	-
Msa1200090	8	52399335	52403765	Belongs to the cytochrome P450 family
Msa0376260	3	76305788	76310997	Phosphomevalonate
Msa0358860	3	44706099	44707570	Belongs to the GST superfamily
Msa0565610	4	66475129	66477432	Floral homeotic protein
Msa0887160	6	48230159	48231662	UDP-glucosyltransferase family
Msa0888460	6	52954010	52961714	At3g49140-like
Msa1206780	8	63853170	63857835	dual specificity protein phosphatase
Msa0720000	5	15708254	15712883	protein At1g32220, chloroplastic-like
Msa1224820	8	89910182	89912532	Belongs to the UDP-glycosyltransferase family
Msa0387640	3	91716129	91719498	-
Msa0548950	4	43589957	43592904	NA
Msa0739230	5	57394155	57397908	Tyrosine-protein phosphatase
Msa0884450	6	37786340	37787119	UDP-glycosyltransferase
Msa0189740	2	5188722	5190146	UDP-glucosyltransferase family
Msa0025110	1	48111368	48113694	60S ribosomal Protein
Msa0187560	2	2299938	2303024	Transferase family
Msa0009230	1	13460817	13464403	Branched-chain-amino-acid aminotransferase-like protein 3
Msa0574910	4	78664596	78667222	Adagio protein
Msa1010900	7	14441171	14447470	Metal tolerance protein
Msa0746100	5	68099888	68105030	NA
Msa1174440	8	5518372	5526131	Auxin-binding protein
Msa0040200	1	70284843	70287547	Protein of unknown function (DUF4005)
Msa0221460	2	70030289	70035594	Phosphoenolpyruvate carboxylase
Msa0388750	3	93229331	93238610	Amino acid transporter
Msa0213600	2	56724570	56729091	Prolyl oligopeptidase family
Msa0025460	1	48543956	48545935	Thaumatin-like protein
Msa0576150	4	80224812	80226081	Purple acid phosphatase
Msa0579550	4	84316798	84323791	clathrin light chain binding
Msa0547230	4	40113328	40119911	Belongs to the UDP-glycosyltransferase family
Msa0373130	3	72152481	72158519	Phytoene dehydrogenase, chloroplastic
Msa0579360	4	84005273	84012527	NA
Msa1016810	7	34308866	34310436	HOTHEAD-like
Msa0003090	1	5594966	5597369	Belongs to the peptidase C1 family
Msa1190450	8	33377016	33380205	rhamnose biosynthetic enzyme
Msa0028920	1	54034436	54036223	Lipolytic acyl hydrolase (LAH)
Msa1173280	8	3634398	3636551	MLP-like protein
Msa0189730	2	5185132	5186548	UDP-glucosyltransferase family
Msa0372100	3	70418993	70420138	36.4 kDa proline-rich
Msa0578320	4	82870170	82873000	Belongs to the 'GDSL' lipolytic enzyme family
Msa1025700	7	56483449	56484940	Belongs to the UDP-glycosyltransferase family
Msa0747080	5	70735961	70741305	Belongs to the class-III pyridoxal-phosphate-dependent aminotransferase family
Msa0012140	1	18252016	18256687	Plant lipid transfer protein / seed storage protein / trypsin-alpha amylase inhibitor domain family
Msa1223460	8	87942875	87968654	lactoylglutathione
Msa0897120	6	88457459	88463881	WAT1-related protein
Msa0530850	4	4941474	4945238	Isochorismatase family
Msa0014050	1	22000949	22027086	disease resistance
Msa0373810	3	72901918	72904444	Pectate lyase
Msa1199150	8	51005719	51018936	Aldo/keto reductase family
Msa0351770	3	19142879	19153127	Belongs to the glycosyl hydrolase 32 family
Msa0562270	4	61956963	61959368	Protein NRT1 PTR FAMILY
Msa1038590	7	75494620	75496317	Galactose oxidase
Msa0893860	6	78720116	78724659	Miraculin-like
Msa0744150	5	64830785	64834339	ABC transporter G family member
Msa0884750	6	38829642	38833016	NA
Msa1025630	7	56402513	56404006	Belongs to the UDP-glycosyltransferase family
Msa0219800	2	67661990	67662854	Blue copper
Msa0575010	4	78803182	78805543	Acyl carrier protein
Msa0579350	4	84004959	84005204	NA
Msa0885900	6	43517722	43519615	NA
Msa0884290	6	37510947	37515105	Belongs to the aldehyde dehydrogenase family
Msa0187510	2	2276267	2279404	aldo-keto reductase
Msa1041890	7	79573802	79577065	fructose-bisphosphate aldolase
Msa0214830	2	59462298	59468034	Phosphoenolpyruvate carboxylase
Msa1008670	7	9218425	9221017	nucleosomal DNA binding
Msa0734690	5	49006715	49009799	UDP-Glycosyltransferase
Msa0746610	5	69021059	69028351	Alcohol dehydrogenase-like
Msa1042560	7	80533881	80536474	Serine hydrolase (FSH1)
Msa0344620	3	3402237	3405490	Encoded by
Msa1033890	7	69145799	69148310	Chaperone protein
Msa0212490	2	54594965	54597417	Nitrile-specifier protein
Msa0747170	5	70815545	70823633	Belongs to the cyclin family
Msa0563720	4	64170910	64176331	Agamous-like MADS-box protein AGL9 homolog
Msa0716560	5	10029752	10033484	Belongs to the glycosyl hydrolase 5 (cellulase A) family
Msa1206760	8	63840991	63844222	Nudix hydrolase
Msa1180370	8	14326491	14328570	LRR receptor-like serine threonine-protein kinase
Msa0200570	2	20783384	20785769	Belongs to the iron ascorbate-dependent oxidoreductase family
Msa1197080	8	47260511	47264507	Glycosyl hydrolases family 28
Msa1182370	8	17487384	17497202	assists the folding of proteins upon ATP hydrolysis
Msa1027570	7	60013031	60015040	Polyphenol oxidase
Msa0191190	2	6731408	6732190	-
Msa0226360	2	76859632	76861615	Embryo-specific protein 3, (ATS3)
Msa0719290	5	14328371	14340697	4-coumarate--CoA ligase-like
Msa0877420	6	16821605	16822937	Dehydrogenase
Msa0568800	4	70430301	70436128	-
Msa0218780	2	66226431	66227910	Stress responsive A/B Barrel Domain
Msa0883310	6	34225218	34227711	RNA-binding component of the eukaryotic translation initiation factor 3 (eIF-3) complex, which is involved in protein synthesis of a specialized repertoire of mRNAs and, together with other initiation factors, stimulates binding of mRNA and methionyl-tRNAi to the 40S ribosome. The eIF-3 complex specifically targets and initiates translation of a subset of mRNAs involved in cell proliferation. Thi…
Msa0347560	3	8696285	8699032	Belongs to the oxygen-dependent FAD-linked oxidoreductase family
Msa0038310	1	67719809	67721983	Abscisic stress-ripening protein
Msa0187590	2	2326825	2327667	Ribose-5-phosphate isomerase
Msa1211500	8	71232413	71235701	Hypersensitive-induced response protein
Msa1191990	8	36890926	36891831	NA
Msa0744130	5	64800924	64804478	ABC transporter G family member
Msa0553250	4	50193026	50194936	Flotillin-like protein
Msa0726210	5	26696343	26704492	membrane
Msa0356320	3	34449968	34450867	GTPase activator activity
Msa1179490	8	12921524	12925667	NA
Msa0379010	3	79888709	79890847	Heavy-metal-associated domain
Msa1026490	7	58440126	58441587	Protein of unknown function, DUF599
Msa0222170	2	71201272	71202537	Belongs to the PAL histidase family
Msa0888320	6	52626056	52635713	Fk506-binding protein
Msa0347240	3	8210573	8211133	21 kDa protein-like
Msa0026970	1	51168353	51172542	Protein of unknown function (DUF3741)
Msa0035400	1	63577999	63584826	Phosphoglucan phosphatase DSP4
Msa1020620	7	44367008	44376159	Amino acid transporter
Msa0348800	3	11632566	11632902	Belongs to the sulfotransferase 1 family
Msa0370730	3	68609517	68612618	DNA polymerase III
Msa0189520	2	4903909	4905052	-
Msa0187480	2	2226819	2243749	Regulation of nuclear pre-mRNA domain-containing protein
Msa0017400	1	28797045	28798800	B3 domain-containing protein
Msa0032000	1	58903887	58908244	low-specificity L-threonine aldolase 1
Msa1201500	8	54669839	54672760	GDSL esterase lipase EXL3-like
Msa0872100	6	7421720	7423038	RNA binding
Msa1016440	7	32995683	33001744	Serine threonine-protein kinase
Msa1025570	7	56332837	56335698	Aldo/keto reductase family
Msa1183460	8	18707296	18711366	Belongs to the glycosyl hydrolase 32 family
Msa0352160	3	19990760	19993105	HXXXD-type acyl-transferase family protein
Msa0027750	1	52327092	52330149	Belongs to the iron ascorbate-dependent oxidoreductase family
Msa1031800	7	66529739	66533057	Tubulin is the major constituent of microtubules. It binds two moles of GTP, one at an exchangeable site on the beta chain and one at a non-exchangeable site on the alpha chain
Msa0878440	6	19367684	19368687	Cell division cycle protein 27 homolog
Msa0577550	4	81883538	81885377	Rho GDP-dissociation inhibitor
Msa0039340	1	68873711	68885182	transmembrane ascorbate ferrireductase
Msa0387810	3	91878401	91885329	Long chain acyl-CoA synthetase
Msa1177990	8	10594920	10600798	Signal peptide peptidase-like
Msa1042290	7	80113977	80117779	Xylem serine proteinase
Msa1213560	8	73703229	73706162	NA
Msa0370000	3	67403988	67405306	Belongs to the iron ascorbate-dependent oxidoreductase family
Msa0733720	5	47074991	47076275	Heavy-metal-associated domain
Msa1199530	8	51682301	51687944	Catalyzes the ATP-dependent amination of UTP to CTP with either L-glutamine or ammonia as the source of nitrogen
Msa1018200	7	38128114	38130747	NA
Msa0221240	2	69799210	69803928	Bifunctional riboflavin kinase FMN phosphatase-like
Msa0546160	4	37431493	37436428	Transporter
Msa0353040	3	22624160	22632880	Belongs to the multi antimicrobial extrusion (MATE) (TC 2.A.66.1) family
Msa0013920	1	21700280	21714934	disease resistance
Msa0012500	1	18730587	18737474	CRAL/TRIO domain
Msa1033900	7	69203988	69205744	Gibberellin regulated protein
Msa0359510	3	47130337	47137796	Floral homeotic protein
Msa0724340	5	22655560	22657715	Glutathione S-transferase
Msa1212880	8	72892500	72899953	domain in transcription factors and synapse-associated proteins
Msa1038150	7	74947191	74948788	Caleosin related protein
Msa0197770	2	15956549	15964081	NA
Msa0027870	1	52500965	52503089	LOB domain-containing protein
Msa1038400	7	75213938	75217089	aldo-keto reductase
Msa0374110	3	73295458	73297040	Lipoxygenase homology domain-containing protein
Msa0711120	5	2973494	2974699	-
Msa0747220	5	70852796	70857035	Belongs to the formin-like family
Msa0017900	1	29907306	29911928	Squalene monooxygenase-like
Msa0212090	2	53856330	53864023	NA
Msa0581710	4	87192696	87197319	Squalene monooxygenase-like
Msa0536140	4	12931673	12932490	NA
Msa0371600	3	69821866	69830389	NA
Msa0380340	3	82013544	82018411	May be involved in modulation of pathogen defense and leaf cell death
Msa0009150	1	13379364	13381447	POT family
Msa0724260	5	22584595	22595689	This protein promotes the GTP-dependent binding of aminoacyl-tRNA to the A-site of ribosomes during protein biosynthesis
Msa0039820	1	69798731	69802053	alpha-L-fucosidase 1-like
Msa0026770	1	50806671	50810620	Belongs to the short-chain dehydrogenases reductases (SDR) family
Msa0001890	1	3603743	3609687	NA
Msa1038650	7	75632297	75638658	Acyltransferase-like protein At1g54570
Msa0037260	1	66234755	66235990	NA
Msa0741920	5	61716635	61719641	-
Msa0376100	3	76130981	76136211	Phosphomevalonate
Msa0344460	3	3078831	3080269	Serine racemase
Msa0364780	3	58283894	58291329	Phosphorylase is an important allosteric enzyme in carbohydrate metabolism. Enzymes from different sources differ in their regulatory mechanisms and in their natural substrates. However, all known phosphorylases share catalytic and structural properties
Msa0580000	4	85011967	85016917	BPI LBP family protein
Msa0713620	5	5873864	5879445	transcription factor
Msa1173780	8	4367049	4379496	Putative lipopolysaccharide-modifying enzyme.
Msa1212970	8	72990757	72998723	Respiratory burst oxidase homolog protein
Msa0037870	1	67056337	67057621	Belongs to the Casparian strip membrane proteins (CASP) family
Msa0007080	1	10108370	10118224	Belongs to the ABC transporter superfamily. ABCG family. PDR (TC 3.A.1.205) subfamily
Msa1210090	8	68809885	68856114	ABC transporter A family member
Msa0024350	1	46784666	46789568	Belongs to the glycosyl hydrolase 32 family
Msa0570940	4	73391848	73394530	Mediates both low-affinity uptake and efflux of sugar across the membrane
Msa0028450	1	53401755	53405126	Belongs to the class I-like SAM-binding methyltransferase superfamily. MPBQ MBSQ MT family
Msa0047980	1	81201616	81206540	2-alkenal reductase (NADP( )-dependent)-like
Msa1211200	8	70711390	70711743	Hypersensitive-induced response protein
Msa0204920	2	30889453	30896120	ABC transporter transmembrane region
Msa1040050	7	77384429	77387292	WAT1-related protein
Msa0878860	6	20326097	20331392	eukaryotic translation initiation factor
Msa1027700	7	60213348	60217075	UDP-galactose UDP-glucose transporter
Msa0576280	4	80337521	80339116	RNA-binding component of the eukaryotic translation initiation factor 3 (eIF-3) complex, which is involved in protein synthesis of a specialized repertoire of mRNAs and, together with other initiation factors, stimulates binding of mRNA and methionyl-tRNAi to the 40S ribosome. The eIF-3 complex specifically targets and initiates translation of a subset of mRNAs involved in cell proliferation. Thi…
Msa0350620	3	15873917	15878235	Dirigent proteins impart stereoselectivity on the phenoxy radical-coupling reaction, yielding optically active lignans from two molecules of coniferyl alcohol in the biosynthesis of lignans, flavonolignans, and alkaloids and thus plays a central role in plant secondary metabolism
Msa0871660	6	6598125	6602255	Converts alpha-aldose to the beta-anomer
Msa1196990	8	47093172	47095681	Zinc-binding dehydrogenase
Msa1198700	8	50424302	50428713	transcription factor
Msa0387300	3	91190741	91195989	Aspartate aminotransferase
Msa1218240	8	80804067	80821143	NA
Msa0529360	4	2848758	2853619	Transketolase
Msa0208480	2	43937285	43940481	Belongs to the cytochrome P450 family
Msa0872240	6	7651347	7653848	Pectinesterase
Msa0204900	2	30873228	30882732	ABC transporter transmembrane region
Msa1203870	8	59085897	59088144	Remorin, C-terminal region
Msa0371400	3	69545714	69549884	Belongs to the aldehyde dehydrogenase family
Msa1036220	7	72475683	72491006	caffeic acid
Msa1176890	8	9186342	9190517	NA
Msa0729650	5	37353300	37361709	mediator of RNA polymerase II transcription subunit
Msa0035650	1	63925861	63927858	Belongs to the cytochrome P450 family
Msa0014460	1	22912958	22914312	MADS-box protein
Msa1033540	7	68715383	68721584	Methyltransferase
Msa0715760	5	8912581	8914555	oxygen-evolving enhancer protein
Msa1187560	8	27437302	27441453	Belongs to the cytochrome P450 family
Msa0531340	4	5548405	5552365	Domain of unknown function (DUF4413)
Msa0227470	2	78686794	78697528	ankyrin repeat-containing protein
Msa0579810	4	84657256	84660070	Involved in biosynthesis of the thiamine precursor thiazole. Catalyzes the conversion of NAD and glycine to adenosine diphosphate 5-(2-hydroxyethyl)-4-methylthiazole-2-carboxylic acid (ADT), an adenylated thiazole intermediate. The reaction includes an iron-dependent sulfide transfer from a conserved cysteine residue of the protein to a thiazole intermediate. The enzyme can only undergo a single …
Msa0899930	6	95341943	95343340	NA
Msa0879470	6	21921783	21929119	Inositol-3-phosphate
Msa0371990	3	70282842	70285245	Belongs to the yippee family
Msa1024600	7	54070733	54084756	Alcohol dehydrogenase-like
Msa0024980	1	47901189	47919292	Glucomannan 4-beta-mannosyltransferase 9-like
Msa0569800	4	71801231	71804207	phosphatidylinositol 4-phosphate 5-kinase
Msa0046730	1	79059847	79064303	Boron transporter
Msa0033760	1	61475164	61475550	Protein of unknown function, DUF538
Msa0227250	2	78038903	78050342	FRIGIDA-like protein
Msa0214150	2	58565675	58575907	LRR receptor-like serine threonine-protein kinase
Msa1173380	8	3789945	3797062	post-illumination chlorophyll fluorescence increase
Msa0874500	6	10311887	10312207	-
Msa0370050	3	67475859	67479326	Auxin transporter-like protein
Msa0387970	3	92067565	92075323	Belongs to the major facilitator superfamily. Sugar transporter (TC 2.A.1.1) family
Msa0191150	2	6657687	6673285	Nucleoside transporter
Msa0031290	1	58003188	58008045	poly ADP-ribose polymerase
Msa0019410	1	33689149	33693270	Elongation factor
Msa0716710	5	10182343	10185749	Lignin degradation and detoxification of lignin-derived products
Msa0368300	3	64817317	64824079	GTPase activator activity
Msa0046560	1	78788521	78792090	Stachyose
Msa0565710	4	66574081	66578197	Belongs to the MIP aquaporin (TC 1.A.8) family
Msa0895350	6	83103853	83108091	Homeobox protein knotted-1-like
Msa0733710	5	47061151	47064246	Heavy-metal-associated domain
Msa0528400	4	1213712	1213924	Spermidine hydroxycinnamoyl
Msa0871470	6	6348832	6350787	UDP-Glycosyltransferase
Msa0715200	5	8134817	8136485	Protein PLANT CADMIUM RESISTANCE 2-like
Msa0213720	2	57117041	57120590	caffeic acid
Msa0204910	2	30885840	30887966	ABC transporter transmembrane region
Msa0006210	1	9082721	9091865	CHD3-type chromatin-remodeling factor
Msa0211140	2	51985261	51990790	Belongs to the terpene synthase family
Msa1215940	8	77394644	77398221	Belongs to the major facilitator superfamily. Sugar transporter (TC 2.A.1.1) family
Msa0577570	4	81895449	81899436	15-cis-zeta-carotene isomerase
Msa0032270	1	59286155	59299665	Barwin family
Msa0355790	3	30793014	30795671	NA
Msa0025630	1	48985651	48988237	Catalyzes xyloglucan endohydrolysis (XEH) and or endotransglycosylation (XET). Cleaves and religates xyloglucan polymers, an essential constituent of the primary cell wall, and thereby participates in cell wall construction of growing tissues
Msa0714660	5	7395114	7399205	Floral homeotic protein APETALA
Msa0035410	1	63591070	63596584	SEC12-like protein
Msa0887280	6	48479004	48482404	cytochrome P450
Msa1207030	8	64442739	64443849	transcription factor
Msa0041630	1	72050001	72054143	nucleobase-ascorbate transporter
Msa0193250	2	9064734	9066110	Belongs to the UDP-glycosyltransferase family
Msa1017970	7	37761010	37764055	Zinc finger BED domain-containing protein
Msa0196180	2	13228573	13232029	NA
Msa0354350	3	25413875	25425110	Polyamine oxidase
Msa0572400	4	75328903	75330039	Arabinogalactan peptide
Msa0547080	4	39787558	39791313	Belongs to the short-chain dehydrogenases reductases (SDR) family
Msa0889120	6	55456780	55468893	4-coumarate--CoA ligase-like
Msa0728790	5	35083530	35085884	Transcription factor that specifically binds AT-rich DNA sequences related to the nuclear matrix attachment regions (MARs)
Msa0877850	6	18004931	18008423	14 kDa zinc-binding
Msa0219080	2	66573759	66578192	NA
Msa1207120	8	64584220	64585330	transcription factor
Msa1201490	8	54652668	54654872	Belongs to the 'GDSL' lipolytic enzyme family
Msa0538000	4	17111200	17112786	F-box-like
Msa1032320	7	67227908	67232813	NADH-cytochrome b5 reductase
Msa1215780	8	77115806	77123110	Nodulin-like
Msa0030240	1	56349685	56353085	magnesium transporter
Msa1217950	8	80492358	80496440	Lipoamide acyltransferase component of branched-chain alpha-keto acid dehydrogenase complex
Msa1187530	8	27421922	27423664	Belongs to the cytochrome P450 family
Msa0540170	4	21804687	21807224	FAD binding domain
Msa1212950	8	72986641	72989666	dnaJ homolog subfamily C member
Msa0746880	5	70501916	70504358	12-oxophytodienoate reductase
Msa0039700	1	69589583	69592264	Belongs to the iron ascorbate-dependent oxidoreductase family
Msa1198720	8	50475987	50492371	Alpha-glucan water dikinase
Msa1171740	8	1671607	1684468	Reversible hydration of carbon dioxide
Msa0528050	4	729170	729466	Nonspecific lipid-transfer protein
Msa1209340	8	67738212	67755416	MORC family CW-type zinc finger protein
Msa0726290	5	26922028	26922736	Lysine histidine transporter-like
Msa1026140	7	57711635	57717922	Belongs to the class-III pyridoxal-phosphate-dependent aminotransferase family
Msa0576790	4	80855243	80861634	Respiratory burst oxidase homolog protein
Msa1208020	8	65882820	65885180	Belongs to the universal ribosomal protein uS15 family
Msa0538700	4	18231071	18234050	NA
Msa0042900	1	73830798	73834797	NA
Msa0010340	1	15550487	15552893	Mediates both low-affinity uptake and efflux of sugar across the membrane
Msa0731770	5	43235623	43241270	pectin methyltransferase
Msa1197090	8	47275798	47279732	Polygalacturonase
Msa0731270	5	41813253	41814539	Belongs to the aldehyde dehydrogenase family
Msa0709660	5	832434	835793	Bifunctional nuclease
Msa1011260	7	15279955	15283020	Belongs to the heat shock protein 70 family
Msa0550130	4	45543723	45544793	Glycine-rich RNA-binding protein
Msa0717660	5	11523881	11525396	Homeodomain
Msa0017410	1	28806488	28808269	B3 domain-containing protein
Msa1174560	8	5665197	5666594	Guanine nucleotide-binding protein subunit gamma
Msa0883230	6	33960154	33966602	ABC transporter C family member
Msa0352150	3	19983738	19986870	Encoded by
Msa1213550	8	73693689	73697044	calcium sensing receptor
Msa0213620	2	56737305	56740911	Belongs to the chalcone isomerase family
Msa0369870	3	67209285	67213358	WAT1-related protein
Msa0190190	2	5635757	5639460	glutamine amidotransferase
Msa0368230	3	64630473	64632574	Uncharacterized protein At4g22758-like
Msa0551980	4	48365281	48377495	Belongs to the peroxidase family
Msa1209690	8	68296936	68299269	MORC family CW-type zinc finger protein
Msa0221060	2	69654870	69672756	NA
Msa0540030	4	21569637	21571814	Domain of unknown function (DUF4413)
Msa1213770	8	73932584	73943199	NA
Msa0361040	3	51197930	51200983	Belongs to the 'GDSL' lipolytic enzyme family
Msa0362060	3	52896230	52900221	Proline transporter
Msa0041500	1	71915109	71917224	NA
Msa1034450	7	69929335	69931418	Heat Stress Transcription Factor
Msa1171620	8	1412986	1419388	Biotin carboxyl carrier protein of acetyl-CoA
Msa0383540	3	86452678	86453551	Phosphorylase superfamily
Msa0040120	1	70107145	70109180	Catalyzes the formation of formate and 2-keto-4- methylthiobutyrate (KMTB) from 1,2-dihydroxy-3-keto-5- methylthiopentene (DHK-MTPene)
Msa0530340	4	4368809	4375925	post-illumination chlorophyll fluorescence increase
Msa0016490	1	27266731	27269023	PRKR-interacting protein
Msa0548210	4	41957180	41965191	Belongs to the major facilitator superfamily. Sugar transporter (TC 2.A.1.1) family
Msa0044110	1	75600482	75601237	Family of unknown function (DUF716)
Msa0723830	5	21835488	21839247	Phosphoribosylamine--glycine ligase
Msa1218260	8	80854494	80872798	NA
Msa1009310	7	10651382	10660946	TMV resistance protein N-like
Msa0383850	3	86884567	86895525	NADP-dependent malic
Msa0344630	3	3407671	3412920	cinnamoyl-CoA reductase 1-like
Msa1181780	8	16303073	16315637	transcription factor
Msa0213650	2	56775672	56779358	LRR-repeat protein
Msa1219090	8	81828978	81834425	Alkaline neutral invertase
Msa1173230	8	3491144	3493141	Belongs to the cytochrome P450 family
Msa0896140	6	85720788	85724697	DNA replication factor CDT1 like
Msa1011110	7	14947112	14948967	f-box protein
Msa1025560	7	56318442	56321158	CRAL/TRIO, N-terminal domain
Msa0356270	3	34236831	34237730	GTPase activator activity
Msa0869470	6	3646751	3655711	Potassium transporter
Msa0572630	4	75552470	75559060	Long chain acyl-CoA synthetase
Msa0006780	1	9786105	9787043	alpha/beta hydrolase fold
Msa1219370	8	82187573	82188728	-
Msa0562640	4	62619380	62629859	Belongs to the ubiquitin-conjugating enzyme family
Msa0549540	4	44757215	44764273	Uncharacterized protein family, UPF0114
Msa0880830	6	27669783	27671365	Serine racemase
Msa0547800	4	41242806	41245283	Sulfite exporter TauE/SafE
Msa0867720	6	787316	788395	Glycine-rich RNA-binding protein
Msa0019070	1	32690641	32695218	Protein MEI2-like 4 isoform X1
Msa1040770	7	78242341	78244013	Short-chain dehydrogenase reductase
Msa0042010	1	72577315	72583656	alpha-L-fucosidase
Msa0372980	3	71894704	71897919	Selenium-binding protein
Msa1023070	7	50253037	50261395	Palmitoyl-protein thioesterase
Msa1219560	8	82466728	82470251	Belongs to the importin alpha family
Msa0193470	2	9275840	9278249	DnaJ homolog subfamily B member
Msa1200040	8	52328717	52333023	tetratricopeptide repeat protein
Msa0538230	4	17386240	17386671	Plant non-specific lipid-transfer proteins transfer phospholipids as well as galactolipids across membranes. May play a role in wax or cutin deposition in the cell walls of expanding epidermal cells and certain secretory tissues
Msa0567330	4	68704137	68706980	Annexin D2-like
Msa0529800	4	3561993	3566671	eukaryotic translation initiation factor
Msa0047360	1	80166319	80168937	Belongs to the importin alpha family
Msa0876380	6	14326798	14329333	GPI-anchored protein
Msa0535770	4	12226533	12240776	Belongs to the peptidase S10 family
Msa0566010	4	66927318	66930291	Cytochrome p450
Msa0552000	4	48398572	48405505	Belongs to the peroxidase family
Msa1175210	8	6503827	6505991	-
Msa0743720	5	64238516	64241539	NA
Msa1178250	8	10924164	10930222	O-glucosyltransferase rumi homolog
Msa1200440	8	53061117	53067174	Diacylglycerol O-acyltransferase
Msa0008480	1	12167287	12173174	Basic leucine zipper
Msa0011140	1	16821442	16826306	Protein kinase domain
Msa0040610	1	70846105	70849510	NA
Msa0216210	2	61937297	61938833	NA
Msa0387080	3	90925560	90927586	Belongs to the protein kinase superfamily. Ser Thr protein kinase family
Msa0868140	6	1616834	1618081	3-ketoacyl-CoA synthase
Msa0001040	1	2482452	2484446	Phospholipase A2 family protein
Msa0373730	3	72809732	72812137	Belongs to the short-chain dehydrogenases reductases (SDR) family
Msa0220570	2	68975219	68988069	Belongs to the expansin family
Msa0732560	5	45051660	45054710	source UniProtKB
Msa1025470	7	56030073	56032759	Macrophage migration inhibitory
Msa0197760	2	15935854	15945309	NA
Msa1022590	7	49146889	49147960	oxidation-reduction process
Msa0881310	6	28345386	28349234	Belongs to the UDP-glycosyltransferase family
Msa0024500	1	46906222	46911594	Glutathione S-transferase, N-terminal domain
Msa0567380	4	68735265	68739105	Belongs to the mitochondrial carrier (TC 2.A.29) family
Msa0566090	4	67078648	67081001	Belongs to the UDP-glycosyltransferase family
Msa0884620	6	38312310	38315151	Oxidoreductase
Msa0387890	3	91994326	91995585	Non-specific lipid-transfer protein-like protein
Msa0190480	2	5984619	5986142	Cytochrome p450
Msa1219790	8	82696156	82705818	Alpha-aminoadipic semialdehyde
Msa1201620	8	54772127	54785900	Lysosomal
Msa0212910	2	55264653	55271330	NA
Msa1202010	8	55365326	55382407	Belongs to the cytochrome P450 family
Msa0876390	6	14333229	14335897	Domain of unknown function (DUF4281)
Msa0542280	4	26879875	26883893	Domain of unknown function (DUF4413)
Msa1220360	8	83492581	83497331	Cytokinin dehydrogenase
Msa1205420	8	61711029	61714105	Tubulin/FtsZ family, C-terminal domain
Msa1004760	7	2376047	2383332	2-alkenal reductase (NADP(
Msa0725540	5	25241665	25245852	PHD finger protein MALE STERILITY
Msa0880400	6	26974751	26980628	NA
Msa1004520	7	2023877	2027683	Protein NRT1 PTR FAMILY
Msa1204370	8	60095277	60099386	LRR receptor-like serine threonine-protein kinase
Msa1021960	7	47180379	47183629	monooxygenase
Msa1040920	7	78412767	78414805	NifU-like protein 1
Msa1010730	7	13913805	13917334	Probably inactive leucine-rich repeat receptor-like protein kinase
Msa0730820	5	40735581	40738279	NA
Msa1207050	8	64451751	64457406	Mitochondrial biogenesis AIM24
Msa0356180	3	33986368	33987206	GTPase activator activity
Msa1190030	8	32846736	32856786	Belongs to the protein kinase superfamily
Msa1212050	8	71865364	71866684	NAC domain-containing protein
Msa0564530	4	65182319	65190482	acyl-activating enzyme 18
Msa0372990	3	71903024	71909428	acyl-activating enzyme 16
Msa0015280	1	24668905	24672941	CAS1 domain-containing protein
Msa1026030	7	57514206	57523237	LURP-one-related
Msa0189370	2	4770320	4773947	DnaJ homolog, subfamily C, member
Msa1026580	7	58698846	58701294	Protein NRT1 PTR FAMILY
Msa0045510	1	77463367	77466391	f-box protein
Msa1209430	8	67862865	67867564	LRR receptor-like serine threonine-protein kinase
Msa0721800	5	18786752	18787319	palmitoyl-(protein) hydrolase activity
Msa0227780	2	79031925	79035161	L-ascorbate oxidase homolog
Msa0719340	5	14413083	14413547	Phosphoribulokinase
Msa1205610	8	61936902	61939996	malate transporter
Msa0721590	5	18379518	18385233	Belongs to the multi antimicrobial extrusion (MATE) (TC 2.A.66.1) family
Msa0360790	3	50518764	50520743	Fatty acid desaturase 4
Msa0213980	2	57757847	57760601	salt tolerance-like protein
Msa1041510	7	79093399	79096472	NA
Msa0194380	2	10335353	10338147	Belongs to the 'GDSL' lipolytic enzyme family
Msa0872810	6	8402715	8404643	Plant calmodulin-binding domain
Msa0541430	4	25292564	25295209	UDP-glucosyltransferase family
Msa0870970	6	5680838	5681500	Miraculin-like
Msa0388950	3	93496164	93503037	Rwd domain-containing protein
Msa1025790	7	56723107	56724330	Belongs to the UDP-glycosyltransferase family
Msa0895680	6	83929324	83931852	Type I inositol 1,4,5-trisphosphate 5-phosphatase CVP2-like
Msa0872350	6	7852212	7853227	NA
Msa1199750	8	51996898	52012264	Belongs to the protein kinase superfamily. Ser Thr protein kinase family
Msa1040070	7	77410128	77416313	Catalyzes the rate-limiting step of the oxidative pentose-phosphate pathway, which represents a route for the dissimilation of carbohydrates besides glycolysis
Msa0713230	5	5357094	5360039	Beta-amylase
Msa0365650	3	59886737	59894119	Gamma-interferon-inducible lysosomal thiol
Msa1217970	8	80501715	80503917	Bifunctional epoxide hydrolase 2-like
Msa1221980	8	86075337	86077283	NA
Msa1194380	8	41557567	41560265	Belongs to the sterol desaturase family
Msa0035110	1	63153468	63156285	4-coumarate--CoA ligase-like
Msa0187980	2	2919548	2924559	Protein SUPPRESSOR OF PHYA-105
Msa1175980	8	7590413	7592568	D-arabinono-1,4-lactone oxidase
Msa0036710	1	65380016	65381152	Protein TRANSPARENT TESTA
Msa0018110	1	30223829	30225244	3-oxo-Delta(4,5)-steroid 5-beta-reductase-like
Msa0540240	4	21874442	21874831	FAD binding domain
Msa0197600	2	15781826	15783863	Belongs to the peptidase A1 family
Msa0578890	4	83551856	83561044	Sulfate transporter
Msa1025250	7	55634781	55638018	Stores iron in a soluble, non-toxic, readily available form. Important for iron homeostasis. Iron is taken up in the ferrous form and deposited as ferric hydroxides after oxidation
Msa1182530	8	17669123	17676711	2-alkenal reductase (NADP( )-dependent)-like
Msa0565860	4	66725522	66728635	Cytochrome p450
Msa0343510	3	1698360	1700951	Heat Stress Transcription Factor
Msa0042910	1	73835492	73841155	Repressor of RNA polymerase III transcription
Msa0016260	1	27027238	27041043	transcriptional co-repressor
Msa0363760	3	56402014	56405765	Belongs to the glycosyltransferase 2 family
Msa0344900	3	3815643	3816074	Copper transporter
Msa0533380	4	8273728	8280205	Belongs to the glycosyl hydrolase 1 family
Msa1180920	8	15172490	15176039	-
Msa0349430	3	13014599	13016952	transcription, DNA-templated
Msa0577120	4	81295060	81296769	Cytochrome p450
Msa0867290	6	15334	21583	Belongs to the argonaute family
Msa0563770	4	64232813	64234715	Rho GDP-dissociation inhibitor
Msa1010020	7	12510444	12512352	Allene oxide cyclase
Msa1221610	8	85269385	85271332	NA
Msa0365990	3	60364647	60368597	Belongs to the class-III pyridoxal-phosphate-dependent aminotransferase family
Msa0200640	2	20920238	20927202	Belongs to the MCM family
Msa0734350	5	48197936	48202825	Potassium transporter
Msa0740180	5	59006931	59008834	Belongs to the UDP-glycosyltransferase family
Msa1211280	8	70846162	70850000	Protein NRT1 PTR FAMILY
Msa0031270	1	57972343	57983544	RING-H2 zinc finger domain
Msa0733590	5	46906369	46912124	Auxin-induced protein 5NG4
Msa1012080	7	17144752	17148745	Belongs to the heat shock protein 70 family
Msa1203660	8	58414741	58416447	Belongs to the universal ribosomal protein uS3 family
Msa1190810	8	34083833	34087079	Ribonuclease 3-like protein 2
Msa1022580	7	49086302	49089303	Protein of unknown function, DUF604
Msa0010760	1	16275836	16289478	Lycopene cyclase protein
Msa0876180	6	13980378	14001730	O-acyltransferase (WSD1-like)
Msa0367850	3	63773644	63776018	Belongs to the GST superfamily
Msa0881180	6	28169281	28170984	Mitochondrial Rho GTPase
Msa0724290	5	22600634	22602515	Glutathione S-transferase
Msa0871710	6	6756619	6759780	transcription factor
Msa1202970	8	56696101	56704302	Cytochrome p450
Msa1190930	8	34246746	34248442	Belongs to the yippee family
Msa0722620	5	19970917	19977011	NA
Msa0347250	3	8217257	8217817	21 kDa protein-like
Msa0035710	1	64036476	64038647	Belongs to the cytochrome P450 family
Msa1184640	8	20564671	20565405	NAD(P)H dehydrogenase subunit S
Msa0885830	6	42995223	43001092	Choline ethanolamine
Msa0225490	2	75621620	75623283	Belongs to the mitochondrial carrier (TC 2.A.29) family
Msa1196820	8	46498620	46506422	Belongs to the spermidine spermine synthase family
Msa0368270	3	64739221	64772376	GTPase activator activity
Msa0531690	4	5818740	5819108	-
Msa1038180	7	74970297	74983099	Belongs to the TRAFAC class myosin-kinesin ATPase superfamily. Myosin family
Msa0711300	5	3159951	3163501	Belongs to the iron ascorbate-dependent oxidoreductase family
Msa1215650	8	76970855	76974973	Belongs to the iron ascorbate-dependent oxidoreductase family
Msa0208020	2	42141535	42152680	ethanolamine kinase
Msa0558060	4	56632814	56636220	Stem-specific protein TSJT1-like
Msa0536460	4	13621028	13632749	TMV resistance protein N-like
Msa0359780	3	48126105	48128028	Serine threonine-protein phosphatase 7 long form homolog
Msa0046050	1	78062707	78064240	photosystem I assembly
Msa0721310	5	17787408	17797347	Auxin response factors (ARFs) are transcriptional factors that bind specifically to the DNA sequence 5'-TGTCTC-3' found in the auxin-responsive promoter elements (AuxREs)
Msa0207880	2	40770263	40776617	Inter-alpha-trypsin inhibitor heavy
Msa0874180	6	9982516	9987348	TMV resistance protein N-like
Msa0372170	3	70477897	70479870	NA
Msa0902840	6	102766214	102769739	E3 ubiquitin-protein ligase
Msa0546540	4	38338166	38339452	Belongs to the aldehyde dehydrogenase family
Msa0224240	2	74054277	74059573	Pumilio homolog 12-like
Msa1026930	7	59138269	59139046	NA
Msa0876130	6	13824712	13826904	Plant transposase (Ptta/En/Spm family)
Msa1216760	8	78716277	78745574	Inosine-uridine preferring nucleoside hydrolase
Msa0886710	6	46558258	46562153	NA
Msa1018710	7	39145276	39153571	Belongs to the glycosyl hydrolase 1 family
Msa0555110	4	52832514	52840622	Encoded by
Msa0356360	3	35121692	35122530	GTPase activator activity
Msa1211460	8	71159520	71163896	Hypersensitive-induced response protein
Msa0565760	4	66633276	66636389	Cytochrome p450
Msa0893980	6	78938275	78943670	4,5-DOPA dioxygenase extradiol-like
Msa0541460	4	25316769	25319671	Cytochrome b5
Msa0713000	5	4896877	4899969	Transmembrane protein 45B-like
Msa1212910	8	72952285	72957560	Predicted membrane protein
Msa0044590	1	76164015	76167204	Ribosomal RNA small subunit methyltransferase NEP1-like
Msa0733150	5	46188149	46190461	Mediates both low-affinity uptake and efflux of sugar across the membrane
Msa0002140	1	3988856	3992403	NAD(P)H-dependent 6'-deoxychalcone synthase-like
Msa1022840	7	49775712	49779112	Alpha-aminoadipic semialdehyde
Msa1184190	8	19781649	19784285	Histidine phosphatase superfamily (branch 1)
Msa1187380	8	27082771	27085026	Belongs to the iron ascorbate-dependent oxidoreductase family
Msa0366390	3	61301320	61302872	Agamous-like MADS-box protein
Msa0887500	6	49226998	49229799	DNA recombination
Msa1196930	8	46974240	46976783	Non-catalytic subunit
Msa0541990	4	26096256	26097657	B3 domain-containing protein
Msa0734240	5	47940414	47943383	Cytochrome p450
Msa0382160	3	84622214	84622645	Copper transporter
Msa0023870	1	45730458	45736276	YLS9-like
Msa0008510	1	12212618	12217112	NYN domain
Msa1018080	7	37912573	37914971	Belongs to the iron ascorbate-dependent oxidoreductase family
Msa1200950	8	54066198	54069452	Adipocyte plasma membrane-associated
Msa0731800	5	43307492	43321710	serine-type endopeptidase activity
Msa0009830	1	14678083	14684124	Cyclic nucleotide-gated ion channel 1-like
Msa0017340	1	28741964	28744069	Hydroxyethylthiazole
Msa1217920	8	80452794	80461275	fatty acid beta-oxidation multifunctional protein
Msa0712710	5	4530994	4533236	-
Msa0730530	5	39939072	39946453	Peptidase family M20/M25/M40
Msa0532480	4	6562099	6569457	TMV resistance protein N-like
Msa0227270	2	78060057	78065374	FRIGIDA-like protein
Msa0226520	2	77033694	77037833	Belongs to the glycosyl hydrolase 28 family
Msa0389470	3	94297272	94306460	Dehydration-responsive element-binding protein
Msa0878340	6	19236010	19244514	cationic amino acid transporter
Msa0021740	1	39294676	39297998	NAD(P)H-dependent 6'-deoxychalcone synthase-like
Msa1029550	7	62996410	63007784	Belongs to the UDP-glycosyltransferase family
Msa1215540	8	76818148	76820758	NAD(P)H-binding
Msa0040340	1	70497545	70498744	transcription factor
Msa0370770	3	68671179	68672741	Belongs to the peptidase C1 family
Msa0878870	6	20333951	20339455	5-adenylylsulfate reductase-like
Msa1035700	7	71659552	71661012	Lipolytic acyl hydrolase (LAH)
Msa0037760	1	66903630	66904196	ZINC FINGER protein
Msa1202960	8	56682228	56695350	Cytochrome p450
Msa0358820	3	44559371	44567386	WD repeat-containing protein
Msa0729620	5	37287586	37292101	Encoded by
Msa1170880	8	236980	246168	Dehydration-responsive element-binding protein
Msa1221280	8	84846147	84847440	Catalyzes xyloglucan endohydrolysis (XEH) and or endotransglycosylation (XET). Cleaves and religates xyloglucan polymers, an essential constituent of the primary cell wall, and thereby participates in cell wall construction of growing tissues
Msa0537530	4	16216569	16222899	SPX domain-containing protein
Msa1187370	8	27045597	27047985	Belongs to the iron ascorbate-dependent oxidoreductase family
Msa0226920	2	77374865	77379528	Belongs to the glycosyl hydrolase 28 family
Msa0214610	2	59122975	59125523	Pathogen-related
Msa0025250	1	48264404	48266096	This protein promotes the GTP-dependent binding of aminoacyl-tRNA to the A-site of ribosomes during protein biosynthesis
Msa0737370	5	54610247	54611944	SANT SWI3, ADA2, N-CoR and TFIIIB'' DNA-binding domains
Msa0889340	6	56479690	56484162	Glutamate-cysteine ligase
Msa0012310	1	18521613	18522390	NA
Msa0533070	4	7727543	7729188	Belongs to the peptidase S10 family
Msa0195260	2	12049168	12051362	Lipolytic acyl hydrolase (LAH)
Msa1176320	8	8315080	8315457	calcium-binding protein
Msa0873160	6	8775646	8777708	Belongs to the UDP-glycosyltransferase family
Msa0354680	3	26682720	26684541	Belongs to the glyceraldehyde-3-phosphate dehydrogenase family
Msa0016470	1	27256639	27259584	Protein TIC 21, chloroplastic
Msa0537300	4	15502428	15508149	Carbon-nitrogen hydrolase
Msa1199610	8	51802440	51823222	Belongs to the protein kinase superfamily. Ser Thr protein kinase family
Msa0351220	3	17702843	17706286	Belongs to the disease resistance NB-LRR family
Msa1019370	7	40979761	40983713	quinone-oxidoreductase homolog, chloroplastic
Msa0560370	4	59673268	59677164	Belongs to the alternative oxidase family
Msa0735470	5	50789836	50806305	ATP-dependent zinc metalloprotease FTSH
Msa0528450	4	1252881	1260457	NB-ARC domain
Msa1220660	8	83867741	83870089	Belongs to the glycosyl hydrolase 17 family
Msa0387370	3	91309328	91311161	Belongs to the protein kinase superfamily
Msa0567040	4	68305711	68308673	Domain of unknown function (DUF4413)
Msa0017450	1	28936276	28938136	B3 domain-containing protein
Msa0024330	1	46776988	46780695	chaperone protein
Msa0566540	4	67685514	67693862	cationic amino acid transporter
Msa0538460	4	17783989	17789049	-
Msa0211170	2	52009628	52014106	Metal tolerance protein
Msa0372740	3	71469396	71470117	LOB domain-containing protein
Msa0552970	4	49760521	49760902	NA
Msa0042080	1	72652034	72657846	Methylthioribose kinase-like
Msa0735280	5	50409736	50411887	Belongs to the peroxidase family. Classical plant (class III) peroxidase subfamily
Msa0379840	3	81246852	81249429	Mechanosensitive ion channel protein
Msa0002510	1	4402805	4420214	NA
Msa1007620	7	7235244	7237261	Belongs to the heat shock protein 70 family
Msa1209020	8	67405668	67406828	-
Msa0873210	6	8822692	8824498	Belongs to the UDP-glycosyltransferase family
Msa0375740	3	75552135	75555384	Belongs to the peptidase S10 family
Msa0225880	2	76209536	76213942	ADP,ATP carrier protein
Msa0015710	1	25317635	25319773	Protein LIGHT-DEPENDENT SHORT HYPOCOTYLS
Msa0869060	6	2890031	2895658	Phosphoenolpyruvate phosphate translocator 2
Msa0722360	5	19605889	19611950	Mitochondrial Rho GTPase
Msa0014060	1	22096575	22116900	disease resistance
Msa0577810	4	82110727	82114030	Amidase
Msa0034360	1	62317042	62322018	oxidoreductase, 2OG-Fe(II) oxygenase family protein
Msa0367210	3	62774398	62778019	Belongs to the protein kinase superfamily. Ser Thr protein kinase family
Msa0343550	3	1767854	1779183	Glucomannan 4-beta-mannosyltransferase 9-like
Msa0885060	6	39670679	39671637	NA
Msa0372390	3	70860090	70861360	NA
Msa0040300	1	70398377	70401126	Serine threonine-protein kinase
Msa0220820	2	69304403	69308040	Aminotransferase
Msa1180050	8	13786827	13792002	IAA-amino acid hydrolase ILR1-like
Msa1170970	8	370887	375041	KH domain-containing protein
Msa1190560	8	33623613	33630729	Belongs to the CTL (choline transporter-like) family
Msa0723820	5	21797117	21800876	Phosphoribosylamine--glycine ligase
Msa1186880	8	25992252	25997755	Inosine-uridine preferring nucleoside hydrolase
Msa1017980	7	37775899	37778486	Belongs to the heat shock protein 70 family
Msa0008600	1	12382942	12385120	Protein of unknown function, DUF599
Msa0002800	1	5000325	5003258	phosphatase 2C
Msa1203040	8	56796109	56800204	proline-rich receptor-like protein kinase
Msa0565620	4	66492060	66494134	Cyclic phosphodiesterase-like
Msa0189720	2	5168026	5176724	UDP-glucosyltransferase family
Msa0550610	4	46169454	46171585	Belongs to the peptidase C1 family
Msa0024610	1	47246112	47253889	WD40 repeats
Msa0190490	2	5987035	5991422	-
Msa1011390	7	15597265	15598312	Nucleosomes wrap and compact DNA into chromatin, limiting DNA accessibility to the cellular machineries which require DNA as a template. Histones thereby play a central role in transcription regulation, DNA repair, DNA replication and chromosomal stability. DNA accessibility is regulated via a complex set of post-translational modifications of histones, also called histone code, and nucleosome re…
Msa0195400	2	12243424	12248156	flavin-containing monooxygenase
Msa0562500	4	62441496	62448952	Purple acid phosphatase
Msa0373800	3	72876036	72879035	ultraviolet-B receptor UVR8
Msa0193640	2	9466935	9469512	Belongs to the peptidase C1 family
Msa1018280	7	38272644	38287848	B3 domain-containing
Msa0887550	6	49494111	49498333	Belongs to the sterol desaturase family
Msa1005700	7	3677937	3678941	Lysosomal Pro-X
Msa0735390	5	50674159	50675994	EPIDERMAL PATTERNING FACTOR-like protein
Msa0366000	3	60371956	60373583	Transferase family
Msa0873180	6	8797446	8799177	Belongs to the UDP-glycosyltransferase family
Msa1041200	7	78782427	78783415	Indole-3-acetic acid-induced protein
Msa0039660	1	69526005	69536215	This protein promotes the GTP-dependent binding of aminoacyl-tRNA to the A-site of ribosomes during protein biosynthesis
Msa0195520	2	12349791	12354523	flavin-containing monooxygenase
Msa0580770	4	85996872	86013947	NA
Msa0743190	5	63333790	63338381	BPI LBP family protein
Msa1171680	8	1510368	1514758	-
Msa0725850	5	25751021	25753623	Belongs to the major facilitator superfamily. Sugar transporter (TC 2.A.1.1) family
Msa1008740	7	9315679	9317619	Glycine-rich RNA-binding protein
Msa0009860	1	14703567	14709828	Cyclic nucleotide-gated ion channel 1-like
Msa0884410	6	37733553	37740488	Regulator of Vps4 activity in the MVB pathway
Msa0573610	4	76850132	76852217	Inositol oxygenase
Msa1026360	7	58093938	58103863	Plant non-specific lipid-transfer proteins transfer phospholipids as well as galactolipids across membranes. May play a role in wax or cutin deposition in the cell walls of expanding epidermal cells and certain secretory tissues
Msa0532040	4	6071723	6074333	poly ADP-ribose polymerase
Msa0556350	4	54506285	54508459	The proteasome is a multicatalytic proteinase complex which is characterized by its ability to cleave peptides with Arg, Phe, Tyr, Leu, and Glu adjacent to the leaving group at neutral or slightly basic pH
Msa0356240	3	34198699	34199596	GTPase activator activity
Msa0186770	2	1524881	1528041	DDE superfamily endonuclease
Msa1030210	7	64200192	64203072	Serine threonine-protein kinase
Msa1208410	8	66499133	66500480	Replication factor C subunit
Msa0572600	4	75481327	75482189	Peptidase inhibitor I9
Msa0199170	2	18049222	18051715	Belongs to the heat shock protein 70 family
Msa1039130	7	76264484	76267399	-
Msa1022980	7	50095090	50097766	Protein NRT1 PTR FAMILY 2.8-like
Msa0039640	1	69512062	69514014	Removal of H(2)O(2), oxidation of toxic reductants, biosynthesis and degradation of lignin, suberization, auxin catabolism, response to environmental stresses such as wounding, pathogen attack and oxidative stress
Msa1180060	8	13793164	13796189	Core-2/I-Branching enzyme
Msa1021460	7	45854701	45858828	Tetratricopeptide repeat
Msa0012070	1	18167605	18170650	Belongs to the iron ascorbate-dependent oxidoreductase family
Msa1209180	8	67595918	67599680	1-deoxy-D-xylulose 5-phosphate reductoisomerase
Msa0360030	3	48784419	48790072	Citrate synthase
Msa1010940	7	14571699	14580163	Beta-hexosaminidase
Msa0873100	6	8738325	8740867	Belongs to the UDP-glycosyltransferase family
Msa0715500	5	8562798	8577726	Alpha/beta hydrolase family
Msa0198980	2	17796004	17802128	Annexin repeats
Msa0538510	4	17882157	17887217	-
Msa0368060	3	64153407	64155807	ODORANT1-like
Msa0540180	4	21807640	21808790	FAD binding domain
Msa0572900	4	75936885	75938284	Mediates both low-affinity uptake and efflux of sugar across the membrane
Msa1222790	8	87119153	87123041	domain-containing protein
Msa0016510	1	27295942	27298668	Cinnamyl alcohol dehydrogenase
Msa0531700	4	5821857	5824355	Belongs to the D-isomer specific 2-hydroxyacid dehydrogenase family
Msa0575360	4	79213468	79220008	Poly(A) polymerase
Msa0187530	2	2285847	2289516	NA
Msa0190640	2	6125140	6163381	Belongs to the CRISP family
Msa0883100	6	33516303	33523697	ABC transporter C family member
Msa0711420	5	3320211	3321313	NA
Msa0021780	1	39396648	39401696	WD and tetratricopeptide repeats protein
Msa0005570	1	8226310	8227464	Belongs to the universal ribosomal protein uL14 family
Msa0190440	2	5956245	5957768	Cytochrome p450
Msa0368380	3	65019574	65021462	phosphatase 2c
Msa0578520	4	83073905	83075218	UDP-glucoronosyl and UDP-glucosyl transferase
Msa0041550	1	71991138	71997065	histone deacetylation
Msa1184940	8	21208466	21214692	NA
Msa1181730	8	16249148	16254034	2-alkenal reductase (NADP( )-dependent)-like
Msa0728670	5	33699547	33701117	calcium-binding protein
Msa0888450	6	52933391	52953734	DNA recombination
Msa1038790	7	75762205	75767761	BONZAI 3-like
Msa0357120	3	37869191	37870800	Transcription factor
Msa0010560	1	15985841	16000138	Belongs to the multi antimicrobial extrusion (MATE) (TC 2.A.66.1) family
Msa1204570	8	60359268	60362811	Metal transporter
Msa0541980	4	26087977	26089048	B3 domain-containing protein
Msa0720750	5	16942872	16947628	beta-D-xylosidase
Msa1214810	8	75605010	75610297	NA
Msa0380090	3	81647951	81659066	Belongs to the serpin family
Msa0025420	1	48502980	48507098	NA
Msa0895790	6	84461347	84465051	Protein SHOOT GRAVITROPISM 5-like
Msa0893380	6	77179926	77182751	NA
Msa0722310	5	19519789	19525852	Mitochondrial Rho GTPase
Msa0346870	3	7753821	7755527	Agamous-like MADS-box protein
Msa1179650	8	13177121	13180235	ABC transporter C family member
Msa1178850	8	11709604	11710769	Domain of unknown function (DUF4413)
Msa0367570	3	63266241	63271986	phosphatase 2C
Msa0369350	3	66446402	66456700	Serine threonine-protein kinase-like protein
Msa0734120	5	47735523	47737545	NADPH-dependent FMN reductase
Msa0351650	3	18818827	18827469	Belongs to the cytochrome P450 family
Msa1031220	7	65707779	65709209	Pentatricopeptide repeat-containing protein
Msa0539110	4	19676771	19679084	Glutelin type-A
Msa0343810	3	2252427	2252960	pectinesterase inhibitor
Msa0869900	6	4179630	4181269	RNase H
Msa0545270	4	35259123	35259692	NA
Msa0573690	4	76956858	76959824	Protein of unknown function (DUF1005)
Msa0736870	5	53531101	53533751	ODORANT1-like
Msa1223450	8	87933026	87938933	Converts the prephenate produced from the shikimate- chorismate pathway into phenylalanine
Msa0221300	2	69853768	69861270	FRIGIDA-like protein
Msa0030090	1	56064822	56068056	phosphate transporter
Msa0877400	6	16811866	16813115	Dehydrogenase
Msa0011610	1	17491777	17496745	Catalyzes the formation of 5-oxoproline from gamma- glutamyl dipeptides and plays a significant role in glutathione (GSH) homeostasis
Msa0573170	4	76268371	76270125	Belongs to the peptidase S8 family
Msa0361550	3	52165921	52171248	Belongs to the protein kinase superfamily
Msa0220470	2	68896740	68908108	ethylene-responsive transcription factor
Msa0887010	6	47765933	47770938	Belongs to the multi antimicrobial extrusion (MATE) (TC 2.A.66.1) family
Msa0720620	5	16665644	16669834	NA
Msa1037200	7	73703231	73707906	Subtilisin-like protease
Msa1028030	7	60568515	60574803	Domain of unknown function (DUF4793)
Msa1174340	8	5431531	5432160	Auxin-binding protein
Msa0577460	4	81828070	81831373	Amidase
Msa0725030	5	24363723	24365005	transcription factor
Msa0040170	1	70214505	70218541	Plant pleckstrin homology-like region
Msa1025000	7	55092186	55099512	resistance protein
Msa1190420	8	33302158	33305151	10-hydroxy-9-(phosphonooxy)octadecanoate phosphatase activity
Msa0011570	1	17447504	17451174	Belongs to the 'GDSL' lipolytic enzyme family
Msa0553990	4	51273144	51273956	UDP-glucosyltransferase family
Msa1197630	8	48278146	48280613	Transcription factor
Msa0374410	3	73869571	73873565	two-component response regulator
Msa0887940	6	51463658	51466370	NA
Msa1025110	7	55327075	55331969	resistance protein
Msa0869430	6	3564371	3569139	50S ribosomal protein L3-2
Msa0540070	4	21613332	21618250	AarF domain-containing protein kinase
Msa0044100	1	75594914	75595816	Family of unknown function (DUF716)
Msa1003520	7	637111	639278	NA
Msa0028030	1	52762554	52763825	Cytochrome p450
Msa1003190	7	236086	237687	Pollen Ole e 1 allergen and extensin
Msa0372780	3	71487035	71487756	LOB domain-containing protein
Msa0375860	3	75755469	75758307	inactive receptor kinase
Msa1036870	7	73337534	73340692	viral capsid secondary envelopment
Msa1041790	7	79439603	79441515	Serine racemase
Msa0882890	6	32840800	32843869	S-type anion channel
Msa1026900	7	59124939	59127605	DNA recombination
Msa0743640	5	64122535	64123908	-
Msa0209780	2	49190178	49196366	Phosphatase IMPL1
Msa0879160	6	20892879	20896042	Inositol-3-phosphate
Msa0883830	6	35946808	35951780	Rab3 GTPase-activating protein catalytic
Msa0225780	2	75919520	75921239	Aux IAA proteins are short-lived transcriptional factors that function as repressors of early auxin response genes at low auxin concentrations
Msa1213150	8	73242177	73245779	Belongs to the glycosyltransferase 8 family
Msa1194460	8	41627167	41631671	IAA-amino acid hydrolase ILR1-like
Msa1201380	8	54588554	54589538	-
Msa0367170	3	62730297	62731966	Belongs to the iron ascorbate-dependent oxidoreductase family
Msa0902630	6	101206754	101221455	Vacuolar protein sorting-associated protein
Msa0342820	3	848217	853921	Diphthamide synthase
Msa0532150	4	6142708	6145284	poly ADP-ribose polymerase
Msa0222830	2	72268897	72272062	E3 ubiquitin-protein ligase
Msa0542360	4	27172124	27183839	Purple acid phosphatase
Msa0041600	1	72027549	72030169	NA
Msa0531260	4	5459830	5467275	Protein TIC 20-I, chloroplastic-like
Msa0226130	2	76527298	76532257	NA
Msa0731260	5	41810531	41812038	Serine threonine-protein kinase
Msa1191250	8	35370812	35387858	O-glucosyltransferase rumi homolog
Msa0355610	3	30343485	30345887	Pollen allergen
Msa0039620	1	69470645	69483170	GMC oxidoreductase
Msa0367470	3	63132071	63134982	Transmembrane protein 56-like
Msa0576110	4	80184952	80185418	Purple acid phosphatase
Msa0376780	3	77077214	77080499	DnaJ homolog subfamily B member
Msa1014850	7	24847962	24852881	F-box FBD LRR-repeat protein
Msa0001870	1	3591247	3593943	Heat Stress Transcription Factor
Msa1180150	8	13932158	13933434	Catalyzes the rate-limiting step of the oxidative pentose-phosphate pathway, which represents a route for the dissimilation of carbohydrates besides glycolysis
Msa0569730	4	71690121	71693086	Ammonium transporter
Msa0197030	2	14654895	14656235	RbcX protein
Msa0871800	6	6982733	6983899	Protease Do-like 8
Msa0378310	3	79072731	79078883	NAD-dependent protein deacylase. Catalyzes the NAD- dependent hydrolysis of acyl groups from lysine residues
Msa1212130	8	71985269	71986589	NAC domain-containing protein
Msa0000510	1	1669586	1672902	calcium-binding protein
Msa0879320	6	21386999	21389919	Inositol-3-phosphate
Msa0012340	1	18533054	18536037	DNA recombination
Msa1177230	8	9585356	9589856	Removes the phosphate from trehalose 6-phosphate to produce free trehalose
Msa0360810	3	50530992	50534611	Purple acid phosphatase
Msa0575970	4	79980130	79982776	Purple acid phosphatase
Msa0715170	5	8091523	8093496	Belongs to the CDI family. ICK KRP subfamily
Msa0581360	4	86738973	86740266	Catalyzes xyloglucan endohydrolysis (XEH) and or endotransglycosylation (XET). Cleaves and religates xyloglucan polymers, an essential constituent of the primary cell wall, and thereby participates in cell wall construction of growing tissues
Msa1004820	7	2479108	2482436	Cytochrome p450
Msa0537190	4	15047693	15056888	Plant transposase (Ptta/En/Spm family)
Msa0037560	1	66595581	66598457	Belongs to the NPH3 family
Msa0042960	1	73905099	73906850	NA
Msa0737320	5	54507310	54509450	Belongs to the MIP aquaporin (TC 1.A.8) family
Msa0728630	5	33520806	33524955	Transcription factor bHLH49-like
Msa0744610	5	65431972	65433257	NA
Msa0190450	2	5963284	5964798	Cytochrome p450
Msa0884360	6	37637027	37643358	UDP-glycosyltransferase
Msa0023700	1	45250108	45252368	Phosphatidylglycerol phosphatidylinositol transfer
Msa0902680	6	101410204	101425847	Vacuolar protein sorting-associated protein
Msa0735170	5	50216908	50219251	Targeting protein for Xklp2 (TPX2)
Msa1038770	7	75730274	75731804	LRR-repeat protein
Msa1003170	7	225981	227501	Pollen Ole e 1 allergen and extensin
Msa0037610	1	66644527	66647402	Belongs to the NPH3 family
Msa0875150	6	11329169	11342208	Domain of unknown function
Msa0039080	1	68590359	68593733	histone deacetylation
Msa0026670	1	50585494	50589677	Belongs to the cytochrome P450 family
Msa0206850	2	36911006	36915872	Omega-6 fatty acid desaturase
Msa0871930	6	7195903	7198401	Gibberellin-regulated protein
Msa1179160	8	12438481	12446326	Plant lipoxygenase may be involved in a number of diverse aspects of plant physiology including growth and development, pest resistance, and senescence or responses to wounding
Msa0044780	1	76373080	76375138	DNL zinc finger
Msa1213730	8	73909778	73910971	NA
Msa0535460	4	11782131	11785614	Haloacid dehalogenase-like hydrolase
Msa0030250	1	56354042	56358520	NA
Msa0542200	4	26300219	26302889	Domain of unknown function (DUF296)
Msa0379880	3	81302729	81312079	Belongs to the peptidase S10 family
Msa1222280	8	86544958	86549715	Lactation elevated protein
Msa0899640	6	94914376	94915752	Heat Stress Transcription Factor
Msa0196490	2	13683018	13686807	tobamovirus multiplication protein
Msa0011840	1	17765347	17768540	Domain of unknown function (DUF4228)
Msa0715010	5	7883194	7884707	Protein of unknown function (DUF1685)
Msa1038960	7	75965289	75966806	NA
Msa0345340	3	4535033	4541181	ABC transporter C family member
Msa0568650	4	70264498	70265654	NA
Msa1005930	7	4167202	4168822	F-box LRR-repeat protein
Msa1005470	7	3122537	3123421	ethylene-responsive transcription factor
Msa0217630	2	64544090	64547523	40S ribosomal protein
Msa0737250	5	54346054	54347781	Transcription factor
Msa1175480	8	6814192	6818209	calcium-binding protein
Msa0741710	5	61405183	61410857	Belongs to the glycosyltransferase 1 family
Msa0561960	4	61621692	61624044	Polygalacturonase QRT3
Msa0209760	2	49150609	49156794	Phosphatase IMPL1
Msa0368080	3	64190361	64192488	Belongs to the GST superfamily
Msa1036960	7	73437450	73447204	Phospholipid--sterol
Msa0353230	3	23029602	23031489	Methyltransferase
Msa0345400	3	4631750	4637888	ABC transporter C family member
Msa1210070	8	68731379	68733497	transcription factor
Msa0529790	4	3553875	3557776	UBX domain-containing protein
Msa0542320	4	27080959	27085685	Belongs to the class I-like SAM-binding methyltransferase superfamily. Cation-independent O- methyltransferase family
Msa1171670	8	1505466	1509778	ABIL2-like
Msa0039860	1	69814586	69817402	Embryo-specific protein 3, (ATS3)
Msa0366180	3	60720450	60747868	F-box protein At2g27310-like
Msa0186260	2	955566	957216	-
Msa0042990	1	73930750	73934695	Produces ATP from ADP in the presence of a proton gradient across the membrane
Msa0745930	5	67876677	67879770	Belongs to the uridine kinase family
Msa0546530	4	38335443	38336951	Serine threonine-protein kinase
Msa0747140	5	70792286	70796013	Cytochrome c oxidase-assembly factor COX23
Msa0354520	3	26036706	26044088	vacuolar amino acid transporter
Msa0192380	2	8167731	8169455	Auxin-repressed 12.5 kDa
Msa0871640	6	6575130	6584961	Converts alpha-aldose to the beta-anomer
Msa0543700	4	30632670	30634350	traB domain-containing
Msa0740860	5	60096631	60099890	Auxin-induced protein 5NG4
Msa1174700	8	5857431	5862618	Potassium transporter
Msa1179530	8	12963098	12966534	Transmembrane protein 19-like
Msa0879490	6	21990576	21993665	Inositol-3-phosphate
Msa1197100	8	47281292	47283740	ankyrin repeat protein
Msa0719740	5	15205277	15209486	Belongs to the glycosyltransferase 2 family
Msa0195100	2	11800573	11803611	chitinase activity
Msa0042250	1	73000234	73002796	phosphatase 2C
Msa1176000	8	7620615	7627387	D-arabinono-1,4-lactone oxidase
Msa1192050	8	37081218	37084356	Pentatricopeptide repeat-containing protein
Msa1012310	7	17398152	17401758	Domain of unknown function (DUF4281)
Msa0203270	2	27016273	27022011	beta-galactosidase
Msa0537900	4	16960808	16962587	Plant non-specific lipid-transfer proteins transfer phospholipids as well as galactolipids across membranes. May play a role in wax or cutin deposition in the cell walls of expanding epidermal cells and certain secretory tissues
Msa0723700	5	21576339	21581028	NA
Msa0360770	3	50503958	50508919	NA
Msa0532490	4	6574029	6584385	TMV resistance protein N-like
Msa0579950	4	84861338	84864783	Helicase associated domain (HA2)
Msa0357000	3	37389930	37391540	Transcription factor
Msa1171100	8	603352	604612	F-box RNI FBD-like domain protein
Msa0896840	6	87765955	87767767	NA
Msa1206770	8	63846730	63851182	deSI-like protein
Msa1183570	8	18848316	18850506	NA
Msa0874200	6	9997617	10006351	TMV resistance protein N-like
Msa0009140	1	13366038	13369723	POT family
Msa0044030	1	75502756	75504791	-
Msa0031190	1	57877047	57882216	Serine hydrolase
Msa0720660	5	16731411	16738863	Phosphoenolpyruvate carboxykinase ATP
Msa0546330	4	37974149	37976255	NA
Msa0203250	2	26995299	27001052	Inter-alpha-trypsin inhibitor heavy
Msa0197820	2	16162605	16170010	Phosphoglycolate phosphatase
Msa0014710	1	23506478	23507172	NA
Msa0042150	1	72852683	72853170	NA
Msa0887470	6	49145897	49148403	Pfam:UBN2_2
Msa0727360	5	29721564	29740832	Purple acid phosphatase
Msa0714290	5	6922363	6928236	NA
Msa0879400	6	21663306	21666435	Inositol-3-phosphate
Msa0200790	2	21100915	21104886	Belongs to the protein kinase superfamily. Ser Thr protein kinase family
Msa0357490	3	40754637	40757658	Translocon-associated protein subunit
Msa0534470	4	9921736	9933289	NA
Msa1218960	8	81652720	81653253	pectinesterase inhibitor
Msa1020220	7	42850901	42856037	WAT1-related protein
Msa1216020	8	77535614	77540923	ATPase 8, plasma
Msa0355220	3	29063415	29064720	NA
Msa0531710	4	5834904	5836250	Spermidine hydroxycinnamoyl
Msa1184690	8	20587238	20588255	elicitor-responsive protein
Msa1203880	8	59088292	59094835	Heterogeneous nuclear ribonucleoprotein
Msa0225590	2	75699242	75700950	Ras-related protein
Msa0733730	5	47118690	47120926	NA
Msa0360820	3	50540104	50545244	NA
Msa0203840	2	28337577	28339453	NA
Msa0560520	4	59814735	59817037	Heavy-metal-associated domain
Msa0016120	1	26856155	26858291	Protein LIGHT-DEPENDENT SHORT HYPOCOTYLS
Msa1217810	8	80314681	80322283	tRNA synthetases class II (A)
Msa1018230	7	38150728	38151496	Pentatricopeptide repeat-containing protein
Msa0721260	5	17711822	17715373	Thaumatin family
Msa0871080	6	5927786	5929042	Plant protein of unknown function
Msa0900350	6	95822581	95824972	Catalyzes xyloglucan endohydrolysis (XEH) and or endotransglycosylation (XET). Cleaves and religates xyloglucan polymers, an essential constituent of the primary cell wall, and thereby participates in cell wall construction of growing tissues
Msa1203890	8	59159749	59162268	Zinc finger BED domain-containing protein RICESLEEPER
Msa0012510	1	18745215	18747353	transcription factor
Msa0902030	6	99630548	99633050	PWWP domain
Msa1026700	7	58881104	58882447	Carbohydrate esterase
Msa1226060	8	91797999	91803758	domain in transcription factors and synapse-associated proteins
Msa0209790	2	49198539	49206818	Putative serine esterase (DUF676)
Msa1204020	8	59480110	59481456	Acetyltransferase
Msa1031870	7	66618947	66623589	Lysosomal beta glucosidase-like
Msa1201190	8	54378808	54384890	Conserved oligomeric Golgi complex subunit
Msa0206560	2	35877676	35892549	Belongs to the peptidase S10 family
Msa1012180	7	17243915	17246922	splicing factor 3A subunit
Msa0197720	2	15900132	15903589	NA
Msa0549260	4	44318219	44332036	Domain of unknown function (DUF296)
Msa0885370	6	41367322	41369480	-
Msa1040250	7	77583676	77585799	Proteolipid membrane potential modulator
Msa0541950	4	26011871	26017122	RNA helicase
Msa0878410	6	19315268	19318523	2-aminoethanethiol
Msa0015160	1	24538651	24549598	Belongs to the peptidase S10 family
Msa0536650	4	13946196	13949727	Metal dependent phosphohydrolases with conserved 'HD' motif.
Msa0738470	5	56234195	56235054	CAS1 domain-containing protein
Msa0213100	2	55668709	55670166	Glutathione S-transferase
Msa0532570	4	6729385	6732652	Belongs to the MIP aquaporin (TC 1.A.8) family
Msa1030720	7	64932218	64938909	Nodulin-like
Msa0357050	3	37539486	37544654	Hydroxymethylglutaryl-CoA lyase
Msa1041070	7	78586142	78587829	Cytochrome C oxidase, subunit
Msa0536160	4	12954775	12958214	NA
Msa0379410	3	80536109	80540495	Isoamylase 3
Msa1023650	7	51718580	51721704	Protein of unknown function (DUF674)
Msa0542270	4	26840511	26842003	Auxin-induced protein 5NG4
Msa1018150	7	38028586	38029306	Pentatricopeptide repeat-containing protein
Msa0016660	1	27703474	27705780	CCT motif
Msa0209420	2	47464408	47467704	Belongs to the disease resistance NB-LRR family
Msa0734140	5	47764116	47765528	Belongs to the UDP-glycosyltransferase family
Msa1216490	8	78233901	78236627	Dienelactone hydrolase family
Msa0870050	6	4349203	4352693	Gibberellin regulated protein
Msa0887950	6	51498916	51500484	Fk506-binding protein
Msa0867350	6	82858	91431	Monoglyceride
Msa1180650	8	14842991	14843663	NA
Msa0565590	4	66462774	66468089	Belongs to the 'GDSL' lipolytic enzyme family
Msa0744410	5	65170999	65173666	NA
Msa0575440	4	79335368	79337891	Belongs to the multi antimicrobial extrusion (MATE) (TC 2.A.66.1) family
Msa0355190	3	29013849	29017906	WD40 repeats
Msa0047040	1	79587380	79588469	-
Msa1016100	7	31708247	31714961	Lysine histidine transporter
Msa1211450	8	71146828	71151160	Nitrate transporter
Msa0344380	3	2875153	2881631	Ubiquitin carboxyl-terminal hydrolase
Msa0217390	2	64247032	64252184	Belongs to the formin-like family
Msa0872230	6	7617204	7618618	1-deoxy-D-xylulose-5-phosphate synthase
Msa0539100	4	19657044	19665675	P-loop nucleoside triphosphate hydrolase superfamily protein
Msa1024810	7	54773120	54774804	NA
Msa0547950	4	41498534	41500407	Belongs to the MIP aquaporin (TC 1.A.8) family
Msa0891650	6	67648852	67654715	ABC transporter C family member
Msa0047760	1	80829209	80831068	Rho GDP-dissociation inhibitor
Msa0014120	1	22161109	22170793	disease resistance
Msa1010710	7	13889717	13891006	NA
Msa0876220	6	14036762	14042322	Cytokinin hydroxylase-like
Msa0197320	2	15060667	15066328	Tonoplast dicarboxylate
Msa0747310	5	70962492	70964520	Belongs to the TCTP family
Msa1183110	8	18307402	18309594	clathrin assembly
Msa0884440	6	37778200	37781176	NA
Msa0342500	3	364205	414499	NA
Msa0533040	4	7663022	7664482	NA
Msa0034540	1	62602621	62609416	RING-type E3 ubiquitin transferase
Msa0900750	6	96956412	96957806	LRR-repeat protein
Msa1029560	7	63012934	63016125	Domain of unknown function (DUF4413)
Msa0534120	4	9465636	9466903	Histone H3.3-like
Msa0224160	2	73931731	73933033	Myb-related protein
Msa1202390	8	56047472	56050093	F-box FBD LRR-repeat protein
Msa1180350	8	14241539	14244203	gamma-irradiation and mitomycin c induced
Msa0188650	2	3874236	3874715	-
Msa0192500	2	8322273	8323616	-
Msa0722330	5	19575445	19580786	Mitochondrial Rho GTPase
Msa0357270	3	38829046	38831703	Replication factor A
Msa0870520	6	4974882	4984444	ABC transporter B family member
Msa0730850	5	40754320	40759148	zinc finger CCCH domain-containing protein
Msa0219810	2	67663273	67666193	transcription factor
Msa1173980	8	4997420	4999864	COBRA-like protein
Msa0213080	2	55628260	55635768	Glutathione S-transferase
Msa0373560	3	72627544	72629340	NADH-ubiquinone reductase complex 1 MLRQ subunit
Msa0347060	3	7927614	7935222	-
Msa0554980	4	52714881	52716208	NA
Msa0016450	1	27235053	27236180	Carbohydrate esterase
Msa1040540	7	77922475	77927653	Belongs to the SNF7 family
Msa1179560	8	12996522	12998106	NA
Msa0206280	2	35504649	35506299	NA
Msa0559900	4	59071735	59074041	Isochorismatase family
Msa1219210	8	81990900	81993797	ankyrin repeat protein
Msa0528510	4	1332537	1348417	TMV resistance protein N-like
Msa0869790	6	4060097	4060932	isoform X1
Msa1209010	8	67401552	67403200	Chromatin structure-remodeling complex protein
Msa0226320	2	76829851	76830797	ethylene-responsive transcription factor
Msa1217940	8	80483530	80484213	zinc-finger of the FCS-type, C2-C2
Msa1206790	8	63872863	63874559	Homeobox-leucine zipper protein
Msa0014200	1	22472582	22475741	Belongs to the cytochrome P450 family
Msa1215900	8	77338243	77345535	G-box-binding factor
Msa0555990	4	53987469	53989859	Glucan endo-1,3-beta-glucosidase-like protein
Msa0013090	1	20260508	20263231	NA
Msa0536190	4	12993555	12994178	NA
Msa0035390	1	63558970	63568832	Glycosyl transferases group 1
Msa0041560	1	71998771	72000563	NA
Msa0875960	6	13139474	13153206	Allene oxide cyclase
Msa1032440	7	67343026	67346552	Belongs to the multi antimicrobial extrusion (MATE) (TC 2.A.66.1) family
Msa1181980	8	16760127	16769578	2-alkenal reductase (NADP( )-dependent)-like
Msa0022220	1	41383942	41385304	18 kDa seed maturation
Msa1215830	8	77255165	77258098	phosphatase 2C
Msa1016580	7	33522589	33527735	plastid-lipid-associated protein 11
Msa1219080	8	81822877	81828260	Belongs to the iron ascorbate-dependent oxidoreductase family
Msa0875290	6	11764244	11766584	Protein of unknown function (DUF1262)
Msa0889410	6	56986130	56991427	Tetratricopeptide repeat (TPR)-like superfamily protein
Msa0357280	3	38870952	38873610	Replication factor A
Msa1180630	8	14804429	14805055	NA
Msa0888000	6	51678225	51687318	Transcription factor ASG4-like
Msa1031480	7	66147512	66149762	Ribonuclease H protein
Msa0741490	5	61215508	61215807	Auxin responsive protein
Msa0578230	4	82797979	82800618	Serine threonine-protein kinase-like protein
Msa0555320	4	53204663	53208980	Protein of unknown function (DUF688)
Msa0360110	3	48915294	48926332	Citrate synthase
Msa0357260	3	38759577	38762261	Replication factor A
Msa0888040	6	52048824	52053346	Transcription factor ASG4-like
Msa1014350	7	22945160	22948040	Methyltransferase domain
Msa1179020	8	12020447	12028779	Domain of unknown function
Msa0003970	1	6449745	6455490	Protein of unknown function (DUF668)
Msa0578120	4	82619968	82621661	Cinnamoyl-CoA reductase
Msa0558310	4	56934220	56938892	Belongs to the peptidase S10 family
Msa0373220	3	72256354	72258857	15-cis-zeta-carotene isomerase
Msa1187800	8	27697452	27701497	Protein ZINC INDUCED
Msa0221040	2	69595765	69599105	Belongs to the Frigida family
Msa0567370	4	68731195	68733793	Ras-related protein
Msa0889950	6	61036523	61037789	Protein of unknown function (DUF674)
Msa1014820	7	24777355	24780547	Hydroxymethylglutaryl-CoA lyase
Msa0006820	1	9808263	9818143	Lactation elevated protein
Msa1187780	8	27662611	27668840	Protein ZINC INDUCED
Msa0710640	5	2506005	2508744	NA
Msa0887460	6	49090405	49094199	NA
Msa0043640	1	74896824	74905195	Metallo-beta-lactamase superfamily
Msa1186290	8	24393770	24398344	Annexin-like protein
Msa1033990	7	69377583	69379137	NA
Msa0196250	2	13332124	13333443	Belongs to the peptidase A1 family
Msa0735040	5	50030564	50032491	Belongs to the class I-like SAM-binding methyltransferase superfamily. Cation-independent O- methyltransferase family
Msa0024940	1	47831223	47833838	Heat Stress Transcription Factor
Msa1024080	7	52572464	52574660	NA
Msa0878950	6	20439685	20445045	HhH-GPD superfamily base excision DNA repair protein
Msa0577070	4	81228997	81230694	NAC domain-containing protein
Msa0742090	5	61900301	61904137	Belongs to the small heat shock protein (HSP20) family
Msa0726920	5	28593122	28602505	UPF0420 protein C16orf58 homolog
Msa0723710	5	21586783	21590438	NA
Msa0889130	6	55753952	55759676	NA
Msa0192770	2	8602899	8604662	Transferase family
Msa0579690	4	84536277	84537892	Belongs to the eukaryotic ribosomal protein eS1 family
Msa1201950	8	55248467	55262085	Belongs to the mitochondrial carrier (TC 2.A.29) family
Msa0193050	2	8867746	8874571	Belongs to the 'GDSL' lipolytic enzyme family
Msa1179310	8	12660531	12665616	Plant lipoxygenase may be involved in a number of diverse aspects of plant physiology including growth and development, pest resistance, and senescence or responses to wounding
Msa0564650	4	65339969	65341143	mitogen-activated protein kinase
Msa0563760	4	64226799	64230765	15-cis-zeta-carotene isomerase
Msa0030190	1	56263912	56272292	Belongs to the iron ascorbate-dependent oxidoreductase family
Msa0889910	6	61009435	61010702	Protein of unknown function (DUF674)
Msa0571420	4	74061747	74069174	Glutathione S-transferase
Msa1004950	7	2644327	2647626	Cytochrome p450
Msa0746260	5	68411736	68417032	Protein kinase domain
Msa1037680	7	74374681	74378000	calcium-binding protein
Msa0886670	6	46330097	46334985	Belongs to the class-I aminoacyl-tRNA synthetase family
Msa0531380	4	5600226	5600615	-
Msa0555970	4	53970332	53973849	prohibitin homologues
Msa0360780	3	50514412	50518031	Purple acid phosphatase
Msa1198970	8	50818308	50826083	phosphate transporter PHO1 homolog
Msa0367630	3	63404575	63408531	metal-nicotianamine transporter
Msa0037490	1	66506523	66508294	Belongs to the GST superfamily
Msa0343950	3	2514326	2518121	EF hand family protein
Msa0365050	3	58748253	58750222	NA
Msa1184220	8	19799485	19806686	meprin and TRAF homology
Msa0037450	1	66434071	66437296	NA
Msa0725870	5	25807275	25808228	NA
Msa0343400	3	1484816	1488239	phosphatase 2c
Msa0360800	3	50521559	50527095	Component of the endosomal sorting complex required for transport II (ESCRT-II), which is required for multivesicular body (MVB) formation and sorting of endosomal cargo proteins into MVBs
Msa1183000	8	18163917	18166280	transcription factor
Msa0875210	6	11465479	11471073	NA
Msa0870130	6	4411269	4416326	Catalytic subunit of the ferredoxin-thioredoxin reductase (FTR), which catalyzes the two-electron reduction of thioredoxins by the electrons provided by reduced ferredoxin
Msa1005210	7	2853571	2858745	NA
Msa1006190	7	4878663	4886406	PQQ enzyme repeat
Msa1197140	8	47390450	47393179	Nucleoredoxin
Msa0561140	4	60624570	60626688	Belongs to the sterol desaturase family
Msa0873800	6	9427777	9431046	-
Msa1209410	8	67825590	67838192	DNA recombination
Msa0368200	3	64541850	64546097	TATA-box-binding protein
Msa1197120	8	47368085	47372562	Belongs to the UDP-glycosyltransferase family
Msa0893530	6	78036441	78054763	NA
Msa0871120	6	5975967	5977827	NA
Msa0894490	6	80253960	80266709	DNA recombination
Msa1211080	8	70437042	70443979	ABC transporter C family member
Msa0207720	2	40536890	40540187	Belongs to the disease resistance NB-LRR family
Msa0371840	3	70074334	70075319	Belongs to the glycosyl hydrolase 17 family
Msa0000920	1	2305455	2310658	uridine kinase
Msa0898510	6	92629439	92633024	Sorbitol dehydrogenase-like
Msa0550400	4	45821745	45822650	Arabidopsis protein of unknown function
Msa0897850	6	90336397	90339310	Domain of unknown function (DUF4413)
Msa1181790	8	16328098	16330611	Belongs to the iron ascorbate-dependent oxidoreductase family
Msa0224750	2	74636041	74639991	Catalyzes the phosphorylation of D-fructose 6-phosphate to fructose 1,6-bisphosphate by ATP, the first committing step of glycolysis
Msa0874210	6	10016203	10018955	TMV resistance protein N-like
Msa0349930	3	14321280	14324846	Annexin-like protein
Msa1171120	8	607660	611915	F-box RNI FBD-like domain protein
Msa0022390	1	41966442	41968488	NA
Msa1215440	8	76695266	76701324	Glycosyltransferase
Msa0379830	3	81224944	81227520	Mechanosensitive ion channel protein
Msa0879380	6	21583688	21586797	Inositol-3-phosphate
Msa1208280	8	66311094	66313471	NA
Msa0579250	4	83925749	83932040	Belongs to the glycosyl hydrolase 1 family
Msa0360090	3	48886993	48894934	Ent-kaurenoic acid oxidase
Msa0191090	2	6599097	6600724	Belongs to the cyclin family
Msa1003410	7	552008	554830	GPI-GlcNAc transferase complex, PIG-H component
Msa0024030	1	46120253	46124953	Cytokinin-activating enzyme working in the direct activation pathway. Phosphoribohydrolase that converts inactive cytokinin nucleotides to the biologically active free-base forms
Msa0023990	1	45943016	45945870	Plant transposase (Ptta/En/Spm family)
Msa1026620	7	58817479	58820656	F-box kelch-repeat protein
Msa0527630	4	70545	71445	Cytochrome p450
Msa0887960	6	51520449	51522018	Fk506-binding protein
Msa0898500	6	92627030	92628892	Plasma membrane ATPase
Msa0710910	5	2793999	2794691	Peptidase of plants and bacteria
Msa0216260	2	61995243	62004276	GTPase involved in pre-60S ribosomal subunit maturation
Msa0351240	3	17767239	17769342	ADP binding
Msa0562900	4	63155224	63158151	DnaJ molecular chaperone homology domain
Msa0373320	3	72341540	72344583	ELMO domain-containing protein
Msa0228240	2	79988415	79991008	-
Msa0042890	1	73822767	73827863	Sulfhydryl oxidase
Msa1210570	8	69594913	69598408	NADP-dependent malic
Msa1224630	8	89677753	89683237	Belongs to the peptidase S8 family
Msa0888170	6	52352202	52353338	Fk506-binding protein
Msa1040470	7	77850380	77852532	NA
Msa1176200	8	8256230	8257501	Domain associated at C-terminal with AAA
Msa0012010	1	18100873	18103351	Sulfite exporter TauE/SafE
Msa0575160	4	78930169	78931530	T-complex protein 1 subunit
Msa0562920	4	63193051	63195978	DnaJ molecular chaperone homology domain
Msa0367610	3	63298160	63303348	Belongs to the disease resistance NB-LRR family
Msa0727480	5	29947615	29951229	structural constituent of ribosome
Msa0719840	5	15374080	15381990	Belongs to the disease resistance NB-LRR family
Msa1221740	8	85595856	85597611	Belongs to the protein kinase superfamily
Msa0000980	1	2351324	2363504	Belongs to the 'GDSL' lipolytic enzyme family
Msa0032110	1	59019788	59048835	Transcriptional regulator
Msa0010430	1	15734474	15736860	Mediates both low-affinity uptake and efflux of sugar across the membrane
Msa0561270	4	60770556	60772968	NA
Msa0017440	1	28930712	28935519	Putative S-adenosyl-L-methionine-dependent methyltransferase
Msa0220090	2	68251185	68252675	Anthocyanin
Msa0043610	1	74847537	74854770	NA
Msa0886010	6	43909183	43913150	NA
Msa0195220	2	11996581	12000850	transfer
Msa1023060	7	50247688	50248586	Palmitoyl-protein thioesterase
Msa0875070	6	11105425	11106911	BURP domain-containing protein
Msa0730910	5	40827316	40831076	Sorting nexin
Msa0343220	3	1229892	1234055	U3 small nucleolar RNA-associated protein
Msa0899560	6	94786622	94793208	Belongs to the small GTPase superfamily. Arf family
Msa0721990	5	19140960	19143044	axial regulator YABBY
Msa1205340	8	61530515	61542560	Belongs to the cysteine synthase cystathionine beta- synthase family
Msa1222240	8	86508302	86511284	membrane protein YuiD-like
Msa0219870	2	67779286	67797743	synthase
Msa1208250	8	66273879	66278031	PGR5-like protein 1A
Msa0556490	4	54703485	54705820	Belongs to the iron ascorbate-dependent oxidoreductase family
Msa1178700	8	11574608	11589660	NB-ARC domain
Msa0025620	1	48979192	48982113	-
Msa1215350	8	76576501	76579946	Monogalactosyldiacylglycerol synthase 2
Msa0021280	1	37682731	37686245	Belongs to the protein kinase superfamily. Ser Thr protein kinase family
Msa0560870	4	60191202	60193713	Flavonoid 3',5'-methyltransferase-like
Msa0388190	3	92530497	92534145	monooxygenase
Msa0893450	6	77920846	77922906	Encoded by
Msa0713220	5	5351410	5355229	Beta-amylase
Msa0874640	6	10416707	10418092	Transferase family
Msa1211370	8	71032780	71037194	Protein NRT1 PTR FAMILY
Msa1176640	8	8844849	8850622	Putative S-adenosyl-L-methionine-dependent methyltransferase
Msa0559310	4	58508822	58515244	Belongs to the class-IV pyridoxal-phosphate-dependent aminotransferase family
Msa0723680	5	21539057	21551708	NA
Msa0362190	3	53066744	53068750	Belongs to the disease resistance NB-LRR family
Msa1016640	7	33755350	33756510	DUF246 domain-containing protein
Msa1189380	8	31089289	31090968	NA
Msa1220970	8	84384724	84386600	motor activity
Msa0195880	2	12851822	12854825	This protein promotes the GTP-dependent binding of aminoacyl-tRNA to the A-site of ribosomes during protein biosynthesis
Msa0876920	6	15524914	15529080	glycerol-3-phosphate dehydrogenase NAD(
Msa0012150	1	18260073	18265841	DNA recombination
Msa0370390	3	68065132	68067343	F-box kelch-repeat protein
Msa0192190	2	7932165	7933758	Dof zinc finger protein
Msa1185400	8	22561378	22563031	Belongs to the D-isomer specific 2-hydroxyacid dehydrogenase family
Msa0554190	4	51432902	51435302	PLATZ transcription factor family protein
Msa1025680	7	56439540	56440997	Belongs to the UDP-glycosyltransferase family
Msa1226080	8	91807573	91809105	Uncharacterised conserved protein
Msa0744820	5	65856405	65857147	NA
Msa0014270	1	22595868	22596784	NA
Msa1012560	7	17739129	17745864	Belongs to the glycosyl hydrolase 17 family
Msa0871060	6	5905604	5909608	NA
Msa0034910	1	62879908	62887934	Belongs to the disease resistance NB-LRR family
Msa0213370	2	56266917	56276514	-
Msa0221260	2	69810415	69812212	FRIGIDA-like protein
Msa1023540	7	51569306	51573315	Protein of unknown function (DUF674)
Msa0744790	5	65845951	65848074	NA
Msa0375630	3	75407622	75409332	Zinc finger BED domain-containing protein
Msa0726280	5	26920406	26920852	Hydrolyzes acetyl esters in homogalacturonan regions of pectin. In type I primary cell wall, galacturonic acid residues of pectin can be acetylated at the O-2 and O-3 positions. Decreasing the degree of acetylation of pectin gels in vitro alters their physical properties
Msa0379480	3	80637214	80639492	transcription factor
Msa0355700	3	30520218	30523200	Leucine-rich repeats, outliers
Msa0883220	6	33854956	33869523	disease resistance
Msa0345490	3	4819781	4824053	component of the eukaryotic translation initiation factor 3 (eIF-3) complex, which is involved in protein synthesis of a specialized repertoire of mRNAs and, together with other initiation factors, stimulates binding of mRNA and methionyl-tRNAi to the 40S ribosome. The eIF-3 complex specifically targets and initiates translation of a subset of mRNAs involved in cell proliferation
Msa0008340	1	12016482	12022055	BURP domain-containing protein
Msa0192990	2	8808227	8809072	F-box kelch-repeat protein
Msa0210840	2	51220608	51226523	-
Msa1034360	7	69824801	69831166	DNA topoisomerase 2-binding protein
Msa0889140	6	55946755	55952449	source UniProtKB
Msa0378470	3	79279044	79283769	Fatty acid amide
Msa0387830	3	91926771	91929005	Zinc finger protein CONSTANS-like
Msa0744190	5	64890506	64898505	oligopeptide transporter
Msa0200470	2	20570683	20571518	Pathogenesis-related protein Bet v I family
Msa0037910	1	67100004	67101291	Belongs to the Casparian strip membrane proteins (CASP) family
Msa0533120	4	7845250	7846969	NA
Msa0361300	3	51483500	51485010	-
Msa0870910	6	5596812	5597768	Calcineurin-like phosphoesterase
Msa1172570	8	2653315	2655045	NA
Msa0876700	6	15072801	15083056	Belongs to the uridine kinase family
Msa1181170	8	15496493	15502671	E3 ubiquitin-protein ligase
Msa1025510	7	56113209	56119506	DCD (Development and cell death) domain protein
Msa0024900	1	47738327	47740136	Peptidyl-prolyl cis-trans isomerase
Msa1223590	8	88084841	88086371	Removal of H(2)O(2), oxidation of toxic reductants, biosynthesis and degradation of lignin, suberization, auxin catabolism, response to environmental stresses such as wounding, pathogen attack and oxidative stress
Msa1034550	7	70068234	70070698	TMV resistance protein N-like
Msa0348470	3	10963446	10966221	Domain of unknown function (DUF4413)
Msa1219320	8	82161393	82162637	Aux IAA proteins are short-lived transcriptional factors that function as repressors of early auxin response genes at low auxin concentrations
Msa0019830	1	34697243	34707176	Amino acid transporter
Msa0042570	1	73487511	73489738	Belongs to the peptidase C1 family
Msa1194940	8	42470268	42475830	Belongs to the disease resistance NB-LRR family
Msa1187570	8	27448538	27453145	Belongs to the cytochrome P450 family
Msa0021310	1	37754798	37766490	Type I inositol 1,4,5-trisphosphate 5-phosphatase
Msa0883200	6	33821448	33825098	disease resistance
Msa0038780	1	68264591	68267452	NA
Msa0043200	1	74300280	74301038	NA
Msa1004060	7	1356766	1368143	Belongs to the terpene synthase family
Msa0527670	4	152829	154863	transcription factor
Msa1193930	8	40817126	40825525	DNA recombination
Msa1196480	8	45750691	45752989	transcription factor
Msa0535180	4	11264728	11272104	Holliday junction DNA helicase ruvB N-terminus
Msa0541380	4	25243271	25247110	NA
Msa1183670	8	19020849	19025173	lipid catabolic process
Msa0018090	1	30217578	30218162	3-oxo-Delta(4,5)-steroid 5-beta-reductase-like
Msa0901500	6	98231487	98233941	NA
Msa0355180	3	29002047	29006104	WD40 repeats
Msa1175410	8	6724293	6725117	Belongs to the leguminous lectin family
Msa0350670	3	15931543	15937664	ABC transporter C family member
Msa1011010	7	14700079	14715205	separase
Msa0191160	2	6667029	6667523	ADP-ribosylation factor GTPase-activating protein
Msa0199000	2	17825314	17832549	Belongs to the cytochrome P450 family
Msa0878450	6	19404667	19408058	Cell division control protein 48 homolog C-like
Msa1027490	7	59911916	59919667	pfkB family carbohydrate kinase
Msa1172550	8	2601832	2602226	NA
Msa0558670	4	57605350	57608554	Belongs to the glycosyl hydrolase 5 (cellulase A) family
Msa0041510	1	71923586	71933543	histone deacetylation
Msa0730010	5	38141631	38144547	Belongs to the iron ascorbate-dependent oxidoreductase family
Msa0215340	2	60498858	60500477	hAT family C-terminal dimerisation region
Msa0038680	1	68205683	68206372	Histone H3.3-like
Msa1223680	8	88193541	88198997	Belongs to the peptidase S8 family
Msa0561920	4	61577532	61581210	CHCH-CHCH-like Cx9C, IMS import disulfide relay-system,
Msa1023410	7	51086013	51088362	NA
Msa0221340	2	69887237	69891124	FRIGIDA-like protein
Msa0360370	3	49465691	49470537	NYN domain
Msa1179270	8	12591675	12596286	Plant lipoxygenase may be involved in a number of diverse aspects of plant physiology including growth and development, pest resistance, and senescence or responses to wounding
Msa1017610	7	36878977	36881458	Transcription factor HY5-like
Msa0362200	3	53068852	53077165	Belongs to the disease resistance NB-LRR family
Msa1005120	7	2769303	2774706	Pentatricopeptide repeat-containing protein
Msa1209290	8	67707275	67707918	Mitochondrial import inner membrane translocase subunit Tim17 Tim22 Tim23 family protein
Msa1040980	7	78484692	78488267	Stachyose
Msa1041560	7	79138208	79139022	Belongs to the GDA1 CD39 NTPase family
Msa0366400	3	61310489	61311539	NA
Msa1189950	8	32672035	32679712	F-box FBD LRR-repeat protein
Msa0574100	4	77477612	77485016	RING-type E3 ubiquitin transferase
Msa0561400	4	60924302	60927010	NA
Msa0880360	6	26870851	26875382	DEAD-box ATP-dependent RNA helicase
Msa0189890	2	5351654	5354553	riboflavin biosynthesis protein
Msa0379920	3	81369046	81380157	Belongs to the peptidase S10 family
Msa0032160	1	59128630	59130506	motor activity
Msa0729490	5	36803570	36806873	transmembrane ascorbate ferrireductase
Msa0347030	3	7918130	7919541	F-box RNI FBD-like domain protein
Msa0376190	3	76227950	76237707	TPR and ankyrin repeat-containing protein
Msa1034970	7	70701105	70706688	Belongs to the cytochrome P450 family
Msa0017740	1	29641772	29644135	SANT SWI3, ADA2, N-CoR and TFIIIB'' DNA-binding domains
Msa0362210	3	53077179	53078198	Belongs to the disease resistance NB-LRR family
Msa0892320	6	71561187	71566896	Carboxylesterase 1-like
Msa0554030	4	51298672	51301566	Belongs to the cytochrome P450 family
Msa0873240	6	8851087	8853187	Belongs to the UDP-glycosyltransferase family
Msa0580550	4	85701977	85705426	At4g22758-like
Msa1012160	7	17223216	17226394	NA
Msa1179600	8	13048001	13055435	Transmembrane Fragile-X-F protein
Msa1034540	7	70061732	70066212	Methyltransferase
Msa0564430	4	65099621	65100919	NA
Msa0191330	2	6956267	6956775	3-ketoacyl-CoA synthase
Msa0195460	2	12300470	12300856	-
Msa1176190	8	8247521	8251520	NA
Msa0344050	3	2625793	2627148	3-ketoacyl-CoA synthase
Msa0540990	4	24254734	24258749	Purple acid phosphatase
Msa0035890	1	64235331	64237543	Flotillin-like protein
Msa1182630	8	17741022	17742758	2-alkenal reductase (NADP( )-dependent)-like
Msa0877860	6	18029661	18035204	Repeated motif present between transmembrane helices in cystinosin, yeast ERS1p, mannose-P-dolichol utilization defect 1, and other hypothetical proteins.
Msa0203450	2	27285719	27292544	ethylene-responsive transcription factor
Msa0541480	4	25403246	25413341	Zeaxanthin epoxidase
Msa0530350	4	4377210	4379605	Palmitoyl-monogalactosyldiacylglycerol delta-7 desaturase, chloroplastic-like
Msa0563820	4	64288828	64292665	Amidase
Msa1200410	8	53048129	53049251	NA
Msa1213780	8	73958953	73962546	Transmembrane protein 19-like
Msa0367430	3	63083020	63085617	Bis(5'-adenosyl)-triphosphatase-like
Msa0738840	5	56866481	56870122	cysteine-rich RLK (RECEPTOR-like protein kinase) 8
Msa1010650	7	13856381	13858031	Probably inactive leucine-rich repeat receptor-like protein kinase
Msa0542210	4	26307577	26310758	Domain of unknown function (DUF296)
Msa1013630	7	20607380	20611967	Serine threonine-protein phosphatase 7 long form homolog
Msa0721920	5	18989673	19009563	Belongs to the helicase family
Msa0550870	4	46448794	46454848	Belongs to the multi antimicrobial extrusion (MATE) (TC 2.A.66.1) family
Msa0005830	1	8639626	8645362	NA
Msa1216370	8	78092110	78094421	E3 ubiquitin-protein ligase LUL4
Msa0215690	2	61089954	61094737	NA
Msa1176160	8	8192998	8196055	-
Msa0730050	5	38215790	38218069	Belongs to the iron ascorbate-dependent oxidoreductase family
Msa1189980	8	32735885	32742475	Belongs to the protein kinase superfamily
Msa1180030	8	13774734	13777608	IAA-amino acid hydrolase ILR1-like
Msa0209440	2	47684091	47687388	Belongs to the disease resistance NB-LRR family
Msa0722290	5	19497161	19501939	NA
Msa0035430	1	63614252	63622319	U3 small nucleolar RNA-associated protein
Msa0870540	6	5026482	5035835	ABC transporter B family member
Msa0207510	2	39412054	39424546	serine threonine-protein phosphatase
Msa1185270	8	22247150	22254776	phospholipase d
Msa1182710	8	17869492	17893983	Small ubiquitin-related modifier
Msa0536370	4	13354095	13368077	Sterol 3-beta-glucosyltransferase
Msa0555670	4	53701484	53709013	LRR-repeat protein
Msa0533260	4	8058748	8063433	Belongs to the Ca(2 ) cation antiporter (CaCA) (TC 2.A.19) family
Msa0201810	2	23757912	23762282	NA
Msa0716110	5	9504595	9505695	Belongs to the glycosyltransferase 8 family
Msa0022840	1	43122237	43124163	NA
Msa0186810	2	1575876	1576247	NA
Msa0371330	3	69505429	69506707	Domain of unknown function (DUF4228)
Msa1188070	8	28111703	28114801	ABSCISIC ACID-INSENSITIVE 5-like protein
Msa0381870	3	84213831	84215807	Alpha/beta hydrolase family
Msa1025720	7	56493364	56494065	Belongs to the UDP-glycosyltransferase family
Msa1176570	8	8660802	8667221	Mitochondrial protein
Msa0548920	4	43460095	43465253	-
Msa0874110	6	9919386	9919796	TMV resistance protein N-like
Msa0545770	4	36407473	36410695	Catalyzes the reduction of fatty acyl-CoA to fatty alcohols
Msa0534230	4	9577382	9588180	Non-functional NADPH-dependent codeinone reductase 2-like
Msa0743910	5	64477851	64482380	Pectinesterase
Msa1038910	7	75927234	75930399	Phosphoglycerate mutase family
Msa1036230	7	72571063	72573177	NA
Msa0879420	6	21798020	21803049	DNA recombination
Msa1189390	8	31091555	31094158	RING finger and CHY zinc finger domain-containing protein
Msa0726500	5	27500358	27503599	NA
Msa0868020	6	1411535	1413235	UPF0481 protein
Msa0046720	1	79049660	79052189	Belongs to the class I-like SAM-binding methyltransferase superfamily. mRNA cap 0 methyltransferase family
Msa0008180	1	11814586	11816977	BOBBER 1-like
Msa1179640	8	13143029	13145570	ABC transporter C family member
Msa0007410	1	10637110	10642216	endonuclease
Msa1179100	8	12294144	12300702	Aminopeptidase
Msa0372250	3	70566932	70569639	subtilisin-like protease
Msa0893260	6	76581091	76584660	F-box LRR-repeat protein
Msa0190620	2	6112962	6113450	Basic form of pathogenesis-related protein 1-like
Msa0387070	3	90890633	90896930	Belongs to the protein kinase superfamily. Ser Thr protein kinase family
Msa0722650	5	20034983	20041555	ABC transporter C family member
Msa0030760	1	57215962	57218711	Alpha/beta hydrolase family
Msa0722610	5	19958361	19960204	Mitochondrial Rho GTPase
Msa0574270	4	77627243	77629044	Ras-related protein
Msa0891660	6	67670831	67676573	ABC transporter C family member
Msa0370300	3	67955444	67958220	Essential component of the PAM complex, a complex required for the translocation of transit peptide-containing proteins from the inner membrane into the mitochondrial matrix in an ATP-dependent manner
Msa0550950	4	46545082	46549235	Plasma membrane ATPase
Msa0379380	3	80496263	80505542	Isoamylase 3
Msa1225970	8	91650678	91654386	Belongs to the disease resistance NB-LRR family
Msa0867850	6	1090565	1091068	Equilibrative nucleotide transporter 3-like
Msa1197170	8	47403737	47407356	Domain of unknown function DUF220
Msa0228580	2	81879100	81882397	Belongs to the disease resistance NB-LRR family
Msa0039150	1	68689821	68691474	PAR1 protein
Msa0539470	4	20435745	20438196	Myb/SANT-like DNA-binding domain
Msa0024390	1	46824920	46830069	ABC transporter B family member 29
Msa1173370	8	3786265	3788660	Palmitoyl-monogalactosyldiacylglycerol delta-7 desaturase, chloroplastic-like
Msa0886870	6	47223290	47227689	antiporter activity
Msa1004430	7	1937390	1937968	NA
Msa0902610	6	101081148	101096994	Vacuolar protein sorting-associated protein
Msa0225510	2	75647217	75648807	Belongs to the mitochondrial carrier (TC 2.A.29) family
Msa0379930	3	81384556	81388915	Belongs to the peroxidase family
Msa0581740	4	87225795	87228016	NA
Msa0716260	5	9689035	9692396	Minor allergen Alt a
Msa0901920	6	99021425	99026840	NA
Msa0729530	5	37027992	37029512	Protein TRANSPARENT TESTA
Msa0224450	2	74354993	74355556	May be involved in both secretory and endocytic intracellular trafficking in the endosomal prevacuolar compartments
Msa0574250	4	77594045	77596378	Belongs to the major facilitator superfamily. Sugar transporter (TC 2.A.1.1) family
Msa0730940	5	40871061	40871666	transcription factor
Msa0736800	5	53421117	53424543	glutamine synthetase
Msa0543280	4	29345416	29347887	G-type lectin S-receptor-like serine threonine-protein kinase
Msa0015640	1	25210294	25217778	transposition, RNA-mediated
Msa0896620	6	86882710	86886408	Belongs to the CDP-alcohol phosphatidyltransferase class-I family
Msa1180530	8	14661563	14663782	This protein promotes the GTP-dependent binding of aminoacyl-tRNA to the A-site of ribosomes during protein biosynthesis
Msa0535760	4	12211225	12211740	Belongs to the peptidase S10 family
Msa0727130	5	29241076	29243519	NA
Msa0730490	5	39902855	39905632	protein At3g15000, mitochondrial-like
Msa0730860	5	40761893	40763780	NA
Msa0342660	3	572642	574132	Anthocyanin
Msa1018900	7	39662637	39672185	aldehyde oxidase
Msa0545260	4	35217494	35221736	Aspartyl-tRNA synthetase
Msa1021670	7	46559793	46563034	NA
Msa0347640	3	8829561	8831122	WD repeat-containing protein
Msa1007200	7	6591527	6592180	ribosome biogenesis
Msa0210280	2	50412765	50416118	Belongs to the disease resistance NB-LRR family
Msa0377510	3	77964471	77981991	Belongs to the peroxidase family. Classical plant (class III) peroxidase subfamily
Msa0211010	2	51514618	51517184	Myb family transcription factor APL-like
Msa0736150	5	52185864	52189265	P-loop nucleoside triphosphate hydrolase superfamily protein
Msa0042930	1	73869151	73870288	S-adenosylmethionine-dependent methyltransferase
Msa0570160	4	72265462	72266293	-
Msa0535190	4	11283728	11284630	P5CS plays a key role in proline biosynthesis, leading to osmoregulation in plants
Msa0188820	2	3989094	3993158	Serine threonine-protein kinase
Msa0036220	1	64666522	64670240	calcium homeostasis endoplasmic reticulum
Msa0378160	3	78868458	78876410	Ras-related protein
Msa1184390	8	20050659	20058007	4-hydroxy-tetrahydrodipicolinate reductase 2
Msa0385360	3	88894846	88898142	Prostaglandin E synthase
Msa0023420	1	44660679	44662088	Encoded by
Msa0013800	1	21323210	21326459	NA
Msa0350950	3	16414898	16420036	DNA-directed RNA polymerase III subunit
Msa0202590	2	25070451	25076161	Serine threonine-protein kinase
Msa1187290	8	26859970	26860758	NA
Msa0887860	6	51139626	51141132	NA
Msa0029150	1	54344661	54348185	Putative peptidoglycan binding domain
Msa0898400	6	91965011	91969049	receptor-like protein kinase
Msa0530200	4	4237123	4239586	NA
Msa0891390	6	66073483	66076983	Belongs to the disease resistance NB-LRR family
Msa1224500	8	89474867	89476929	WEB family protein At1g12150-like
Msa0870030	6	4326110	4327907	Gibberellin regulated protein
Msa0717590	5	11479130	11479645	Nodulin-like
Msa0224650	2	74546708	74557064	IAA-amino acid hydrolase ILR1-like
Msa0347300	3	8274198	8274725	Plant invertase pectin methylesterase inhibitor protein
Msa0878160	6	18738912	18741875	isoform X1
Msa0014030	1	21922993	21933855	disease resistance
Msa0018390	1	30801937	30804358	Amino acid transporter
Msa0901950	6	99360533	99361187	NA
Msa1005080	7	2747063	2747802	Pentatricopeptide repeat-containing protein
Msa0030100	1	56087997	56090087	Belongs to the Casparian strip membrane proteins (CASP) family
Msa1201570	8	54746205	54750017	IAA-amino acid hydrolase ILR1-like
Msa0375050	3	74637804	74651614	Sodium hydrogen exchanger
Msa0875170	6	11421329	11424457	ADP binding
Msa0536270	4	13142927	13149114	Core-2/I-Branching enzyme
Msa1173480	8	3866276	3868893	Belongs to the peroxidase family. Classical plant (class III) peroxidase subfamily
Msa0381120	3	83095874	83099864	G-quadruplex DNA unwinding
Msa0351230	3	17738040	17741483	Belongs to the disease resistance NB-LRR family
Msa0386790	3	90595907	90596418	radialis-like
Msa1007590	7	7195952	7199480	Vesicle transport V-snare
Msa0376000	3	75983179	75992891	TPR and ankyrin repeat-containing protein
Msa0188020	2	2964913	2968856	Retrotransposon gag protein
Msa0555920	4	53927810	53934625	flavanone 4-reductase activity
Msa0007910	1	11291109	11297951	Plasma membrane ATPase
Msa1210340	8	69192976	69194799	RING/Ubox like zinc-binding domain
Msa0533370	4	8256983	8268199	Leucine rich repeat N-terminal domain
Msa0192330	2	8093738	8095331	Dof zinc finger protein
Msa0383760	3	86766671	86770401	Lachrymatory-factor
Msa1021940	7	47169704	47173222	NA
Msa0870330	6	4710672	4715693	Protein NRT1 PTR FAMILY
Msa0217450	2	64277752	64280145	NA
Msa0031410	1	58125432	58129438	Protein of unknown function (DUF707)
Msa1195200	8	43008526	43018175	GPN-loop GTPase
Msa0385530	3	89050129	89057579	NA
Msa0874980	6	10905038	10941959	LRR receptor-like serine threonine-protein kinase
Msa1007160	7	6554717	6567103	Belongs to the cytochrome P450 family
Msa0875160	6	11385087	11389352	ADP binding
Msa0732550	5	45048404	45051565	source UniProtKB
Msa0001990	1	3788552	3792265	NA
Msa0741960	5	61759259	61760856	This protein promotes the GTP-dependent binding of aminoacyl-tRNA to the A-site of ribosomes during protein biosynthesis
Msa0580060	4	85055756	85056910	NA
Msa0039630	1	69504964	69506315	transcription factor
Msa1201020	8	54196139	54212001	Arabidopsis protein of unknown function
Msa1218340	8	80969783	80972519	NA
Msa1196780	8	46465252	46471371	Plasma membrane ATPase
Msa0715240	5	8207516	8208127	NA
Msa0203770	2	28243659	28246175	auxin-responsive protein
Msa0042260	1	73009928	73011679	-
Msa0576490	4	80573952	80576287	Belongs to the major facilitator superfamily. Sugar transporter (TC 2.A.1.1) family
Msa0021330	1	37795963	37799435	Belongs to the protein kinase superfamily. Ser Thr protein kinase family
Msa0872410	6	7970496	7970894	Dynein light chain type 1
Msa0198540	2	17149993	17157034	Belongs to the 3-hydroxyisobutyrate dehydrogenase family
Msa1005150	7	2793133	2795866	Pentatricopeptide repeat-containing protein
Msa1011980	7	16985389	16996926	-
Msa0196090	2	13121312	13127208	NA
Msa0225870	2	76204159	76206476	Belongs to the NPH3 family
Msa0369200	3	66306629	66306991	Protein EARLY FLOWERING 4-like
Msa0560110	4	59370313	59372416	-
Msa0004190	1	6648484	6654062	ABC transporter B family member
Msa0744600	5	65419932	65421916	Exopolygalacturonase-like
Msa0378110	3	78808579	78812427	caffeic acid
Msa0031320	1	58052632	58055372	Belongs to the disease resistance NB-LRR family
Msa0739920	5	58662132	58662587	NA
Msa1012450	7	17495827	17498001	Belongs to the heat shock protein 70 family
Msa0538480	4	17844225	17847954	Saposin (B) Domains
Msa0203370	2	27122264	27127717	POT family
Msa1174860	8	6064435	6066357	Dormancy/auxin associated protein
Msa1225880	8	91438509	91443257	plasma membrane ATPase
Msa0566510	4	67600269	67603959	cationic amino acid transporter
Msa1224730	8	89836644	89840400	Vacuolar iron transporter
Msa1023790	7	51945274	51960614	Protein of unknown function (DUF674)
Msa0223270	2	72807389	72810824	Dolichol phosphate-mannose biosynthesis regulatory
Msa0545240	4	35197849	35202257	Aspartyl-tRNA synthetase
Msa0021010	1	37144711	37146552	RESISTANCE protein
Msa0348730	3	11539243	11548672	Choline kinase
Msa1198290	8	49674057	49678688	IMPACT family member in pol
Msa0886350	6	44720544	44722288	attrn1,trn1
Msa0375520	3	75278614	75296318	alcohol dehydrogenase
Msa1018300	7	38305273	38307620	B3 domain-containing
Msa1211400	8	71079182	71082001	Protein NRT1 PTR FAMILY
Msa0042220	1	72976935	72979503	phosphatase 2C
Msa0899100	6	93877331	93886609	mediator of RNA polymerase II transcription subunit
Msa0892420	6	72329284	72341251	protein serine/threonine kinase activity
Msa1202810	8	56490979	56497022	Belongs to the major facilitator superfamily. Sugar transporter (TC 2.A.1.1) family
Msa0025640	1	49001977	49009430	Exportin 1-like protein
Msa0216680	2	62837925	62839808	G-type lectin S-receptor-like serine threonine-protein kinase
Msa0868490	6	2076683	2078128	NA
Msa0016500	1	27288020	27292579	Protein unc-50 homolog
Msa1031850	7	66599327	66608093	Spermidine hydroxycinnamoyl
Msa0014410	1	22866825	22870129	4Fe-4S single cluster domain of Ferredoxin I
Msa0872940	6	8547176	8548088	-
Msa0004680	1	7148411	7151723	WD domain, G-beta repeat
Msa0206460	2	35757274	35761936	Cytochrome p450
Msa1023690	7	51854096	51857046	Protein of unknown function (DUF674)
Msa0889010	6	54635255	54636174	NA
Msa0580120	4	85155338	85162927	F-box RNI FBD-like domain protein
Msa0879410	6	21785816	21789148	Inositol-3-phosphate
Msa0899290	6	94291785	94291970	NA
Msa0725320	5	24971651	24973898	No apical meristem (NAM) protein
Msa0539320	4	20144241	20145794	-
Msa0710630	5	2502504	2505592	-
Msa1008070	7	8002349	8011932	BEST Arabidopsis thaliana protein match is Protein of
Msa0372560	3	71141942	71144794	Endoglucanase
Msa1212750	8	72748161	72756145	Respiratory burst oxidase homolog protein
Msa1191910	8	36834766	36837103	U11 U12 small nuclear ribonucleoprotein 25 kDa
Msa0873950	6	9581466	9589950	Belongs to the cysteine synthase cystathionine beta- synthase family
Msa0895110	6	81823946	81828771	Tetratricopeptide repeat (TPR)-like superfamily protein
Msa1172060	8	1946057	1947493	Acts as an adapter for the XPO1 CRM1-mediated export of the 60S ribosomal subunit
Msa0349740	3	13779307	13784051	NA
Msa0214630	2	59186998	59189709	Pathogen-related
Msa0370430	3	68176153	68180946	Sulfate transporter
Msa1186940	8	26122760	26126999	ABC transporter C family member
Msa0205950	2	33894706	33899104	Cysteine proteinase inhibitor
Msa0735420	5	50752723	50756555	NA
Msa0533360	4	8223520	8225844	Belongs to the glycosyl hydrolase 1 family
Msa0894710	6	81111870	81113299	Belongs to the protein kinase superfamily. Ser Thr protein kinase family
Msa0873870	6	9474561	9474839	NA
Msa0571800	4	74515004	74520347	NA
Msa0574960	4	78723328	78725821	Vacuolar iron transporter
Msa0876300	6	14155646	14157870	Inactive leucine-rich repeat receptor-like protein kinase
Msa0717580	5	11477760	11479106	NA
Msa1005480	7	3124980	3126469	Serine threonine-protein kinase
Msa0342760	3	726665	731868	protein desumoylation
Msa0382590	3	85229526	85230444	-
Msa0563800	4	64263085	64267259	Amidase
Msa0544450	4	33011919	33019276	Outer envelope protein 61
Msa0869630	6	3845781	3848204	NA
Msa0560150	4	59398576	59399160	response to estrogen
Msa0874870	6	10823503	10826257	Belongs to the 'GDSL' lipolytic enzyme family
Msa0343930	3	2509203	2510524	Domain of unknown function (DUF4787)
Msa0877520	6	16988264	16992951	NA
Msa0883210	6	33837027	33838894	disease resistance
Msa0529840	4	3614027	3615400	Non-specific serine threonine protein kinase
Msa1011990	7	16999580	17005334	Pentatricopeptide repeat-containing protein
Msa0221730	2	70498232	70498837	-
Msa1181760	8	16289451	16293155	EF hand family protein
Msa0730840	5	40746791	40748598	NA
Msa0015290	1	24681095	24689099	-
Msa0534800	4	10419336	10423982	Transposase, Mutator family
Msa0020140	1	35096193	35097869	BLOC-1-related complex sub-unit 8
Msa0035330	1	63506855	63511833	Histidine kinase
Msa0045270	1	77119020	77120852	Flotillin-like protein
Msa0023450	1	44710386	44713256	Calcium-dependent protein kinase
Msa0869310	6	3470602	3473304	This enzyme condenses acetyl-CoA with acetoacetyl-CoA to form HMG-CoA, which is the substrate for HMG-CoA reductase
Msa0228440	2	81278631	81281928	Belongs to the disease resistance NB-LRR family
Msa0728530	5	33240814	33243612	Belongs to the major facilitator superfamily. Sugar transporter (TC 2.A.1.1) family
Msa1201010	8	54163904	54174484	Arabidopsis protein of unknown function
Msa0206290	2	35518884	35519741	-
Msa0577040	4	81211457	81216088	RING-variant domain
Msa0529410	4	2944315	2946515	Catalyzes the rate-limiting step of the oxidative pentose-phosphate pathway, which represents a route for the dissimilation of carbohydrates besides glycolysis
Msa0549950	4	45279298	45280189	Organ-specific protein
Msa1201120	8	54345367	54346274	Belongs to the universal ribosomal protein uL13 family
Msa0742630	5	62589348	62595213	NA
Msa0033800	1	61626939	61627258	NA
Msa1178880	8	11734897	11736324	NA
Msa1204910	8	60757747	60761402	Belongs to the NPH3 family
Msa0871390	6	6279247	6280832	CRIB domain-containing protein
Msa0554780	4	52485944	52488796	DnaJ homolog subfamily B member
Msa0570330	4	72481239	72482958	Cytochrome p450
Msa1024530	7	53980506	53983724	Belongs to the protein kinase superfamily
Msa0901340	6	98069861	98071292	F-box kelch-repeat protein
Msa0343990	3	2544648	2556345	2-alkenal reductase (NADP( )-dependent)-like
Msa0216920	2	63110881	63116026	NA
Msa1025990	7	57458564	57460155	LURP-one-related
Msa0018150	1	30269361	30275122	Epidermal growth factor receptor substrate 15-like
Msa0037350	1	66340083	66340877	F-box kelch-repeat protein
Msa0736440	5	52883385	52889300	Sucrose-cleaving enzyme that provides UDP-glucose and fructose for various metabolic pathways
Msa0043590	1	74835434	74837758	endonuclease
Msa0872420	6	7975004	7977866	Serine threonine-protein kinase
Msa0875190	6	11428055	11433120	Domain of unknown function
Msa0728110	5	31758734	31761594	Belongs to the iron ascorbate-dependent oxidoreductase family
Msa0029590	1	54935201	54939591	Belongs to the glycosyltransferase 2 family
Msa0202170	2	24328871	24333531	disease resistance
Msa1013210	7	19589996	19594667	NA
Msa0535240	4	11340335	11360696	TMV resistance protein N-like
Msa1171690	8	1516268	1519900	Tetratricopeptide repeat
Msa0565230	4	66142557	66144239	glutathione transferase activity
Msa0000030	1	610622	613098	Exopolygalacturonase-like
Msa0893250	6	76434882	76438325	NA
Msa1008470	7	8873483	8874956	Protein NRT1 PTR FAMILY 7.1-like
Msa0885480	6	41855590	41859649	( )-delta-cadinene synthase
Msa0720910	5	17179841	17185053	Rhamnogalacturonate lyase
Msa0389020	3	93646721	93649180	G-type lectin S-receptor-like serine threonine-protein kinase
Msa1028710	7	61862273	61871001	Sterol 3-beta-glucosyltransferase UGT80A2-like
Msa0001720	1	3413287	3414465	F-box kelch-repeat protein
Msa0542220	4	26310839	26324820	Domain of unknown function (DUF296)
Msa1191530	8	36117239	36118008	Serine threonine-protein kinase STN8
Msa0346180	3	6133082	6136328	receptor-like protein kinase
Msa0878150	6	18705749	18709396	WUSCHEL-related homeobox
Msa1175720	8	7217540	7219623	Belongs to the class I-like SAM-binding methyltransferase superfamily. Cation-independent O- methyltransferase family
Msa0741770	5	61483949	61486195	Ubiquitin carboxyl-terminal hydrolase
Msa0742040	5	61845169	61850664	O-methyltransferase that catalyzes the 2 O-methylation steps in the ubiquinone biosynthetic pathway
Msa1026280	7	57969244	57973043	Prokaryotic RING finger family 4
Msa0017290	1	28654461	28656362	source UniProtKB
Msa0031250	1	57945813	57946568	NA
Msa0717480	5	11301967	11302846	F-box family
Msa1194420	8	41595978	41597177	-
Msa0740010	5	58812714	58813895	NA
Msa0538940	4	18867874	18871584	P-loop nucleoside triphosphate hydrolase superfamily protein
Msa0343290	3	1278561	1280787	Zinc finger, C3HC4 type (RING finger)
Msa0036570	1	65178081	65180790	BEST Arabidopsis thaliana protein match is Protein of
Msa1030330	7	64371603	64382236	NA
Msa0225390	2	75530578	75531781	F-box RNI superfamily protein
Msa0887480	6	49208215	49210390	NA
Msa0870890	6	5574156	5575112	Calcineurin-like phosphoesterase
Msa0201340	2	22664939	22690309	Ankyrin repeat-containing protein
Msa0580140	4	85171613	85180366	Protein NRT1 PTR FAMILY 4.6-like
Msa0036210	1	64646864	64664568	GDSL esterase lipase
Msa1218300	8	80922666	80925402	NA
Msa0200300	2	20018918	20020860	Belongs to the multi antimicrobial extrusion (MATE) (TC 2.A.66.1) family
Msa1205320	8	61489122	61490727	NA
Msa0193290	2	9097065	9101418	disease resistance
Msa0712520	5	4353186	4358931	Holliday junction DNA helicase ruvB N-terminus
Msa0536200	4	12999986	13015012	NA
Msa0196790	2	14342809	14346971	NA
Msa1014690	7	24043211	24045716	Component of the endosomal sorting complex required for transport II (ESCRT-II), which is required for multivesicular body (MVB) formation and sorting of endosomal cargo proteins into MVBs
Msa1041030	7	78546052	78549186	ATP-dependent Clp protease proteolytic subunit
Msa0556980	4	55228022	55229457	Conserved hypothetical protein (Lin0512_fam)
Msa0195890	2	12855144	12858275	-
Msa0207480	2	39351642	39364149	serine threonine-protein phosphatase
Msa1179170	8	12458612	12483956	Plant lipoxygenase may be involved in a number of diverse aspects of plant physiology including growth and development, pest resistance, and senescence or responses to wounding
Msa0202800	2	25412625	25415662	chitinase activity
Msa1224740	8	89846473	89848719	TMV resistance protein N-like
Msa0727940	5	31427911	31429441	Dr1-associated corepressor
Msa0718540	5	12769342	12772340	Belongs to the iron ascorbate-dependent oxidoreductase family
Msa1016740	7	33901442	33906489	DNA recombination
Msa1018340	7	38372795	38375691	NA
Msa1181820	8	16374688	16388269	Belongs to the iron ascorbate-dependent oxidoreductase family
Msa0191210	2	6763537	6764183	f-box protein
Msa0541500	4	25428576	25431667	f-box protein
Msa1212670	8	72655815	72660472	Encoded by
Msa0577740	4	82053079	82054916	Protein of unknown function (DUF3339)
Msa0726510	5	27520760	27521757	RING-type zinc-finger
Msa1221800	8	85711891	85713667	Belongs to the protein kinase superfamily
Msa0368180	3	64517325	64519976	TATA-box-binding protein
Msa0901670	6	98465009	98470332	Type I inositol 1,4,5-trisphosphate 5-phosphatase
Msa1206930	8	64216081	64220001	Belongs to the iron ascorbate-dependent oxidoreductase family
Msa0580480	4	85574341	85585257	glucuronosyltransferase
Msa0368000	3	64077302	64087139	E3 ubiquitin-protein ligase
Msa0726240	5	26793463	26797683	Hydrolyzes acetyl esters in homogalacturonan regions of pectin. In type I primary cell wall, galacturonic acid residues of pectin can be acetylated at the O-2 and O-3 positions. Decreasing the degree of acetylation of pectin gels in vitro alters their physical properties
Msa0533850	4	9115883	9118874	atrnl,rnl
Msa0534600	4	10092752	10099466	Belongs to the glycosyltransferase 8 family
Msa0042920	1	73857530	73866498	tetratricopeptide repeat protein
Msa0573840	4	77129218	77140789	phosphatase 2c
Msa0732650	5	45228698	45237076	Serine threonine-protein kinase
Msa0016300	1	27082629	27084083	-
Msa0739160	5	57273454	57283563	NA
Msa1179810	8	13377116	13378337	Inorganic pyrophosphatase
Msa0213140	2	55745413	55747314	Glutathione S-transferase
Msa0870630	6	5177645	5181826	Type I inositol 1,4,5-trisphosphate 5-phosphatase CVP2-like
Msa0720710	5	16864968	16866265	At5g65660-like
Msa1172630	8	2754290	2756332	transcription factor
Msa0000940	1	2320943	2322310	Aux IAA proteins are short-lived transcriptional factors that function as repressors of early auxin response genes at low auxin concentrations
Msa0033980	1	61856573	61857909	-
Msa1171980	8	1895493	1897401	RING-H2 finger protein
Msa0557470	4	55868715	55871517	-
Msa0203650	2	27972037	27973124	RING-type zinc-finger
Msa1194260	8	41433026	41434321	Domain of unknown function (DUF4228)
Msa0719700	5	15141693	15143158	Tetraketide alpha-pyrone reductase
Msa1005630	7	3414066	3415837	NA
Msa0722480	5	19758012	19758905	Mitochondrial Rho GTPase
Msa1179580	8	13014306	13016628	NA
Msa1035600	7	71564335	71565985	isoform X1
Msa0733280	5	46525736	46530339	alpha/beta hydrolase fold
Msa1173260	8	3524395	3527077	cytochrome P450
Msa1217800	8	80310181	80312855	phosphatase 2c
Msa0563890	4	64330179	64332810	Amidase
Msa0553110	4	49935856	49940724	Lysine histidine transporter-like
Msa0352050	3	19704342	19709556	protein desumoylation
Msa1186580	8	25014517	25016251	NADPH quinone
Msa0188840	2	4014882	4015825	Chloride channel protein
Msa0036770	1	65568361	65569739	Mitochondrial import receptor subunit
Msa0009160	1	13391469	13392257	POT family
Msa0356750	3	36792147	36793238	NA
Msa0733260	5	46507514	46508536	alpha/beta hydrolase fold
Msa1016670	7	33865883	33868111	-
Msa1005800	7	3809470	3810293	C-terminus of AA_permease
Msa0353780	3	24348370	24349291	ribonuclease T2 activity
Msa0386550	3	90320359	90322108	NA
Msa0896290	6	86096939	86099616	cyclic nucleotide-gated ion channel
Msa1174630	8	5770393	5773473	Nucleoside diphosphate kinase
Msa0004070	1	6535291	6538301	Belongs to the hexokinase family
Msa0536480	4	13666907	13669811	NA
Msa0019690	1	34357202	34364020	Pyrophosphatase that hydrolyzes non-canonical purine nucleotides such as inosine triphosphate (ITP), deoxyinosine triphosphate (dITP) or xanthosine 5'-triphosphate (XTP) to their respective monophosphate derivatives. The enzyme does not distinguish between the deoxy- and ribose forms. Probably excludes non-canonical purines from RNA and DNA precursor pools, thus preventing their incorporation int…
Msa0743850	5	64311188	64312983	Belongs to the glycosyl hydrolase 1 family
Msa0015330	1	24697398	24711529	Belongs to the cullin family
Msa1196080	8	44752178	44754560	Homeobox-leucine zipper protein
Msa0872620	6	8187747	8190397	NA
Msa0187570	2	2316982	2324825	Peptide-N(4)-(N-acetyl-beta- glucosaminyl)asparagine
Msa0581830	4	87331015	87336077	Tobamovirus multiplication protein 1
Msa0007270	1	10399521	10406277	Wall-associated receptor kinase
Msa1019380	7	40989152	40989568	quinone-oxidoreductase homolog, chloroplastic
Msa1209160	8	67583990	67584621	Probable protein Pop3
Msa0530920	4	4995344	4998279	NA
Msa0543760	4	30793451	30794331	Transcription factor
Msa0563500	4	63881174	63882934	Gamma-interferon-inducible lysosomal thiol
Msa1173870	8	4508338	4511439	Protein of unknown function (DUF1517)
Msa1213950	8	74321885	74326784	NA
Msa1178420	8	11135530	11136987	NA
Msa0900920	6	97168109	97171286	protein desumoylation
Msa0884190	6	37097040	37098468	NA
Msa0713210	5	5319958	5322652	Beta-amylase
Msa0730060	5	38258505	38265051	-
Msa1022920	7	49871213	49903024	Protein of unknown function (DUF674)
Msa0870550	6	5036895	5040260	ABC transporter B family member
Msa1181520	8	15883823	15890568	Belongs to the UDP-glycosyltransferase family
Msa1224420	8	89349668	89353126	Nuclear transcription factor Y subunit
Msa0021440	1	38228815	38231181	Protein NRT1 PTR FAMILY 5.2-like
Msa0042530	1	73411544	73413455	NA
Msa0016220	1	26959160	26965224	B3 DNA binding domain
Msa0344610	3	3388859	3391262	Encoded by
[truncated: 614 more rows]
