# Supplementary material for: A Genome-Wide Association Study Coupled With a Transcriptomic Analysis Reveals the Genetic Loci and Candidate Genes Governing the Flowering Time in Alfalfa (Medicago sativa L.)
Source: Front Plant Sci. 2022 Jul 11;13:913947. doi: 10.3389/fpls.2022.913947 (PMC9310038; doi:10.3389/fpls.2022.913947)
Supplement: Supplementary Table 7 — Upregulated DEGs in the full-flowering stage under normal growth conditions. [file Table_7.XLSX]

## Sheet: Sheet1
Gene ID	Chr	Pos_S	Pos_E	Annotation
Msa1025770	7	56676653	56693570	Belongs to the UDP-glycosyltransferase family
Msa0741950	5	61741177	61743729	NA
Msa0568050	4	69648816	69653108	Inositol-3-phosphate
Msa0387090	3	90934358	90936358	Phosphorylase superfamily
Msa0031780	1	58528051	58532428	Belongs to the 'GDSL' lipolytic enzyme family
Msa0217080	2	63601487	63605527	Dehydration-responsive protein
Msa0208510	2	44065595	44068325	Belongs to the cytochrome P450 family
Msa0542330	4	27099486	27106363	Belongs to the class I-like SAM-binding methyltransferase superfamily. Cation-independent O- methyltransferase family
Msa0194370	2	10327435	10329028	Belongs to the 'GDSL' lipolytic enzyme family
Msa0573160	4	76239607	76246210	Cytochrome p450
Msa0387110	3	90949636	90954436	Phosphorylase superfamily
Msa0192630	2	8428936	8431449	3-ketoacyl-CoA synthase
Msa1025830	7	56758900	56764150	Belongs to the UDP-glycosyltransferase family
Msa0557850	4	56344421	56347728	Pistil-specific extensin-like protein
Msa1223360	8	87818022	87820747	Removal of H(2)O(2), oxidation of toxic reductants, biosynthesis and degradation of lignin, suberization, auxin catabolism, response to environmental stresses such as wounding, pathogen attack and oxidative stress
Msa0035720	1	64045247	64047599	Belongs to the cytochrome P450 family
Msa0042070	1	72650889	72651572	Peptidase of plants and bacteria
Msa0567670	4	68952783	68994171	NA
Msa0196730	2	14230918	14233877	Belongs to the cytochrome P450 family
Msa0901860	6	98824413	98829188	Belongs to the glycosyl hydrolase 1 family
Msa1005360	7	2977400	2978092	polygalacturonase inhibiting protein
Msa1188340	8	28550392	28555153	Belongs to the peptidase A1 family
Msa0345410	3	4651652	4652215	Dirigent proteins impart stereoselectivity on the phenoxy radical-coupling reaction, yielding optically active lignans from two molecules of coniferyl alcohol in the biosynthesis of lignans, flavonolignans, and alkaloids and thus plays a central role in plant secondary metabolism
Msa0538650	4	18126313	18127058	NA
Msa0008030	1	11594449	11597258	Transcription factor Pcc1
Msa0345330	3	4520702	4521265	Dirigent proteins impart stereoselectivity on the phenoxy radical-coupling reaction, yielding optically active lignans from two molecules of coniferyl alcohol in the biosynthesis of lignans, flavonolignans, and alkaloids and thus plays a central role in plant secondary metabolism
Msa0868520	6	2113239	2115073	RuBisCO catalyzes two reactions the carboxylation of D- ribulose 1,5-bisphosphate, the primary event in carbon dioxide fixation, as well as the oxidative fragmentation of the pentose substrate. Both reactions occur simultaneously and in competition at the same active site
Msa0208430	2	43531249	43535458	Belongs to the glycosyltransferase 2 family
Msa1019670	7	41677204	41681128	Cytochrome p450
Msa0208410	2	43474873	43479073	Belongs to the glycosyltransferase 2 family
Msa0371480	3	69615116	69623267	Belongs to the argonaute family
Msa1179130	8	12334463	12338789	Plant lipoxygenase may be involved in a number of diverse aspects of plant physiology including growth and development, pest resistance, and senescence or responses to wounding
Msa1018720	7	39180953	39190436	Belongs to the glycosyl hydrolase 1 family
Msa1025820	7	56754694	56756190	Belongs to the UDP-glycosyltransferase family
Msa0555040	4	52780330	52781586	Belongs to the peptidase C1 family
Msa0346830	3	7658703	7663044	Belongs to the glycosyltransferase 2 family
Msa0351600	3	18676064	18684166	Belongs to the cytochrome P450 family
Msa1223460	8	87942875	87968654	lactoylglutathione
Msa1200500	8	53132248	53136256	A reductase
Msa0007070	1	10101813	10103416	Transferase family
Msa0543580	4	30045344	30048133	Beta-amylase
Msa0377770	3	78414593	78419337	Probably inactive leucine-rich repeat receptor-like protein kinase
Msa1031400	7	65983434	65998075	Belongs to the GDA1 CD39 NTPase family
Msa0352120	3	19887581	19893593	Belongs to the glycosyl hydrolase 1 family
Msa0357970	3	42585960	42593833	Purple acid phosphatase
Msa0567960	4	69408206	69434467	NA
Msa0199440	2	18400392	18410902	Desiccation-related protein PCC13-62-like
Msa1025700	7	56483449	56484940	Belongs to the UDP-glycosyltransferase family
Msa0197760	2	15935854	15945309	NA
Msa0209200	2	46460419	46464619	Belongs to the glycosyltransferase 2 family
Msa0566920	4	68159171	68167259	Belongs to the cytochrome P450 family
Msa0575710	4	79651745	79653020	thaumatin-like protein
Msa0039790	1	69774676	69778085	subtilisin-like protease
Msa0713960	5	6513448	6515671	Belongs to the glycosyl hydrolase 17 family
Msa0893860	6	78720116	78724659	Miraculin-like
Msa0045650	1	77601025	77604583	Glutathione S-transferase
Msa1042590	7	80549626	80551526	Cytochrome p450
Msa0021570	1	38861359	38867867	Magnesium-chelatase subunit ChlH
Msa0352110	3	19851056	19859670	Belongs to the glycosyl hydrolase 1 family
Msa0727260	5	29535131	29537224	Cytochrome p450
Msa0002690	1	4831742	4838290	Magnesium-chelatase subunit ChlH
Msa0354180	3	25127796	25132134	GTPase activator activity
Msa0868510	6	2109793	2111099	RuBisCO catalyzes two reactions the carboxylation of D- ribulose 1,5-bisphosphate, the primary event in carbon dioxide fixation, as well as the oxidative fragmentation of the pentose substrate. Both reactions occur simultaneously and in competition at the same active site
Msa0191230	2	6784462	6785609	NA
Msa0885480	6	41855590	41859649	( )-delta-cadinene synthase
Msa0561450	4	60965833	60966633	The light-harvesting complex (LHC) functions as a light receptor, it captures and delivers excitation energy to photosystems with which it is closely associated
Msa0039470	1	69088450	69092274	Leucine-rich repeat receptor protein kinase
Msa0572530	4	75426769	75429424	High mobility group B protein
Msa0221010	2	69525464	69526862	Belongs to the peptidase C1 family
Msa1196920	8	46961750	46964892	Non-catalytic subunit
Msa1203990	8	59410950	59421180	Acetyltransferase
Msa0372090	3	70394341	70398181	This protein plays a role in synthesis of starch. It catalyzes the synthesis of the activated glycosyl donor, ADP- glucose from Glc-1-P and ATP
Msa1036250	7	72609949	72613989	Beta-carotene isomerase D27
Msa0572510	4	75399928	75402583	High mobility group B protein
Msa0197770	2	15956549	15964081	NA
Msa0046080	1	78089620	78109516	Callose synthase
Msa0720040	5	15749361	15755740	Homeobox-leucine zipper protein
Msa0383840	3	86856578	86859156	Glyco_18
Msa0737020	5	53864987	53866535	HMG-Y-related protein
Msa0028090	1	52837409	52844890	Zeta toxin
Msa1176180	8	8232214	8234350	Cytochrome p450
Msa1018960	7	39960145	39961572	At5g48480
Msa1005850	7	3855699	3858207	This protein promotes the GTP-dependent binding of aminoacyl-tRNA to the A-site of ribosomes during protein biosynthesis
Msa1176590	8	8677519	8683039	Auxin response factors (ARFs) are transcriptional factors that bind specifically to the DNA sequence 5'-TGTCTC-3' found in the auxin-responsive promoter elements (AuxREs)
Msa0568900	4	70515108	70515518	histone H3
Msa0730460	5	39785184	39791058	Belongs to the glycosyl hydrolase 31 family
Msa0373020	3	71939668	71947186	Bifunctional aspartokinase homoserine dehydrogenase
Msa0380670	3	82489502	82491413	Belongs to the cyclin family
Msa0221230	2	69797041	69797451	Protein of unknown function, DUF538
Msa1180390	8	14338720	14345651	This protein promotes the GTP-dependent binding of aminoacyl-tRNA to the A-site of ribosomes during protein biosynthesis
Msa0568830	4	70466387	70469387	histone H3
Msa0538220	4	17382874	17384007	Plant non-specific lipid-transfer proteins transfer phospholipids as well as galactolipids across membranes. May play a role in wax or cutin deposition in the cell walls of expanding epidermal cells and certain secretory tissues
Msa0363660	3	56263682	56266301	4-coumarate--CoA ligase-like
Msa0019900	1	34849964	34853817	Protein trichome birefringence-like 36
Msa0217110	2	63677134	63680535	Dehydration-responsive protein
Msa1177420	8	9803296	9806987	Jasmonic acid-amido synthetase JAR1-like
Msa0528570	4	1416571	1417653	-
Msa0868050	6	1462212	1484549	acireductone dioxygenase [iron(II)-requiring] activity
Msa1032790	7	67907259	67910547	Magnesium-protoporphyrin IX monomethyl ester oxidative cyclase
Msa0740360	5	59251962	59255139	Belongs to the argonaute family
Msa0195850	2	12799618	12804465	glutamine synthetase
Msa0015010	1	24135206	24136711	Belongs to the UDP-glycosyltransferase family
Msa0006780	1	9786105	9787043	alpha/beta hydrolase fold
Msa0354580	3	26419555	26424980	zinc finger CCCH domain-containing protein
Msa0224280	2	74142988	74149183	Belongs to the GMC oxidoreductase family
Msa0371050	3	68942931	68947702	Rhodanese-like domain-containing protein 4 chloroplastic
Msa0002700	1	4861432	4867974	Magnesium-chelatase subunit ChlH
Msa1175820	8	7380557	7385899	Belongs to the glycosyltransferase 1 family. Bacterial plant glycogen synthase subfamily
Msa0344050	3	2625793	2627148	3-ketoacyl-CoA synthase
Msa0369790	3	67088260	67091302	WEB family protein At2g40480-like
Msa1037900	7	74641633	74646219	Belongs to the 'GDSL' lipolytic enzyme family
Msa0744150	5	64830785	64834339	ABC transporter G family member
Msa0188040	2	3025344	3030644	Belongs to the FPP GGPP synthase family
Msa0567910	4	69325660	69336562	NA
Msa1040030	7	77339735	77343068	Chloroplast stem-loop binding protein of 41 kDa b
Msa1029530	7	62985465	62989600	Belongs to the formin-like family
Msa0717120	5	10703534	10705864	Floral homeotic protein
Msa0046890	1	79313403	79316560	aldo-keto reductase
Msa1201490	8	54652668	54654872	Belongs to the 'GDSL' lipolytic enzyme family
Msa0046930	1	79347884	79351921	GDP-mannose 3,5-epimerase
Msa0537920	4	16990428	16994218	Plant non-specific lipid-transfer proteins transfer phospholipids as well as galactolipids across membranes. May play a role in wax or cutin deposition in the cell walls of expanding epidermal cells and certain secretory tissues
Msa0570730	4	73067737	73072746	Auxin response factors (ARFs) are transcriptional factors that bind specifically to the DNA sequence 5'-TGTCTC-3' found in the auxin-responsive promoter elements (AuxREs)
Msa0581710	4	87192696	87197319	Squalene monooxygenase-like
Msa0901870	6	98862105	98871821	Belongs to the glycosyl hydrolase 1 family
Msa1038360	7	75179310	75183272	GDP-mannose 3,5-epimerase
Msa0549020	4	43779849	43780259	histone H3
Msa0222660	2	71962535	71963935	3-ketoacyl-CoA synthase
Msa0556870	4	55110788	55114724	Belongs to the formin-like family
Msa0556800	4	55068354	55072293	Belongs to the formin-like family
Msa1022310	7	48427986	48432196	protein At2g37660, chloroplastic-like
Msa0225800	2	75958266	75967481	Belongs to the cyclin family
Msa0716890	5	10483107	10489148	beta-galactosidase
Msa0028420	1	53329359	53331249	Histone H2A
Msa0016020	1	26588247	26590691	NA
Msa0574880	4	78628969	78631095	Belongs to the universal ribosomal protein uS5 family
Msa0040240	1	70307418	70315208	KIP1-like protein
Msa0744130	5	64800924	64804478	ABC transporter G family member
Msa1042290	7	80113977	80117779	Xylem serine proteinase
Msa0008110	1	11722454	11731886	A domain family that is part of the cupin metalloenzyme superfamily.
Msa0213620	2	56737305	56740911	Belongs to the chalcone isomerase family
Msa0744870	5	65880882	65887332	Belongs to the thiolase family
Msa0042610	1	73511963	73514413	Heavy-metal-associated domain
Msa1220300	8	83360860	83370454	beta-galactosidase
Msa0010620	1	16103971	16105128	Pathogenesis-related protein 5-like
Msa0538960	4	18918376	18922432	Belongs to the cytochrome P450 family
Msa0573120	4	76180886	76181536	Cytochrome p450
Msa0222620	2	71885703	71888258	Core component of nucleosome. Nucleosomes wrap and compact DNA into chromatin, limiting DNA accessibility to the cellular machineries which require DNA as a template. Histones thereby play a central role in transcription regulation, DNA repair, DNA replication and chromosomal stability. DNA accessibility is regulated via a complex set of post-translational modifications of histones, also called h…
Msa0577140	4	81298959	81308753	aarF domain-containing protein kinase At1g79600
Msa0871700	6	6715500	6725581	ABC transporter B family member
Msa0564150	4	64732431	64740144	ECERIFERUM 26-like
Msa1006930	7	5996332	5998068	Gibberellin-regulated protein
Msa1223520	8	88022090	88026020	The glycine cleavage system catalyzes the degradation of glycine
Msa0557460	4	55836004	55837170	-
Msa0032230	1	59228088	59229046	Histone H1
Msa0544960	4	34303193	34310944	Transcription factor
Msa0045080	1	76763429	76766800	Domain of unknown function DUF223
Msa0566340	4	67403821	67405018	Basic blue
Msa0342620	3	532300	535918	Protein THYLAKOID FORMATION1
Msa0026110	1	49762638	49765125	29 kDa ribonucleoprotein
Msa0217090	2	63607092	63607373	Dehydration-responsive protein
Msa0563940	4	64385533	64390928	endonuclease activity
Msa0344810	3	3635386	3643390	Transcription elongation factor that enhances transcription elongation by RNA polymerase II (RNAPII)
Msa0570310	4	72469076	72479019	aarF domain-containing protein kinase At1g79600
Msa0216390	2	62171387	62174253	Protochlorophyllide reductase
Msa0342730	3	672105	688421	NA
Msa0876690	6	15061238	15064603	Belongs to the 'GDSL' lipolytic enzyme family
Msa0187040	2	1785359	1790474	Protein tesmin TSO1-like CXC
Msa0878390	6	19293544	19298654	LOB domain-containing protein
Msa0551710	4	47855227	47859751	Auxin transporter-like protein
Msa0580080	4	85097378	85099530	Polygalacturonase-like
Msa0871910	6	7181511	7182521	Zinc-finger homeodomain protein
Msa0188030	2	2996133	2999778	Belongs to the FPP GGPP synthase family
Msa0562120	4	61738023	61746035	DNA-dependent RNA polymerase catalyzes the transcription of DNA into RNA using the four ribonucleoside triphosphates as substrates
Msa0719750	5	15220215	15222793	domain-containing protein
Msa0384300	3	87339469	87343821	-
Msa0039980	1	69936062	69943064	Belongs to the argonaute family
Msa0889190	6	56201554	56207236	Ubiquitin carboxyl-terminal hydrolase
Msa1207830	8	65640538	65643911	Axial regulator YABBY 1-like
Msa0196700	2	14105906	14109933	5'-adenylylsulfate reductase
Msa0186000	2	621601	629218	isoform X1
Msa0871860	6	7060061	7064170	The light-harvesting complex (LHC) functions as a light receptor, it captures and delivers excitation energy to photosystems with which it is closely associated
Msa1170860	8	206983	213718	DNA repair and recombination protein RAD54-like protein
Msa0900320	6	95783495	95790704	Associates with the EF-Tu.GDP complex and induces the exchange of GDP to GTP. It remains bound to the aminoacyl-tRNA.EF- Tu.GTP complex up to the GTP hydrolysis stage on the ribosome
Msa0389490	3	94329241	94335976	DNA repair and recombination protein RAD54-like protein
Msa1040530	7	77914652	77916570	SANT SWI3, ADA2, N-CoR and TFIIIB'' DNA-binding domains
Msa1222960	8	87364319	87366492	Cytochrome p450
Msa0548000	4	41713313	41715044	Histone H2A
Msa1213700	8	73867062	73886937	Belongs to the argonaute family
Msa1026500	7	58455640	58458375	WRKY transcription factor
Msa0546400	4	38064217	38068092	Destroys radicals which are normally produced within the cells and which are toxic to biological systems
Msa0003290	1	5786616	5791334	beta-galactosidase
Msa0204930	2	30908375	30918168	ABC transporter transmembrane region
Msa0000320	1	1367878	1371991	LRR receptor-like serine threonine-protein kinase
Msa0535800	4	12352384	12357193	Auxin response factors (ARFs) are transcriptional factors that bind specifically to the DNA sequence 5'-TGTCTC-3' found in the auxin-responsive promoter elements (AuxREs)
Msa0901150	6	97413616	97417322	Belongs to the glycosyl hydrolase 17 family
Msa0042130	1	72746145	72748624	Belongs to the cytochrome P450 family
Msa1179050	8	12083283	12093295	Domain of unknown function
Msa0188940	2	4178727	4180091	3-ketoacyl-CoA synthase
Msa0190200	2	5655853	5657217	Belongs to the UDP-glycosyltransferase family
Msa1033920	7	69301860	69303063	Histone H2A
Msa0739470	5	57779819	57784883	subtilisin-like protease
Msa0350620	3	15873917	15878235	Dirigent proteins impart stereoselectivity on the phenoxy radical-coupling reaction, yielding optically active lignans from two molecules of coniferyl alcohol in the biosynthesis of lignans, flavonolignans, and alkaloids and thus plays a central role in plant secondary metabolism
Msa1174880	8	6094689	6103383	NA
Msa1035140	7	70875196	70879147	Squamosa promoter-binding-like protein
Msa1022420	7	48637518	48642706	Auxin response factors (ARFs) are transcriptional factors that bind specifically to the DNA sequence 5'-TGTCTC-3' found in the auxin-responsive promoter elements (AuxREs)
Msa0881320	6	28349266	28362547	UDP-glucosyltransferase family
Msa0871880	6	7080882	7092942	2-methylene-furan-3-one reductase-like
Msa1212700	8	72682588	72687898	Glucan endo-1,3-beta-glucosidase-like protein
Msa0566300	4	67346249	67348588	11S globulin seed storage protein
Msa0867490	6	356996	358869	Transcription factor TCP4-like
Msa0888690	6	53798154	53806791	Belongs to the short-chain dehydrogenases reductases (SDR) family
Msa0581750	4	87253238	87255405	Cytochrome p450
Msa0190480	2	5984619	5986142	Cytochrome p450
Msa1186520	8	24944247	24961122	DNA-dependent RNA polymerase catalyzes the transcription of DNA into RNA using the four ribonucleoside triphosphates as substrates
Msa1020650	7	44401486	44404335	Converts proline to delta-1-pyrroline-5-carboxylate
Msa0196190	2	13263496	13266516	Heavy-metal-associated domain
Msa0874830	6	10684322	10685391	Pollen proteins Ole e I like
Msa0726360	5	27097602	27102493	NA
Msa0540300	4	22148535	22152596	Belongs to the glycosyltransferase 31 family
Msa0030320	1	56470419	56478574	ion channel POLLUX-like
Msa0559390	4	58568326	58580835	L-galactose dehydrogenase
Msa1025790	7	56723107	56724330	Belongs to the UDP-glycosyltransferase family
Msa0723420	5	20922280	20923907	NA
Msa0185860	2	193484	196934	AP2-like ethylene-responsive transcription factor
Msa0383850	3	86884567	86895525	NADP-dependent malic
Msa0024070	1	46188301	46191723	2-Cys peroxiredoxin
Msa0893520	6	78023901	78034634	Glutamate-rich WD repeat-containing protein
Msa0200170	2	19746993	19747403	histone H3
Msa1021660	7	46546632	46548924	Plant protein of unknown function
Msa0016630	1	27601141	27610734	NA
Msa0353950	3	24655409	24664061	Control of topological states of DNA by transient breakage and subsequent rejoining of DNA strands. Topoisomerase II makes double-strand breaks
Msa0384460	3	87616515	87621246	oligopeptide transporter
Msa0214400	2	58935915	58951514	Gamma-glutamyl
Msa0219930	2	67911669	67919628	Dihydroxy-acid dehydratase
Msa0720280	5	16217096	16217506	histone H3
Msa0345210	3	4325018	4327669	butyrate--CoA ligase AAE11, peroxisomal-like
Msa0573760	4	77018426	77021568	Protein of unknown function (DUF4005)
Msa0738700	5	56531189	56534779	WEB family protein At2g40480-like
Msa0013310	1	20632502	20638824	Long chain acyl-CoA synthetase
Msa0567690	4	69005216	69018996	NA
Msa0529530	4	3129724	3138817	UDP-glucuronic acid decarboxylase
Msa1206440	8	63472273	63475452	Lil3 protein
Msa0719510	5	14881054	14886679	Extra-large guanine nucleotide-binding protein 3
Msa0537990	4	17103300	17107359	Protein of unknown function (DUF1666)
Msa0003350	1	5869829	5871628	Belongs to the peroxidase family. Classical plant (class III) peroxidase subfamily
Msa0363990	3	56672997	56674858	Core component of nucleosome. Nucleosomes wrap and compact DNA into chromatin, limiting DNA accessibility to the cellular machineries which require DNA as a template. Histones thereby play a central role in transcription regulation, DNA repair, DNA replication and chromosomal stability. DNA accessibility is regulated via a complex set of post-translational modifications of histones, also called h…
Msa0579810	4	84657256	84660070	Involved in biosynthesis of the thiamine precursor thiazole. Catalyzes the conversion of NAD and glycine to adenosine diphosphate 5-(2-hydroxyethyl)-4-methylthiazole-2-carboxylic acid (ADT), an adenylated thiazole intermediate. The reaction includes an iron-dependent sulfide transfer from a conserved cysteine residue of the protein to a thiazole intermediate. The enzyme can only undergo a single …
Msa0712530	5	4366895	4368892	membrane-associated kinase regulator
Msa0367690	3	63519918	63527940	Auxin response factors (ARFs) are transcriptional factors that bind specifically to the DNA sequence 5'-TGTCTC-3' found in the auxin-responsive promoter elements (AuxREs)
Msa0733110	5	46092475	46095473	Belongs to the glutamyl-tRNA reductase family
Msa0882370	6	31486465	31493593	Aspartokinase
Msa0352180	3	20124937	20126286	HXXXD-type acyl-transferase family protein
Msa1037920	7	74661800	74664819	Belongs to the 'GDSL' lipolytic enzyme family
Msa0363850	3	56490830	56495892	ABC transporter G family member
Msa1177300	8	9652037	9656735	Rhodanese-like domain-containing protein 4 chloroplastic
Msa0039780	1	69740833	69747443	Phosphoglucomutase
Msa0005890	1	8686400	8687355	Early nodulin-like protein
Msa1027570	7	60013031	60015040	Polyphenol oxidase
Msa1212920	8	72959617	72965067	Glucan endo-1,3-beta-glucosidase-like protein
Msa0547720	4	41077821	41078573	Core component of nucleosome. Nucleosomes wrap and compact DNA into chromatin, limiting DNA accessibility to the cellular machineries which require DNA as a template. Histones thereby play a central role in transcription regulation, DNA repair, DNA replication and chromosomal stability. DNA accessibility is regulated via a complex set of post-translational modifications of histones, also called h…
Msa1029900	7	63466636	63478532	subtilisin-like protease
Msa0718040	5	12148674	12150160	high mobility group
Msa1191510	8	36066741	36070205	AP2-like ethylene-responsive transcription factor
Msa1038400	7	75213938	75217089	aldo-keto reductase
Msa0745660	5	67455664	67472934	DNA repair protein RAD50
Msa0892630	6	73111443	73114624	Embryo-specific protein 3, (ATS3)
Msa0570770	4	73128085	73130475	Magnesium protoporphyrin IX methyltransferase
Msa1198700	8	50424302	50428713	transcription factor
Msa0039880	1	69870694	69878725	Belongs to the protein kinase superfamily. Ser Thr protein kinase family
Msa1038600	7	75497574	75501146	Benzyl alcohol
Msa0580490	4	85588480	85591965	Pectinesterase
Msa0732100	5	44001522	44006844	Belongs to the peroxidase family
Msa1027180	7	59479399	59484483	NA
Msa0548470	4	42520806	42523821	atexp4,atexpa4,athexp alpha 1.6,expa4
Msa0376260	3	76305788	76310997	Phosphomevalonate
Msa0555910	4	53919852	53922312	zinc finger
Msa0376100	3	76130981	76136211	Phosphomevalonate
Msa0202290	2	24551860	24559410	WD-40 repeat-containing protein
Msa0568710	4	70316130	70321084	Provides the precursors necessary for DNA synthesis. Catalyzes the biosynthesis of deoxyribonucleotides from the corresponding ribonucleotides
Msa1171030	8	501864	505721	Destroys radicals which are normally produced within the cells and which are toxic to biological systems
Msa1032560	7	67511784	67517310	Essential component of the PAM complex, a complex required for the translocation of transit peptide-containing proteins from the inner membrane into the mitochondrial matrix in an ATP-dependent manner
Msa0007080	1	10108370	10118224	Belongs to the ABC transporter superfamily. ABCG family. PDR (TC 3.A.1.205) subfamily
Msa0897030	6	88319465	88321315	f-box protein
Msa0374340	3	73777100	73782250	Delta-aminolevulinic acid dehydratase
Msa0348560	3	11142832	11145663	Belongs to the disease resistance NB-LRR family
Msa1190300	8	33188505	33190168	Heme-binding protein
Msa0187510	2	2276267	2279404	aldo-keto reductase
Msa1042390	7	80327534	80333440	Growth-regulating factor
Msa1222730	8	87018688	87021370	Cinnamyl alcohol dehydrogenase
Msa0209220	2	46486535	46490023	Belongs to the glycosyltransferase 2 family
Msa0364780	3	58283894	58291329	Phosphorylase is an important allosteric enzyme in carbohydrate metabolism. Enzymes from different sources differ in their regulatory mechanisms and in their natural substrates. However, all known phosphorylases share catalytic and structural properties
Msa1040790	7	78257270	78260243	Polygalacturonase
Msa0900090	6	95480207	95484235	Belongs to the small GTPase superfamily. Rho family
Msa0747220	5	70852796	70857035	Belongs to the formin-like family
Msa0725940	5	26059553	26062585	UDP-glucuronic acid decarboxylase
Msa0560570	4	59850311	59854483	Beta-xylosidase alpha-L-arabinofuranosidase
Msa1033430	7	68487649	68490829	May act as a component of the auxin efflux carrier
Msa0732380	5	44751807	44756981	DNA repair and recombination protein RAD54-like protein
Msa0198500	2	17127774	17132676	LRR receptor-like serine threonine-protein kinase
Msa1198410	8	49967043	49970001	Aux IAA proteins are short-lived transcriptional factors that function as repressors of early auxin response genes at low auxin concentrations
Msa0025160	1	48165761	48168998	Leucine-rich repeat receptor-like protein kinase
Msa0546970	4	39560631	39564170	CRAL/TRIO, N-terminal domain
Msa0212930	2	55365001	55374685	U5 small nuclear ribonucleoprotein 200 kDa
Msa0226360	2	76859632	76861615	Embryo-specific protein 3, (ATS3)
Msa0010790	1	16311690	16314324	Transcription factor ABORTED
Msa1175180	8	6456723	6462643	Acts in the modification of cell walls via demethylesterification of cell wall pectin
Msa0879920	6	22830447	22836034	65-kDa microtubule-associated protein
Msa0006010	1	8781841	8787509	aspartate--tRNA ligase
Msa0581510	4	86906264	86911450	Growth-regulating factor
Msa0223690	2	73307528	73320404	isoform X1
Msa1034900	7	70605686	70611385	BEST Arabidopsis thaliana protein match is nucleolar protein
Msa0723310	5	20883889	20885516	NA
Msa0900360	6	95829571	95831982	Catalyzes xyloglucan endohydrolysis (XEH) and or endotransglycosylation (XET). Cleaves and religates xyloglucan polymers, an essential constituent of the primary cell wall, and thereby participates in cell wall construction of growing tissues
Msa0880830	6	27669783	27671365	Serine racemase
Msa0551290	4	47283742	47312330	E3 ubiquitin-protein ligase
Msa0028940	1	54063761	54066163	Chloroplast stem-loop binding protein of 41 kDa a
Msa0217460	2	64292967	64299239	Belongs to the TRAFAC class myosin-kinesin ATPase superfamily. Kinesin family
Msa0552720	4	49381396	49386779	RNA recognition motif
Msa0191450	2	7080343	7080783	60S ribosomal Protein
Msa0869870	6	4155700	4157089	isoform X1
Msa1038590	7	75494620	75496317	Galactose oxidase
Msa0552290	4	48816537	48822692	WD-40 repeat-containing protein
Msa1179280	8	12603612	12608189	Plant lipoxygenase may be involved in a number of diverse aspects of plant physiology including growth and development, pest resistance, and senescence or responses to wounding
Msa0017900	1	29907306	29911928	Squalene monooxygenase-like
Msa0537270	4	15281937	15285713	Axial regulator YABBY
Msa0033110	1	60356233	60359000	mediator of RNA polymerase II transcription subunit
Msa1190510	8	33541599	33544159	Belongs to the universal ribosomal protein uL13 family
Msa1202680	8	56305441	56308749	Salicylate
Msa0717560	5	11443691	11446990	Squalene/phytoene synthase
Msa0740710	5	59799206	59802343	Belongs to the cyclin family
Msa1020480	7	43871292	43875857	Belongs to the protein kinase superfamily. Ser Thr protein kinase family
Msa0574250	4	77594045	77596378	Belongs to the major facilitator superfamily. Sugar transporter (TC 2.A.1.1) family
Msa0883800	6	35675230	35676616	Belongs to the UDP-glycosyltransferase family
Msa0869980	6	4242657	4247856	isoform X1
Msa0189740	2	5188722	5190146	UDP-glucosyltransferase family
Msa0007170	1	10246628	10252048	Belongs to the cyclin family
Msa0898860	6	93479502	93480304	NA
Msa0558280	4	56907206	56908776	NAC transcription factor
Msa0221650	2	70349362	70354797	Carbamoyl-phosphate synthase large
Msa0713700	5	6024438	6025778	Galactomannan galactosyltransferase
Msa1224930	8	90072314	90075667	Leucine-rich repeat receptor-like protein kinase
Msa0872230	6	7617204	7618618	1-deoxy-D-xylulose-5-phosphate synthase
Msa0540980	4	24210367	24212793	ATP-dependent DNA helicase
Msa0887160	6	48230159	48231662	UDP-glucosyltransferase family
Msa0205210	2	31654926	31682074	187-kDa microtubule-associated protein
Msa0715580	5	8669665	8675177	NA
Msa0010550	1	15975069	15982443	Belongs to the universal ribosomal protein uS9 family
Msa0198820	2	17522006	17524848	CRAL/TRIO, N-terminal domain
Msa1028490	7	61422395	61423237	NA
Msa1186530	8	24967706	24971763	DNA-dependent RNA polymerase catalyzes the transcription of DNA into RNA using the four ribonucleoside triphosphates as substrates
Msa1205450	8	61759138	61763299	leucine-rich repeat receptor-like serine threonine-protein kinase
Msa0028920	1	54034436	54036223	Lipolytic acyl hydrolase (LAH)
Msa0716100	5	9488101	9490830	Cytochrome p450
Msa0717830	5	11726731	11733061	DNA (cytosine-5)-methyltransferase
Msa1041530	7	79112597	79114799	Belongs to the Casparian strip membrane proteins (CASP) family
Msa0033260	1	60708216	60710983	mediator of RNA polymerase II transcription subunit
Msa0571180	4	73715221	73727390	thaumatin-like protein
Msa0572630	4	75552470	75559060	Long chain acyl-CoA synthetase
Msa1027530	7	59964860	59971128	Belongs to the peptidase S8 family
Msa0561150	4	60628313	60629908	Belongs to the oxygen-dependent FAD-linked oxidoreductase family
Msa1031420	7	66035755	66040751	Belongs to the GDA1 CD39 NTPase family
Msa0388520	3	92985980	92990021	40S ribosomal protein
Msa1200940	8	54040694	54043993	Squalene/phytoene synthase
Msa0350730	3	16054769	16058170	ADP binding
Msa0026260	1	50031396	50039823	RING/Ubox like zinc-binding domain
Msa0734230	5	47920522	47927898	Belongs to the Ca(2 ) cation antiporter (CaCA) (TC 2.A.19) family
Msa0355210	3	29052335	29056273	-
Msa1217200	8	79433506	79454372	Chromatin structure-remodeling complex protein
Msa0372560	3	71141942	71144794	Endoglucanase
Msa0576490	4	80573952	80576287	Belongs to the major facilitator superfamily. Sugar transporter (TC 2.A.1.1) family
Msa1199660	8	51883354	51891456	Belongs to the protein kinase superfamily. Ser Thr protein kinase family
Msa1217360	8	79622194	79629769	acyl-CoA-binding domain-containing protein
Msa1200370	8	52951174	52960869	Belongs to the TRAFAC class myosin-kinesin ATPase superfamily. Kinesin family
Msa0873040	6	8658949	8663723	UDP-Glycosyltransferase
Msa0380060	3	81579231	81580585	Zinc-finger homeodomain protein
Msa0193130	2	8950864	8953313	WUSCHEL-related homeobox
Msa1038190	7	74987780	74991510	GRF1-interacting factor
Msa0574660	4	78322096	78327293	Endoglucanase
Msa1173780	8	4367049	4379496	Putative lipopolysaccharide-modifying enzyme.
Msa0037660	1	66774301	66777081	Protein of unknown function (DUF4057)
Msa0719270	5	14308411	14313238	-
Msa1026710	7	58888425	58891807	Belongs to the D-isomer specific 2-hydroxyacid dehydrogenase family
Msa0012140	1	18252016	18256687	Plant lipid transfer protein / seed storage protein / trypsin-alpha amylase inhibitor domain family
Msa1223390	8	87843107	87846240	-
Msa0190520	2	6012286	6015219	Soluble inorganic pyrophosphatase
Msa1223050	8	87456271	87461571	This protein plays a role in synthesis of starch. It catalyzes the synthesis of the activated glycosyl donor, ADP- glucose from Glc-1-P and ATP
Msa0024700	1	47388895	47392990	-
Msa0732420	5	44827794	44829791	NA
Msa0355980	3	31640727	31645469	Belongs to the nucleosome assembly protein (NAP) family
Msa1018050	7	37845025	37850755	Belongs to the class-III pyridoxal-phosphate-dependent aminotransferase family
Msa0383540	3	86452678	86453551	Phosphorylase superfamily
Msa1184040	8	19573514	19577871	Belongs to the UDP-glycosyltransferase family
Msa0566530	4	67645626	67653597	cationic amino acid transporter
Msa0745720	5	67527508	67532397	Belongs to the glycosyltransferase 2 family
Msa0372570	3	71148081	71150690	Belongs to the universal ribosomal protein uL11 family
Msa0743440	5	63760587	63766424	Belongs to the TRAFAC class myosin-kinesin ATPase superfamily. Kinesin family
Msa0575650	4	79550041	79552683	Domain in histone families 1 and 5
Msa0711970	5	3815878	3820872	zinc finger CCCH domain-containing protein
Msa0374300	3	73710040	73716638	Belongs to the peroxidase family
Msa0553790	4	51051907	51063730	Belongs to the class-I aminoacyl-tRNA synthetase family
Msa0548050	4	41762819	41763265	histone H2B.1
Msa1025650	7	56419688	56421184	Belongs to the UDP-glycosyltransferase family
Msa0223080	2	72560515	72561517	Histone H2A
Msa1027160	7	59427254	59430890	Domain of unknown function (DUF296)
Msa0042640	1	73549800	73552514	Belongs to the cyclin family
Msa1191250	8	35370812	35387858	O-glucosyltransferase rumi homolog
Msa0221180	2	69780381	69784674	Ketol-acid reductoisomerase
Msa0375640	3	75421096	75422373	Basic blue protein-like
Msa0362000	3	52757740	52765345	Kinesin-like protein
Msa0900760	6	96960486	96969979	DNA (cytosine-5)-methyltransferase
Msa0223820	2	73479206	73483569	Chaperone protein
Msa0035660	1	63938380	63940412	Belongs to the cytochrome P450 family
Msa0552110	4	48553385	48584592	NA
Msa0870040	6	4339495	4347728	Senescence-associated carboxylesterase 101-like
Msa0380270	3	81963759	81965657	Belongs to the class-III pyridoxal-phosphate-dependent aminotransferase family
Msa0543660	4	30245631	30247422	Catalyzes xyloglucan endohydrolysis (XEH) and or endotransglycosylation (XET). Cleaves and religates xyloglucan polymers, an essential constituent of the primary cell wall, and thereby participates in cell wall construction of growing tissues
Msa0879650	6	22278322	22283333	Protein SUPPRESSOR OF PHYA-105
Msa0899980	6	95386933	95391508	-
Msa0195180	2	11956224	11964583	translocase of chloroplast 159
Msa1171290	8	914910	921488	Belongs to the TRAFAC class myosin-kinesin ATPase superfamily. Kinesin family
Msa1219030	8	81761195	81763143	Desiccation-related protein PCC13-62-like
Msa1021960	7	47180379	47183629	monooxygenase
Msa0000330	1	1401177	1403416	Belongs to the cyclin family
Msa1212750	8	72748161	72756145	Respiratory burst oxidase homolog protein
Msa1037200	7	73703231	73707906	Subtilisin-like protease
Msa1008840	7	9536816	9538264	Isoflavonoid malonyl transferase
Msa0715950	5	9210783	9213704	DA1-related 1-like
Msa0567710	4	69030006	69043359	NA
Msa0553400	4	50537269	50540622	Porphobilinogen deaminase
Msa0043620	1	74878273	74889817	Leucine-rich repeat receptor-like protein kinase
Msa1173240	8	3503702	3505701	Belongs to the cytochrome P450 family
Msa0552270	4	48740649	48746830	Transcription initiation factor TFIID subunit
Msa0570350	4	72503356	72514064	Belongs to the class-III pyridoxal-phosphate-dependent aminotransferase family
Msa0001010	1	2400128	2408903	Diaminopimelate decarboxylase
Msa0884620	6	38312310	38315151	Oxidoreductase
Msa1220660	8	83867741	83870089	Belongs to the glycosyl hydrolase 17 family
Msa0357960	3	42565152	42572763	Purple acid phosphatase
Msa0557680	4	56139976	56144667	Squamosa promoter-binding-like protein
Msa1212970	8	72990757	72998723	Respiratory burst oxidase homolog protein
Msa0196630	2	13963785	13975993	Starch synthase 3, chloroplastic
Msa0733080	5	46046202	46053582	Aux IAA proteins are short-lived transcriptional factors that function as repressors of early auxin response genes at low auxin concentrations
Msa0379770	3	81132047	81135281	Argininosuccinate lyase
Msa0032370	1	59431082	59437858	GDP-mannose 3,5-epimerase
Msa0384370	3	87412924	87416521	Sin3 binding region of histone deacetylase complex subunit SAP30
Msa0573950	4	77289332	77293055	Belongs to the major facilitator superfamily. Sugar transporter (TC 2.A.1.1) family
Msa0871850	6	7034547	7035344	The light-harvesting complex (LHC) functions as a light receptor, it captures and delivers excitation energy to photosystems with which it is closely associated
Msa0709440	5	601522	608097	Belongs to the TRAFAC class myosin-kinesin ATPase superfamily. Kinesin family
Msa1190980	8	34406002	34407456	squamosa
Msa0191670	2	7287883	7293826	Protein STRUBBELIG-RECEPTOR FAMILY 3-like
Msa1020510	7	44067190	44071754	Belongs to the protein kinase superfamily. Ser Thr protein kinase family
Msa0580370	4	85422784	85424602	Belongs to the syntaxin family
Msa0025460	1	48543956	48545935	Thaumatin-like protein
Msa0027240	1	51499933	51506751	Histone-lysine n-methyltransferase
Msa0001420	1	3142239	3144136	Belongs to the class-III pyridoxal-phosphate-dependent aminotransferase family
Msa1008760	7	9336785	9345192	Belongs to the peptidase S10 family
Msa0223790	2	73450016	73451999	Strictosidine synthase
Msa1201890	8	55171009	55172213	lactoylglutathione
Msa0883980	6	36392247	36396237	protein desumoylation
Msa0579340	4	84002962	84003207	NA
Msa1199740	8	51969516	51984079	Belongs to the protein kinase superfamily. Ser Thr protein kinase family
Msa0045440	1	77382308	77387648	NA
Msa0028600	1	53574465	53579054	Serine threonine-protein kinase
Msa0353880	3	24582783	24583106	Photosystem II 5 kDa protein
Msa0008040	1	11597553	11600793	ABIL2-like
Msa1183760	8	19141841	19150187	50S ribosomal protein L4
Msa0370070	3	67501801	67504066	zinc finger
Msa1175750	8	7277885	7281746	transcription factor
Msa0563530	4	63900626	63906087	Domain of unknown function (DUF4339)
Msa0372680	3	71337238	71350356	NA
Msa0725900	5	25921975	25925045	protein At3g15000, mitochondrial-like
Msa0716670	5	10162866	10168169	Belongs to the glucose-6-phosphate 1-epimerase family
Msa0578320	4	82870170	82873000	Belongs to the 'GDSL' lipolytic enzyme family
Msa1171710	8	1575453	1639265	Serine threonine-protein kinase
Msa0716450	5	9882433	9887660	Membrane protein-like protein
Msa0553010	4	49807704	49808987	Belongs to the chalcone stilbene synthases family
Msa1176260	8	8277663	8280322	Ras-related protein
Msa0559780	4	58911069	58960920	HVA22-like protein
Msa1171610	8	1408469	1412925	DDE superfamily endonuclease
Msa0546930	4	39464292	39464882	Dirigent proteins impart stereoselectivity on the phenoxy radical-coupling reaction, yielding optically active lignans from two molecules of coniferyl alcohol in the biosynthesis of lignans, flavonolignans, and alkaloids and thus plays a central role in plant secondary metabolism
Msa1013350	7	19797640	19798632	Ribonucleoside-diphosphate reductase small
Msa0740210	5	59043229	59046751	Alcohol dehydrogenase-like
Msa0573340	4	76538285	76539767	O-methyltransferase
Msa0028410	1	53297107	53300676	Belongs to the class I-like SAM-binding methyltransferase superfamily. MPBQ MBSQ MT family
Msa0875160	6	11385087	11389352	ADP binding
Msa0030310	1	56452123	56454674	Ribosomal protein S16
Msa1029800	7	63286456	63308310	PA domain
Msa0045190	1	76989908	76995248	NA
Msa0195260	2	12049168	12051362	Lipolytic acyl hydrolase (LAH)
Msa0547970	4	41539546	41543804	Protein UPSTREAM OF
Msa1216020	8	77535614	77540923	ATPase 8, plasma
Msa0366910	3	61976421	61979133	UDP-glucuronic acid decarboxylase
Msa0035290	1	63419747	63426668	Phosphoglucan phosphatase DSP4
Msa0732270	5	44426029	44429356	Transport inhibitor response
Msa0028580	1	53559965	53563620	Auxin canalisation
Msa0218430	2	65591023	65597140	Lysosomal Pro-X
Msa0571920	4	74682099	74684264	Plectin/S10 domain
Msa1219840	8	82733018	82743389	Cupin superfamily (DUF985)
Msa1194100	8	41116228	41120852	NA
Msa1003740	7	785608	806568	Callose synthase
Msa0895630	6	83711781	83715127	Annexin D5-like
Msa0363310	3	55571635	55582992	Belongs to the iron ascorbate-dependent oxidoreductase family
Msa0369770	3	67074532	67079462	Uroporphyrinogen decarboxylase
Msa0745850	5	67685534	67688936	DNA recombination
Msa0191720	2	7360523	7366468	Protein STRUBBELIG-RECEPTOR FAMILY 3-like
Msa1197370	8	47661518	47666526	NA
Msa0718550	5	12774025	12782134	Belongs to the TRAFAC class myosin-kinesin ATPase superfamily. Kinesin family
Msa1016020	7	31299052	31304323	Polygalacturonase
Msa0004150	1	6607497	6612416	zinc finger
Msa0030070	1	56040491	56042799	Belongs to the protein kinase superfamily
Msa0010050	1	15022281	15025784	Belongs to the uridine kinase family
Msa0553750	4	51005704	51008686	-
Msa1025710	7	56489469	56490965	Belongs to the UDP-glycosyltransferase family
Msa0354400	3	25548480	25566554	Structural maintenance of chromosomes protein
Msa0204600	2	29839915	29846736	Belongs to the peptidase S8 family
Msa0543850	4	31226149	31230619	Homeobox-leucine zipper protein
Msa0726310	5	27050586	27056935	Belongs to the DHHC palmitoyltransferase family
Msa1022580	7	49086302	49089303	Protein of unknown function, DUF604
Msa0192700	2	8519948	8526704	NA
Msa0047190	1	79912645	79917836	inactive protein kinase
Msa1042190	7	79951777	79955216	Leucine-rich repeat receptor-like protein kinase
Msa0367000	3	62416538	62460647	Belongs to the disease resistance NB-LRR family
Msa1225910	8	91467920	91470593	pre-rRNA-processing protein TSR2 homolog
Msa0556440	4	54637024	54650639	Belongs to the TRAFAC class myosin-kinesin ATPase superfamily. Kinesin family
Msa0570280	4	72363432	72372408	Transaldolase
Msa1201780	8	55054230	55056091	chalcone-flavanone isomerase family protein
Msa0204900	2	30873228	30882732	ABC transporter transmembrane region
Msa0195230	2	12008841	12011035	Lipolytic acyl hydrolase (LAH)
Msa0374070	3	73173109	73178762	Glutamine amidotransferase domain
Msa0032180	1	59148524	59150681	GRF1-interacting factor
Msa0362840	3	54590552	54593435	30S ribosomal protein S10
Msa0350300	3	15300742	15303741	50S ribosomal protein L27
Msa0542580	4	27670427	27681113	zinc finger CCCH domain-containing protein
Msa0036940	1	65790798	65792093	NA
Msa0221290	2	69837396	69841748	FRIGIDA-like protein
Msa0192010	2	7745910	7751240	Callose synthase
Msa0040210	1	70292267	70297509	leucine-rich repeat extensin-like protein
Msa0378500	3	79306648	79309687	-
Msa1187820	8	27736670	27742287	beta-galactosidase
Msa0561870	4	61538413	61540215	transcription factor
Msa0722470	5	19742488	19749558	Component of the peroxisomal and mitochondrial division machineries. Plays a role in promoting the fission of mitochondria and peroxisomes
Msa0217120	2	63694309	63698249	Belongs to the peptidase S10 family
Msa0872980	6	8618993	8621387	Belongs to the UDP-glycosyltransferase family
Msa1013510	7	20440413	20442929	rRNA binding
Msa0581580	4	87056520	87061850	Callose synthase
Msa0736160	5	52213918	52225803	DNA recombination
Msa0566120	4	67136384	67148014	Acetolactate synthase small subunit
Msa0225520	2	75653136	75659575	Belongs to the peptidase S10 family
Msa0554300	4	51563918	51569074	Cell cycle regulated microtubule associated protein
Msa0728790	5	35083530	35085884	Transcription factor that specifically binds AT-rich DNA sequences related to the nuclear matrix attachment regions (MARs)
Msa0552250	4	48706957	48719025	Pentatricopeptide repeat-containing protein
Msa1003560	7	665830	671117	NA
Msa1042160	7	79913005	79916444	Leucine-rich repeat receptor-like protein kinase
Msa0731490	5	42344433	42350059	Encoded by
Msa0547090	4	39814106	39819407	Homeobox-leucine zipper protein
Msa0867400	6	162303	169192	Histone-lysine n-methyltransferase
Msa0552400	4	49001744	49007926	Transcription initiation factor TFIID subunit
Msa0367380	3	63045431	63047489	Belongs to the bacterial ribosomal protein bL17 family
Msa1183900	8	19399428	19403740	Protein kinase G11A-like
Msa0206970	2	37151918	37161462	Translation initiation factor eIF3 subunit 135
Msa0370600	3	68500888	68502002	-
Msa0878280	6	19024786	19028659	Plant phosphoribosyltransferase C-terminal
Msa0190730	2	6248498	6255481	Belongs to the TRAFAC class myosin-kinesin ATPase superfamily. Kinesin family
Msa1180190	8	13962429	13967859	RNA binding
Msa0530780	4	4872188	4874827	RNA-binding protein
Msa0036430	1	65001673	65004003	Piriformospora indica-insensitive protein
Msa0547000	4	39686417	39697855	helicase activity
Msa1202340	8	56000122	56005093	LRR-repeat protein
Msa0031720	1	58475283	58485018	Pentatricopeptide repeat-containing protein
Msa0723050	5	20665900	20668706	bHLH-MYC and R2R3-MYB transcription factors N-terminal
Msa0035650	1	63925861	63927858	Belongs to the cytochrome P450 family
Msa0735780	5	51459251	51462239	Serine arginine repetitive matrix protein
Msa1173230	8	3491144	3493141	Belongs to the cytochrome P450 family
Msa0870830	6	5444931	5446508	Belongs to the AAA ATPase family
Msa0017960	1	29997851	30001512	Remorin, C-terminal region
Msa0901140	6	97405661	97408016	30S ribosomal protein 3
Msa0730930	5	40860749	40866530	Belongs to the TRAFAC class myosin-kinesin ATPase superfamily. Kinesin family
Msa1186020	8	23932713	23943996	Structural maintenance of chromosomes protein
Msa0372930	3	71784865	71804759	DNA repair protein RAD50
Msa0193990	2	9847238	9853684	STICHEL-like 3
Msa1025640	7	56408861	56410357	Belongs to the UDP-glycosyltransferase family
Msa1171070	8	562635	566610	LRR receptor-like serine threonine-protein kinase
Msa0011910	1	17909094	17914775	May act as a component of the auxin efflux carrier
Msa0710950	5	2862545	2864256	SWI complex, BAF60b domains
Msa0217150	2	63726366	63730296	Belongs to the peptidase S10 family
Msa0551440	4	47393895	47413869	E3 ubiquitin-protein ligase
Msa0366930	3	62020009	62027662	Belongs to the disease resistance NB-LRR family
Msa0538730	4	18346721	18349228	Removal of H(2)O(2), oxidation of toxic reductants, biosynthesis and degradation of lignin, suberization, auxin catabolism, response to environmental stresses such as wounding, pathogen attack and oxidative stress
Msa0000050	1	697845	702303	vascular transport
Msa1200570	8	53285068	53297948	Structural maintenance of chromosomes protein
Msa0221090	2	69687263	69690830	FRIGIDA-like protein
Msa1199820	8	52079229	52084897	Phosphatidylinositol phosphatidylcholine transfer protein
Msa0867970	6	1262849	1271439	UDP-glucuronic acid decarboxylase
Msa0380490	3	82131125	82134585	CYPRO4-like
Msa0741590	5	61301815	61302777	Component of the DNA topoisomerase VI involved in chromatin organization and progression of endoreduplication cycles. Relaxes both positive and negative superturns and exhibits a strong decatenase activity
Msa0729540	5	37085198	37086617	Allene oxide cyclase
Msa0002370	1	4254741	4259531	B3 domain-containing protein
Msa0353890	3	24583859	24600314	Catalyzes the synthesis of dihydrouridine, a modified base found in the D-loop of most tRNAs
Msa0006580	1	9537730	9538191	14 kDa proline-rich protein
Msa0562460	4	62389972	62394918	helix loop helix domain
Msa0570740	4	73073667	73078533	NA
Msa1012700	7	18139106	18141039	Pollen proteins Ole e I like
Msa0714790	5	7591620	7604405	DNA polymerase
Msa0370180	3	67716923	67717864	Belongs to the universal ribosomal protein uS13 family
Msa0575220	4	79002211	79006727	splicing factor 3A subunit
Msa1208950	8	67303885	67316431	Belongs to the TRAFAC class myosin-kinesin ATPase superfamily. Kinesin family
Msa1201540	8	54691872	54694732	Tetratricopeptide repeat
Msa0041890	1	72462253	72465320	Protein of unknown function (DUF620)
Msa1223240	8	87636833	87648192	Abnormal spindle-like microcephaly-associated protein homolog
Msa1200920	8	54016690	54018450	Belongs to the iron ascorbate-dependent oxidoreductase family
Msa0565000	4	65835851	65838063	Belongs to the peptidase C1 family
Msa0192250	2	8000288	8000806	ethylene-responsive transcription factor
Msa0027830	1	52431882	52435439	Belongs to the iron ascorbate-dependent oxidoreductase family
Msa0550280	4	45688079	45690862	Transcription factor
Msa0571890	4	74655571	74660952	Protein of unknown function, DUF604
Msa0548490	4	42561993	42569037	Histone H2A
Msa0047050	1	79599449	79608045	Forkhead associated domain
Msa1214140	8	74628761	74632561	Belongs to the TRAFAC class myosin-kinesin ATPase superfamily. Kinesin family
Msa1191520	8	36107465	36109316	Growth-regulating factor
Msa0556060	4	54103818	54107562	DNA-directed RNA polymerases II, IV and V subunit 3-like
Msa0746600	5	69014551	69018731	Superoxide dismutase fe
Msa0895310	6	82941291	82943349	Nudix hydrolase
Msa1021590	7	46080379	46083291	Kinase-like protein TMKL1
Msa0364680	3	58125068	58128043	This protein is an auxiliary protein of DNA polymerase delta and is involved in the control of eukaryotic DNA replication by increasing the polymerase's processibility during elongation of the leading strand
Msa0209140	2	45986200	45992024	Enolase 1
Msa0044110	1	75600482	75601237	Family of unknown function (DUF716)
Msa0203360	2	27109810	27112756	Replication factor C subunit
Msa1017650	7	36913146	36918886	NA
Msa0368190	3	64525871	64528175	Glutathione S-transferase DHAR3
Msa0867980	6	1306824	1321021	transcription factor
Msa0212830	2	55004095	55009263	Pentatricopeptide repeat-containing protein
Msa0900440	6	95937310	95939336	Associates with the EF-Tu.GDP complex and induces the exchange of GDP to GTP. It remains bound to the aminoacyl-tRNA.EF- Tu.GTP complex up to the GTP hydrolysis stage on the ribosome
Msa0032980	1	60126109	60130727	Belongs to the TRAFAC class myosin-kinesin ATPase superfamily. Kinesin family
Msa0215600	2	60921321	60924395	bHLH-MYC and R2R3-MYB transcription factors N-terminal
Msa0578100	4	82599878	82600738	NA
Msa0722780	5	20250730	20253537	bHLH-MYC and R2R3-MYB transcription factors N-terminal
Msa0730180	5	38497290	38506269	Allows the formation of correctly charged Gln-tRNA(Gln) through the transamidation of misacylated Glu-tRNA(Gln) in chloroplasts and mitochondria. The reaction takes place in the presence of glutamine and ATP through an activated gamma-phospho- Glu-tRNA(Gln)
Msa0379310	3	80376308	80384145	Mechanosensitive ion channel protein
Msa0364870	3	58430012	58434437	Radical SAM ThiC family
Msa0379190	3	80143591	80151427	Mechanosensitive ion channel protein
Msa0553100	4	49920771	49926968	Late embryogenesis abundant protein
Msa1023530	7	51451689	51462248	Protein of unknown function (DUF674)
Msa0033250	1	60640564	60644276	Serine threonine-protein kinase
Msa0880660	6	27518927	27522852	HOTHEAD-like
Msa0571690	4	74402383	74410030	Aminopeptidase
Msa0561560	4	61123759	61130365	Belongs to the MCM family
Msa0573520	4	76743180	76744986	RIBOSOMAL protein
Msa1223450	8	87933026	87938933	Converts the prephenate produced from the shikimate- chorismate pathway into phenylalanine
Msa1222900	8	87295573	87300914	This protein plays a role in synthesis of starch. It catalyzes the synthesis of the activated glycosyl donor, ADP- glucose from Glc-1-P and ATP
Msa0555090	4	52814220	52817338	transcription factor
Msa0014120	1	22161109	22170793	disease resistance
Msa0867740	6	812924	813370	histone H2B.1
Msa1173350	8	3750736	3759101	Belongs to the DEAD box helicase family
Msa0877080	6	15789702	15792300	UDP-glucuronic acid decarboxylase
Msa0035710	1	64036476	64038647	Belongs to the cytochrome P450 family
Msa0348810	3	11638846	11643050	Bifunctional purine biosynthesis protein
Msa0217300	2	64128837	64132731	Belongs to the universal ribosomal protein uL24 family
Msa1194870	8	42412362	42416188	F-box RNI FBD-like domain protein
Msa0573940	4	77284538	77288697	CRS2-associated factor 1
Msa0213280	2	56056528	56062504	Interactor of constitutive active ROPs
Msa0573740	4	77005906	77009006	pectinesterase
Msa1218270	8	80874623	80876124	Glutamate-rich WD repeat-containing protein
Msa0222610	2	71879583	71884130	Belongs to the protein kinase superfamily
Msa0369720	3	67027343	67032955	peroxidase
Msa0346980	3	7876182	7880768	Deoxynucleoside kinase
Msa0568020	4	69605378	69609403	Protein of unknown function (DUF632)
Msa0550330	4	45751201	45755569	This protein plays a role in synthesis of starch. It catalyzes the synthesis of the activated glycosyl donor, ADP- glucose from Glc-1-P and ATP
Msa0382740	3	85493365	85494877	RNA-binding protein
Msa1183010	8	18178867	18184370	transcription factor
Msa0378080	3	78758340	78768069	ATP-dependent zinc metalloprotease
Msa0038940	1	68426585	68428997	Ribonuclease H protein
Msa0196550	2	13745364	13750497	GPI-anchored protein At1g61900-like
Msa0032120	1	59078998	59091807	ATPase family associated with various cellular activities (AAA)
Msa0899960	6	95351689	95356144	actin polymerization or depolymerization
Msa0195670	2	12524837	12527631	-
Msa0193000	2	8812365	8815312	ribosomal protein L34
Msa0209810	2	49288368	49293824	Ubiquitin carboxyl-terminal hydrolase
Msa0734300	5	48061230	48063723	Omega-3 fatty acid desaturase
Msa0552480	4	49163559	49176564	E3 ubiquitin-protein ligase
Msa0873600	6	9190043	9195395	source UniProtKB
Msa0382770	3	85519370	85520892	RNA-binding protein
Msa1034450	7	69929335	69931418	Heat Stress Transcription Factor
Msa0363970	3	56663972	56665345	-
Msa0891470	6	66605184	66608949	NA
Msa0868030	6	1424423	1428373	Speckle-type POZ protein-like protein
Msa0895350	6	83103853	83108091	Homeobox protein knotted-1-like
Msa0036850	1	65688799	65695138	Structure-specific nuclease with 5'-flap endonuclease and 5'-3' exonuclease activities involved in DNA replication and repair. During DNA replication, cleaves the 5'-overhanging flap structure that is generated by displacement synthesis when DNA polymerase encounters the 5'-end of a downstream Okazaki fragment. It enters the flap from the 5'-end and then tracks to cleave the flap base, leaving a …
Msa0578160	4	82677235	82691318	mediator of RNA polymerase II transcription subunit
Msa0723780	5	21745207	21771655	Belongs to the peptidase M10A family
Msa0739090	5	57132914	57136340	Belongs to the AB hydrolase superfamily. Lipase family
Msa0206890	2	36968304	36980855	Leucine aminopeptidase
Msa0343080	3	1094745	1095137	RALF-like 34
Msa0536330	4	13287555	13322909	Belongs to the disease resistance NB-LRR family
Msa0535150	4	11197996	11206642	Uracil phosphoribosyltransferase
Msa0380620	3	82425307	82439920	Belongs to the TRAFAC class myosin-kinesin ATPase superfamily. Kinesin family
Msa0017050	1	28232763	28235880	60S ribosomal Protein
Msa0047030	1	79569298	79572572	synthase
Msa0203020	2	26214723	26215355	Auxin-binding protein
Msa1193680	8	40128044	40130639	Zinc-binding dehydrogenase
Msa0891670	6	67727943	67730607	Protein of unknown function (DUF4005)
Msa1041790	7	79439603	79441515	Serine racemase
Msa0027870	1	52500965	52503089	LOB domain-containing protein
Msa0000860	1	2208692	2213852	Inactive leucine-rich repeat receptor-like protein kinase
Msa0380470	3	82119827	82130880	The light-harvesting complex (LHC) functions as a light receptor, it captures and delivers excitation energy to photosystems with which it is closely associated
Msa0550590	4	46147875	46153352	Belongs to the MCM family
Msa0560650	4	59904091	59910761	Belongs to the TRAFAC class dynamin-like GTPase superfamily. Dynamin Fzo YdjA family
Msa0869820	6	4080410	4104275	isoform X1
Msa0736890	5	53572732	53576248	Belongs to the glycosyl hydrolase 17 family
Msa0567190	4	68514297	68518957	Haloacid dehalogenase-like hydrolase domain-containing protein At4g39970
Msa0348870	3	11727478	11732898	Belongs to the disease resistance NB-LRR family
Msa1031050	7	65326790	65329987	Belongs to the protein kinase superfamily. Ser Thr protein kinase family
Msa0034830	1	62813441	62816338	Shugoshin C terminus
Msa1221050	8	84507382	84507693	Core component of nucleosome. Nucleosomes wrap and compact DNA into chromatin, limiting DNA accessibility to the cellular machineries which require DNA as a template. Histones thereby play a central role in transcription regulation, DNA repair, DNA replication and chromosomal stability. DNA accessibility is regulated via a complex set of post-translational modifications of histones, also called h…
Msa0035140	1	63212293	63216987	Histone H2B
Msa0541310	4	24939275	24944129	Leucine-rich repeat receptor-like protein kinase
Msa0727960	5	31491048	31502485	NA
Msa0575800	4	79723424	79725279	RNA-binding component of the eukaryotic translation initiation factor 3 (eIF-3) complex, which is involved in protein synthesis of a specialized repertoire of mRNAs and, together with other initiation factors, stimulates binding of mRNA and methionyl-tRNAi to the 40S ribosome. The eIF-3 complex specifically targets and initiates translation of a subset of mRNAs involved in cell proliferation. Thi…
Msa0870050	6	4349203	4352693	Gibberellin regulated protein
Msa1185530	8	22752954	22755020	receptor-like serine threonine-protein kinase
Msa1211400	8	71079182	71082001	Protein NRT1 PTR FAMILY
Msa0223720	2	73365066	73370297	Belongs to the protein kinase superfamily
Msa0361530	3	52159810	52162970	NA
Msa0734740	5	49116173	49121554	UDP-glycosyltransferase 87A1-like
Msa0192320	2	8065503	8068176	Squamosa promoter-binding-like protein
Msa0575070	4	78857338	78861187	Aspartate-semialdehyde
Msa1039290	7	76429042	76433281	DDE superfamily endonuclease
Msa0188610	2	3807256	3812354	leucine-rich repeat receptor-like serine threonine-protein kinase
Msa0376760	3	77001926	77005550	Thylakoid lumenal 17.4 kDa protein
Msa0221640	2	70304581	70307346	NA
Msa0384760	3	88063725	88066138	BEL1-like homeodomain protein
Msa0372280	3	70599815	70607414	Serine threonine-protein kinase ATM-like isoform X1
Msa0220070	2	68101049	68104853	GPI-anchored protein
Msa1215780	8	77115806	77123110	Nodulin-like
Msa0541900	4	25945050	25963073	Serine threonine-protein kinase
Msa1034880	7	70590487	70593501	Probably inactive leucine-rich repeat receptor-like protein kinase
Msa0029620	1	54948878	54957812	Encoded by
Msa1008170	7	8110980	8115518	Targeting protein for Xklp2 (TPX2)
Msa0567290	4	68668141	68671322	50S ribosomal protein L29
Msa0720110	5	15981338	15985566	inactive shikimate kinase like 2
Msa0044100	1	75594914	75595816	Family of unknown function (DUF716)
Msa0562610	4	62590601	62594139	L-Ala-D L-amino acid
Msa0723860	5	21863926	21873940	Belongs to the peptidase M10A family
Msa0195020	2	11651557	11658000	Serine threonine-protein kinase
Msa0577170	4	81374318	81376794	-
Msa0567930	4	69357010	69359820	NA
Msa0566610	4	67754921	67772751	Plant phospholipase-like protein
Msa1031110	7	65529784	65533509	zinc finger
Msa1188730	8	29337680	29360832	E3 ubiquitin-protein ligase
Msa0016740	1	27869305	27872135	O-acyltransferase
Msa0563980	4	64438970	64444900	-
Msa0552340	4	48923268	48936424	NA
Msa0204910	2	30885840	30887966	ABC transporter transmembrane region
Msa1192570	8	38435109	38445260	Belongs to the TRAFAC class myosin-kinesin ATPase superfamily. Kinesin family
Msa0721080	5	17493677	17501621	Belongs to the TRAFAC class myosin-kinesin ATPase superfamily. Kinesin family
Msa0712140	5	3958898	3965839	Belongs to the TRAFAC class dynamin-like GTPase superfamily. Dynamin Fzo YdjA family
Msa0541300	4	24894823	24899677	Leucine-rich repeat receptor-like protein kinase
Msa1188940	8	29753542	29768242	ATP-dependent zinc metalloprotease FTSH
Msa0224470	2	74363504	74368688	inactive protein kinase
Msa1207950	8	65796153	65798544	Belongs to the universal ribosomal protein uS15 family
Msa0205110	2	31379180	31385836	Belongs to the SNF7 family
Msa0557380	4	55722137	55725891	NA
Msa1038770	7	75730274	75731804	LRR-repeat protein
Msa1187580	8	27462002	27476166	Belongs to the cytochrome P450 family
Msa0717260	5	10964570	10966021	lactoylglutathione
Msa0219560	2	67214140	67216261	CLASP N terminal
Msa0345400	3	4631750	4637888	ABC transporter C family member
Msa0723000	5	20593616	20596425	bHLH-MYC and R2R3-MYB transcription factors N-terminal
Msa0893750	6	78604110	78607768	receptor-like serine threonine-protein kinase
Msa1012810	7	18238048	18239009	Pollen proteins Ole e I like
Msa1211100	8	70480070	70491033	ABC transporter C family member
Msa1218410	8	81079477	81085888	DNA replication licensing factor
Msa0716430	5	9873178	9873684	peptidase inhibitor activity
Msa0709200	5	331203	336714	Belongs to the MCM family
Msa1191000	8	34458761	34463797	Belongs to the TRAFAC class dynamin-like GTPase superfamily. Dynamin Fzo YdjA family
Msa0879150	6	20762646	20766325	Inositol oxygenase
Msa0562290	4	61966670	61968679	-
Msa1182420	8	17525964	17529089	NA
Msa0369830	3	67162368	67166208	lysM domain-containing GPI-anchored protein
Msa0558420	4	57150858	57155742	Calmodulin binding protein-like
Msa0006710	1	9697976	9704938	N-acetyl-gamma-glutamyl-phosphate reductase
Msa0203760	2	28215022	28222814	Respiratory burst oxidase homolog protein
Msa0527670	4	152829	154863	transcription factor
Msa0348390	3	10615299	10618886	histone-lysine N-methyltransferase, H3 lysine-9 specific
Msa0372130	3	70450473	70464325	-
Msa1009670	7	11489667	11491685	Pollen Ole e 1 allergen and extensin
Msa1013870	7	21138030	21143190	Inactive leucine-rich repeat receptor-like protein kinase
Msa0891790	6	68231470	68238230	NA
Msa0562050	4	61712484	61716333	Belongs to the protein kinase superfamily. Ser Thr protein kinase family
Msa0047680	1	80738242	80739523	Belongs to the chalcone stilbene synthases family
Msa0188380	2	3554425	3557098	protein At3g15000, mitochondrial-like
Msa0553280	4	50214223	50230613	Belongs to the glycosyl hydrolase 17 family
Msa0566070	4	67051372	67053331	DDE superfamily endonuclease
Msa1171780	8	1700203	1703704	Protein TRANSPORT INHIBITOR RESPONSE 1-like
Msa1171740	8	1671607	1684468	Reversible hydration of carbon dioxide
Msa0715160	5	8068834	8069888	-
Msa0345340	3	4535033	4541181	ABC transporter C family member
Msa0379280	3	80298541	80303876	Mechanosensitive ion channel protein
Msa0577790	4	82095257	82098809	Amidase
Msa0730320	5	39244130	39247520	Tetraketide alpha-pyrone reductase 2-like
Msa1190910	8	34218642	34220557	30S ribosomal protein S20
Msa0188140	2	3272072	3278645	Twinkle homolog protein, chloroplastic mitochondrial
Msa0358410	3	43219264	43223364	zinc finger CCCH domain-containing protein
Msa0207740	2	40616676	40619949	Belongs to the GRAS family
Msa0351170	3	17601383	17617683	DNA annealing helicase and endonuclease
Msa0896100	6	85619172	85626149	TMV resistance protein N-like
Msa1177340	8	9711907	9713007	Belongs to the UDP-glycosyltransferase family
Msa0724070	5	22232163	22236592	Microtubule-associated protein
Msa1217940	8	80483530	80484213	zinc-finger of the FCS-type, C2-C2
Msa0531000	4	5098432	5106601	Belongs to the ABC transporter superfamily. ABCG family. PDR (TC 3.A.1.205) subfamily
Msa1010300	7	13264671	13267710	Belongs to the MIP aquaporin (TC 1.A.8) family
Msa0366010	3	60414882	60417517	Transferase family
Msa0213610	2	56731256	56733237	Glucan endo-1,3-beta-glucosidase-like
Msa1204040	8	59500522	59506427	Filament-like plant protein
Msa0189490	2	4863409	4865019	Mediates both low-affinity uptake and efflux of sugar across the membrane
Msa0563200	4	63503047	63506703	Remorin, C-terminal region
Msa0367040	3	62570684	62573006	serine threonine-protein kinase
Msa0220840	2	69354200	69360370	ATP-dependent zinc metalloprotease
Msa0373760	3	72827775	72833261	-
Msa1204340	8	60055026	60062651	DNA (cytosine-5)-methyltransferase
Msa0720600	5	16653894	16654955	Belongs to the helicase family
Msa0564030	4	64503921	64517199	Bifunctional aspartokinase homoserine dehydrogenase
Msa0880680	6	27550083	27565129	DNA-dependent RNA polymerase catalyzes the transcription of DNA into RNA using the four ribonucleoside triphosphates as substrates
Msa0030240	1	56349685	56353085	magnesium transporter
Msa1217570	8	79991506	79994624	Cytochrome p450
Msa0731210	5	41570873	41576132	Belongs to the peptidase A1 family
Msa0552330	4	48906290	48912445	WD-40 repeat-containing protein
Msa0348550	3	11107413	11110244	Belongs to the disease resistance NB-LRR family
Msa0039510	1	69211291	69217274	Protein of unknown function (DUF4005)
Msa0734590	5	48827697	48831610	Small nuclear ribonucleoprotein
Msa0568850	4	70500781	70501191	histone H3
Msa1039380	7	76528761	76529552	Histone H2A
Msa0192430	2	8232723	8233241	ethylene-responsive transcription factor
Msa0368210	3	64548313	64553140	Glutathione S-transferase DHAR3
Msa1032970	7	68093972	68094866	50S ribosomal protein 5
Msa0893550	6	78073911	78082639	Glutamate-rich WD repeat-containing protein
Msa0207850	2	40750429	40754601	DNA recombination
Msa0567130	4	68442618	68450225	Belongs to the class I-like SAM-binding methyltransferase superfamily. RsmB NOP family
Msa1190330	8	33199268	33202948	Belongs to the cytochrome P450 family
Msa0569360	4	71217572	71222212	Aldehyde dehydrogenase family
Msa1191020	8	34709532	34710254	Transcription factor TCP4-like
Msa0573440	4	76637071	76641338	inactive protein kinase
Msa0357090	3	37672675	37679632	Belongs to the peptidase S10 family
Msa0370670	3	68569203	68571759	kDa ribonucleoprotein
Msa0555210	4	53062635	53066075	ubiE/COQ5 methyltransferase family
Msa0224940	2	74995443	74999784	Tetraketide alpha-pyrone reductase
Msa0046810	1	79228088	79240937	Belongs to the helicase family. Dicer subfamily
Msa1177360	8	9724464	9725903	Belongs to the UDP-glycosyltransferase family
Msa0896050	6	85526407	85528258	f-box protein
Msa1200990	8	54130473	54131808	Endochitinase-like
Msa1221020	8	84464397	84468255	Belongs to the membrane-bound acyltransferase family
Msa0382190	3	84670326	84683206	Belongs to the helicase family. Dicer subfamily
Msa0373170	3	72183868	72190626	Belongs to the TRAFAC class myosin-kinesin ATPase superfamily. Kinesin family
Msa0016040	1	26621542	26627995	SWI SNF-related matrix-associated actin-dependent regulator of chromatin subfamily A member 3-like
Msa0871650	6	6579717	6583432	NA
Msa0025630	1	48985651	48988237	Catalyzes xyloglucan endohydrolysis (XEH) and or endotransglycosylation (XET). Cleaves and religates xyloglucan polymers, an essential constituent of the primary cell wall, and thereby participates in cell wall construction of growing tissues
Msa0562350	4	62162283	62165699	Belongs to the protein kinase superfamily. Ser Thr protein kinase family
Msa1221060	8	84512513	84512824	Core component of nucleosome. Nucleosomes wrap and compact DNA into chromatin, limiting DNA accessibility to the cellular machineries which require DNA as a template. Histones thereby play a central role in transcription regulation, DNA repair, DNA replication and chromosomal stability. DNA accessibility is regulated via a complex set of post-translational modifications of histones, also called h…
Msa0032160	1	59128630	59130506	motor activity
Msa1186830	8	25821884	25822933	Belongs to the sulfotransferase 1 family
Msa0727440	5	29904675	29908949	PI-PLC X domain-containing protein
Msa0203010	2	26204145	26204777	Auxin-binding protein
Msa0559100	4	58115791	58121697	Belongs to the TRAFAC class myosin-kinesin ATPase superfamily. Kinesin family
Msa0025660	1	49016118	49018848	Protein of unknown function (DUF4079)
Msa0534770	4	10358302	10361403	Lysosomal
Msa0552390	4	48987859	49000675	E3 ubiquitin-protein ligase SDIR1-like
Msa0043470	1	74599764	74607444	Leucine-rich repeat receptor-like protein kinase
Msa0566550	4	67699382	67700945	Plant phospholipase-like protein
Msa0573600	4	76811918	76815286	asparagine--tRNA ligase, cytoplasmic 1-like
Msa0562150	4	61790968	61791771	Tetratricopeptide repeat
Msa0530930	4	5027151	5029854	Belongs to the NPH3 family
Msa0191150	2	6657687	6673285	Nucleoside transporter
Msa0739480	5	57789867	57793149	LRR receptor-like serine threonine-protein kinase
Msa1034380	7	69838367	69840875	This protein promotes the GTP-dependent binding of aminoacyl-tRNA to the A-site of ribosomes during protein biosynthesis
Msa0562330	4	62055323	62060260	Potassium transporter
Msa0740040	5	58873635	58876208	function
Msa0014160	1	22372318	22398110	Sister chromatid cohesion protein PDS5 homolog
Msa0035690	1	64021616	64023282	Belongs to the cytochrome P450 family
Msa0733650	5	47002224	47010644	Auxin-induced protein 5NG4
Msa1039160	7	76279199	76285301	Belongs to the TRAFAC class myosin-kinesin ATPase superfamily. Kinesin family
Msa1036240	7	72599091	72602743	Domain of unknown function (DUF4378)
Msa0198090	2	16681988	16688575	Mitochondrial GTPase that catalyzes the GTP-dependent ribosomal translocation step during translation elongation. During this step, the ribosome changes from the pre-translocational (PRE) to the post-translocational (POST) state as the newly formed A- site-bound peptidyl-tRNA and P-site-bound deacylated tRNA move to the P and E sites, respectively. Catalyzes the coordinated movement of the two tR…
Msa0899390	6	94409227	94414416	Aldehyde dehydrogenase family
Msa0544690	4	33589823	33604700	Belongs to the chalcone stilbene synthases family
Msa0573880	4	77162175	77164840	Pentatricopeptide repeat-containing protein
Msa0003080	1	5553591	5556843	WAT1-related protein
Msa0345000	3	4023257	4036459	Belongs to the helicase family. Dicer subfamily
Msa0046370	1	78466617	78471685	PIN domain
Msa0552190	4	48641152	48644905	WD-40 repeat-containing protein
Msa0367120	3	62658495	62663482	Belongs to the disease resistance NB-LRR family
Msa0030200	1	56278276	56296322	BP28CT (NUC211) domain
Msa0217100	2	63624486	63630412	Dehydration-responsive protein
Msa0713080	5	4958527	4971408	Belongs to the class I-like SAM-binding methyltransferase superfamily. C5-methyltransferase family
Msa1200950	8	54066198	54069452	Adipocyte plasma membrane-associated
Msa0902540	6	100974055	100975828	NA
Msa0018220	1	30400178	30403006	bHLH-MYC and R2R3-MYB transcription factors N-terminal
Msa1211240	8	70800012	70804203	LRR receptor-like serine threonine-protein kinase FEI
Msa1031610	7	66345999	66357125	NA
Msa0570250	4	72341385	72342730	-
Msa1212480	8	72388819	72393279	Plant protein of unknown function (DUF863)
Msa1008850	7	9546460	9554273	Ras GTPase-activating protein-binding protein 2-like
Msa1024220	7	52885916	52893674	ABC transporter A family member
Msa0566030	4	66994782	66998502	Neprosin
Msa0348920	3	12055065	12063598	acetyltransferase At3g50280-like
Msa0709130	5	250426	258524	Non-structural maintenance of chromosomes element 1 homolog
Msa0357690	3	41205377	41208222	N-terminal peptidyl-glutamic acid acetylation
Msa1199640	8	51870394	51873549	NA
Msa0354500	3	25846061	25848239	receptor
Msa0034810	1	62801062	62804493	Clp amino terminal domain, pathogenicity island component
Msa0898720	6	93235031	93242856	Chloroplastic group IIA intron splicing facilitator CRS1
Msa0360350	3	49336124	49347378	DNA polymerase
Msa0223540	2	73099751	73104199	Domain of unknown function (DUF3527)
Msa0563150	4	63450437	63451246	Small nuclear ribonucleoprotein-associated protein
Msa0581840	4	87340805	87352221	Abnormal spindle-like microcephaly-associated protein homolog
Msa0884020	6	36639995	36646997	-
Msa0357730	3	41286569	41289409	N-terminal peptidyl-glutamic acid acetylation
Msa0196400	2	13607079	13611947	NA
Msa1040430	7	77815820	77826896	Inositol hexakisphosphate
Msa0723940	5	21971096	21972375	NA
Msa0026200	1	49865055	49867920	ZINC FINGER protein
Msa0375860	3	75755469	75758307	inactive receptor kinase
Msa0020540	1	35560560	35570154	Regulatory subunit of the condensin complex, a complex required for conversion of interphase chromatin into mitotic-like condense chromosomes. The condensin complex probably introduces positive supercoils into relaxed DNA in the presence of type I topoisomerases and converts nicked DNA into positive knotted forms in the presence of type II topoisomerases
Msa0888790	6	54149988	54156508	Belongs to the TRAFAC class myosin-kinesin ATPase superfamily. Kinesin family
Msa0197930	2	16275925	16279078	Heavy-metal-associated domain
Msa0196100	2	13128561	13132649	NA
Msa0560520	4	59814735	59817037	Heavy-metal-associated domain
Msa0895150	6	82104056	82108979	Belongs to the CTL (choline transporter-like) family
Msa0190500	2	5998713	6002945	Belongs to the Frigida family
Msa0867990	6	1353049	1357413	transcription factor
Msa1019430	7	41144916	41146210	-
Msa1208660	8	66876434	66881769	NA
Msa0387510	3	91456980	91460390	Neprosin activation peptide
Msa0366000	3	60371956	60373583	Transferase family
Msa0713590	5	5763727	5769352	Belongs to the cytochrome P450 family
Msa0548350	4	42328684	42332509	E3 ubiquitin-protein ligase
Msa1017430	7	36590425	36593580	Belongs to the heat shock protein 70 family
Msa1181120	8	15429596	15434498	Belongs to the cytochrome P450 family
Msa0015930	1	26132864	26136504	FAD binding domain of DNA photolyase
Msa1040810	7	78281234	78286286	Boron transporter
Msa0204920	2	30889453	30896120	ABC transporter transmembrane region
Msa0187320	2	2029960	2031891	membrane-associated kinase regulator
Msa0367110	3	62639800	62643322	Belongs to the disease resistance NB-LRR family
Msa0031350	1	58077767	58083614	DDE superfamily endonuclease
Msa0349930	3	14321280	14324846	Annexin-like protein
Msa0007660	1	10929469	10945257	Pre-mRNA-splicing factor ATP-dependent RNA helicase
Msa0018000	1	30090934	30096274	tetratricopeptide repeat protein
Msa0549870	4	45136688	45137005	lipid-transfer protein
Msa1180070	8	13804722	13807302	NA
Msa1221040	8	84486242	84490388	Belongs to the membrane-bound acyltransferase family
Msa0348790	3	11632010	11632482	NA
Msa0883790	6	35670997	35671284	transferase activity, transferring hexosyl groups
Msa0224160	2	73931731	73933033	Myb-related protein
Msa1222390	8	86646366	86649185	Belongs to the bacterial ribosomal protein bL35 family
Msa0571770	4	74468635	74473311	NA
Msa0019930	1	34873735	34874727	Ribonucleoside-diphosphate reductase small
Msa0371270	3	69417759	69420145	Non-catalytic subunit
Msa0028990	1	54104265	54111610	basic helix-loop-helix protein
Msa0557220	4	55532764	55534424	Belongs to the glycosyl hydrolase 17 family
Msa0553230	4	50164689	50175007	Saccharopine dehydrogenase NADP binding domain
Msa1032580	7	67544571	67548530	Belongs to the 'GDSL' lipolytic enzyme family
Msa1013770	7	20723234	20733107	Pentatricopeptide repeat-containing protein
Msa0388720	3	93173734	93185158	A type II topoisomerase that negatively supercoils closed circular double-stranded DNA in an ATP-dependent manner
Msa1221190	8	84712452	84717341	Belongs to the protein kinase superfamily
Msa0023540	1	44878390	44882921	NA
Msa0872120	6	7475639	7484212	Mitochondrial import receptor subunit
Msa1023900	7	52161508	52171403	Mitogen-activated protein kinase-binding protein 1
Msa0561960	4	61621692	61624044	Polygalacturonase QRT3
Msa1030990	7	65263594	65266791	Belongs to the protein kinase superfamily. Ser Thr protein kinase family
Msa1210840	8	70056667	70060970	Calmodulin binding protein-like
Msa0374310	3	73730287	73735353	Protein of unknown function (DUF632)
Msa1219890	8	82825992	82828804	subtilisin-like
Msa0577550	4	81883538	81885377	Rho GDP-dissociation inhibitor
Msa1018580	7	38772823	38778866	ABC transporter B family member
Msa0044940	1	76587739	76597752	lysine-specific demethylase
Msa0552440	4	49067860	49080671	NA
Msa1170970	8	370887	375041	KH domain-containing protein
Msa0895690	6	83932069	83935739	Belongs to the WD repeat SEC13 family
Msa0347820	3	9075641	9078690	N-terminal peptidyl-glutamic acid acetylation
Msa0568150	4	69726230	69737889	RNA cytidine acetyltransferase with specificity toward both 18S rRNA and tRNAs. Catalyzes the formation of N(4)- acetylcytidine (ac4C) in 18S rRNA. Required for early nucleolar cleavages of precursor rRNA at sites A0, A1 and A2 during 18S rRNA synthesis. Catalyzes the formation of ac4C in serine and leucine tRNAs. Requires a tRNA-binding adapter protein for full tRNA acetyltransferase activity bu…
Msa1220970	8	84384724	84386600	motor activity
Msa1194880	8	42419639	42423731	F-box RNI FBD-like domain protein
Msa0358170	3	42908841	42920041	Ribosomal protein S1-like RNA-binding domain
Msa1023210	7	50575987	50578636	expressed protein
Msa0881410	6	28571942	28575291	Belongs to the importin alpha family
Msa0742170	5	61984844	61992993	DNA polymerase
Msa0571550	4	74244865	74255290	Belongs to the TRAFAC class myosin-kinesin ATPase superfamily. Kinesin family
Msa1172630	8	2754290	2756332	transcription factor
Msa0710140	5	2036905	2041707	NA
Msa0223110	2	72623471	72627179	NA
Msa0528870	4	1847493	1848227	Thylakoid lumenal 19 kDa protein
Msa0884300	6	37561145	37566071	glycerophosphoryl diester phosphodiesterase
Msa0563870	4	64314944	64318740	Amidase
Msa0745150	5	66254049	66262208	-
Msa0001540	1	3220649	3224534	Sigma factors are initiation factors that promote the attachment of plastid-encoded RNA polymerase (PEP) to specific initiation sites and are then released
Msa0190020	2	5464684	5466285	DnaJ molecular chaperone homology domain
Msa0561830	4	61464324	61466885	Belongs to the cytochrome P450 family
Msa0217470	2	64300715	64302206	psbQ-like protein 2
Msa1028500	7	61450747	61454752	NA
Msa0578030	4	82458505	82462370	DNA-binding protein ESCAROLA
Msa1019270	7	40708152	40710857	Belongs to the glycosyl hydrolase 17 family
Msa0741260	5	60810416	60812509	gene silencing by RNA
Msa1028420	7	61241354	61245064	Belongs to the glycosyl hydrolase 28 family
Msa0568260	4	69861489	69871179	aarF domain-containing protein kinase At1g79600
Msa1215010	8	76020419	76022571	-
Msa0876270	6	14091991	14100972	Histone-lysine n-methyltransferase
Msa1023910	7	52195314	52199793	anion transporter 3
Msa0015450	1	24979794	24981898	Protein of unknown function (DUF4005)
Msa0581680	4	87164972	87168255	Pentatricopeptide repeat-containing protein
Msa0896110	6	85664602	85671640	TMV resistance protein N-like
Msa1030980	7	65249493	65252690	Belongs to the protein kinase superfamily. Ser Thr protein kinase family
Msa0026990	1	51194701	51207782	Belongs to the cytochrome P450 family
Msa0552260	4	48733271	48738343	E3 ubiquitin-protein ligase
Msa0550890	4	46458260	46465095	Belongs to the multi antimicrobial extrusion (MATE) (TC 2.A.66.1) family
Msa0579430	4	84074313	84080841	Belongs to the glycosyl hydrolase 1 family
Msa0006570	1	9524136	9527898	NA
Msa1204020	8	59480110	59481456	Acetyltransferase
Msa0725540	5	25241665	25245852	PHD finger protein MALE STERILITY
Msa0544750	4	33654947	33666108	Replication factor C subunit
Msa1019480	7	41207083	41210189	Cell division cycle
Msa0370890	3	68814046	68817989	Rhodanese-like domain-containing protein 11
Msa1211120	8	70554969	70565947	ABC transporter C family member
Msa0015570	1	25138668	25143317	Transducin WD40 repeat-like superfamily protein
Msa1019470	7	41197895	41199189	-
Msa0883750	6	35522592	35527188	NA
Msa0361910	3	52717025	52724298	Belongs to the TRAFAC class myosin-kinesin ATPase superfamily. Kinesin family
Msa0874560	6	10366982	10372870	TMV resistance protein N-like
Msa0881390	6	28479220	28482508	Belongs to the importin alpha family
Msa0718650	5	12918579	12922344	Phosphoribosylamine--glycine ligase
Msa0570910	4	73311958	73316416	NA
Msa1171490	8	1109039	1116567	repressing transcription factor binding
Msa0575780	4	79711307	79719367	Translocon at the outer membrane of chloroplasts
Msa0570150	4	72250437	72254619	Calnexin homolog
Msa0387580	3	91581685	91590560	Belongs to the ABC transporter superfamily. ABCG family. PDR (TC 3.A.1.205) subfamily
Msa0044520	1	76105328	76108551	Protein of unknown function (DUF632)
Msa1026870	7	59077740	59081455	Belongs to the NPH3 family
Msa0570410	4	72564928	72569890	NA
Msa0224980	2	75035347	75037623	2Fe-2S iron-sulfur cluster binding domain
Msa1202360	8	56018805	56023125	F-box FBD LRR-repeat protein
Msa0379460	3	80597248	80600255	NA
Msa1010720	7	13899989	13908756	NA
Msa0200050	2	19532970	19537449	DUF761-associated sequence motif
Msa0039760	1	69709663	69711193	MADS-box transcription factor
Msa0711520	5	3400135	3401459	Thermospermine synthase ACAULIS5-like
Msa0214720	2	59306929	59311767	-
Msa1202300	8	55979225	55984366	LRR-repeat protein
Msa0384550	3	87741083	87744149	von Willebrand factor type A domain
Msa0715590	5	8683447	8689549	Cell division cycle-associated protein 7-like
Msa1019440	7	41154105	41157211	Cell division cycle
Msa0880650	6	27357017	27373921	NA
Msa1219000	8	81674836	81681312	F-box kelch-repeat protein
Msa0034590	1	62635871	62639403	5'-nucleotidase
Msa0891000	6	63874739	63876824	HVA22-like protein
Msa1018970	7	39986185	39987684	DDE superfamily endonuclease
Msa0003540	1	6117244	6118443	radialis-like
Msa0901510	6	98237852	98242372	Syntaxin
Msa0542090	4	26179836	26189206	ribosome biogenesis protein
Msa1205020	8	61137905	61141271	NA
Msa0001350	1	3035648	3050160	Belongs to the TRAFAC class myosin-kinesin ATPase superfamily. Kinesin family
Msa0530690	4	4750816	4753547	NA
Msa0714030	5	6607214	6612206	Ribonuclease III family
Msa0894700	6	81105940	81111303	-
Msa0879250	6	21180302	21183981	Inositol oxygenase
Msa0029970	1	55818800	55822029	Sieve element occlusion
Msa0362800	3	54563129	54567328	Serine threonine-protein phosphatase 7 long form homolog
Msa0354200	3	25174732	25175735	GTPase activator activity
Msa0879820	6	22666072	22670449	psbP domain-containing protein 5
Msa0717660	5	11523881	11525396	Homeodomain
Msa1021220	7	45454858	45464378	Protein of unknown function (DUF3685)
Msa0561510	4	61021135	61024576	Protein of unknown function (DUF561)
Msa0369550	3	66875405	66880787	Lignin degradation and detoxification of lignin-derived products
Msa0719390	5	14647776	14650856	ubiquitin modification-dependent histone binding
Msa1034840	7	70545396	70547163	Belongs to the cyclin family
Msa1192850	8	38843084	38843395	Core component of nucleosome. Nucleosomes wrap and compact DNA into chromatin, limiting DNA accessibility to the cellular machineries which require DNA as a template. Histones thereby play a central role in transcription regulation, DNA repair, DNA replication and chromosomal stability. DNA accessibility is regulated via a complex set of post-translational modifications of histones, also called h…
Msa0366350	3	61079112	61084247	Belongs to the disease resistance NB-LRR family
Msa0036530	1	65106522	65109669	Myb/SANT-like DNA-binding domain
Msa0357000	3	37389930	37391540	Transcription factor
Msa1183390	8	18620016	18624004	Pentatricopeptide repeat-containing protein
Msa0375090	3	74694373	74696276	NA
Msa0227780	2	79031925	79035161	L-ascorbate oxidase homolog
Msa0006840	1	9831084	9837480	Tesmin/TSO1-like CXC domain
Msa0900150	6	95578298	95581973	Bark storage protein
Msa0724970	5	24202078	24208461	SANT SWI3, ADA2, N-CoR and TFIIIB'' DNA-binding domains
Msa0350750	3	16114727	16117788	disease resistance
Msa0553210	4	50147835	50149977	Belongs to the ubiquitin-conjugating enzyme family
Msa0018630	1	31487293	31489070	SAD/SRA domain
Msa0715720	5	8813015	8823384	TMV resistance protein N-like
Msa0733590	5	46906369	46912124	Auxin-induced protein 5NG4
Msa0041730	1	72202474	72206375	hydrolase activity, hydrolyzing O-glycosyl compounds
Msa0886980	6	47705199	47710093	Belongs to the multi antimicrobial extrusion (MATE) (TC 2.A.66.1) family
Msa0217730	2	64695624	64701111	-
Msa0712500	5	4337483	4342365	GDT1-like protein 1
Msa0014770	1	23691038	23693692	Belongs to the peptidase A1 family
Msa0023960	1	45925635	45926222	Plant self-incompatibility protein S1
Msa1197120	8	47368085	47372562	Belongs to the UDP-glycosyltransferase family
Msa0568220	4	69823722	69825987	Belongs to the class-III pyridoxal-phosphate-dependent aminotransferase family
Msa0212880	2	55160323	55168746	U5 small nuclear ribonucleoprotein 200 kDa
Msa1003570	7	674625	676873	NA
Msa0197220	2	14967295	14972224	Belongs to the TRAFAC class dynamin-like GTPase superfamily. Dynamin Fzo YdjA family
Msa1025600	7	56377228	56378722	Belongs to the UDP-glycosyltransferase family
Msa1213830	8	74041823	74044796	Plant protein of unknown function (DUF936)
Msa0220080	2	68105096	68109781	Equilibrative nucleotide transporter 3-like
Msa0188080	2	3094555	3101148	Belongs to the NPH3 family
Msa0386850	3	90679137	90683088	Belongs to the protein kinase superfamily
Msa0388260	3	92673293	92680390	ALG-2 interacting protein
Msa0578150	4	82666363	82669855	DNA-directed 5'-3' RNA polymerase activity
Msa0546150	4	37421382	37423664	NA
Msa1034960	7	70687951	70690129	negative regulation of ubiquitin-protein transferase activity
Msa1196780	8	46465252	46471371	Plasma membrane ATPase
Msa0040330	1	70459694	70464668	Type I inositol 1,4,5-trisphosphate 5-phosphatase CVP2-like
Msa1215870	8	77285039	77287406	-
Msa0560000	4	59235936	59238399	Removal of H(2)O(2), oxidation of toxic reductants, biosynthesis and degradation of lignin, suberization, auxin catabolism, response to environmental stresses such as wounding, pathogen attack and oxidative stress
Msa1042540	7	80469461	80474698	NA
Msa0568210	4	69819122	69823503	Transcription factor
Msa1184930	8	21157682	21175664	disease resistance
Msa1196300	8	45101635	45106007	F-box FBD LRR-repeat protein
Msa1188760	8	29378906	29394009	E3 ubiquitin-protein ligase
Msa0550720	4	46241916	46248999	isoform X1
Msa0550060	4	45489279	45491334	NA
Msa0577450	4	81818961	81826781	Belongs to the TRAFAC class myosin-kinesin ATPase superfamily. Kinesin family
Msa0545270	4	35259123	35259692	NA
Msa0885460	6	41821791	41823885	( )-delta-cadinene synthase
Msa0898880	6	93524229	93525315	NA
Msa0025070	1	48078406	48083179	NA
Msa1185990	8	23889942	23895501	Nuclear transcription factor Y subunit
Msa1188960	8	29842594	29845581	NA
Msa0575970	4	79980130	79982776	Purple acid phosphatase
Msa0897790	6	90131024	90136711	Belongs to the TRAFAC class myosin-kinesin ATPase superfamily. Kinesin family
Msa0541600	4	25570691	25574417	Serine threonine-protein kinase
Msa0381730	3	83948580	83951809	Short calmodulin-binding motif containing conserved Ile and Gln residues.
Msa1193090	8	39267440	39268438	Belongs to the sulfotransferase 1 family
Msa0202580	2	25044249	25047872	Short calmodulin-binding motif containing conserved Ile and Gln residues.
Msa0562000	4	61650523	61653691	Polygalacturonase
Msa0374850	3	74383038	74384942	NA
Msa1014810	7	24673922	24674843	LisH domain and HEAT repeat-containing protein
Msa0041840	1	72393920	72396486	Somatic embryogenesis receptor kinase
Msa0351890	3	19342881	19343654	multicellular organism development
Msa0194570	2	10814895	10822082	hmr,ptac12
Msa1203000	8	56744018	56748593	Membrane protein-like protein
Msa0358600	3	43712268	43717008	DNA binding domain with preference for A/T rich regions
Msa0564220	4	64807169	64815535	Methyltransferase-like protein
Msa0358270	3	43022910	43026936	Argininosuccinate synthase
Msa0364800	3	58301628	58305651	Core component of nucleosome. Nucleosomes wrap and compact DNA into chromatin, limiting DNA accessibility to the cellular machineries which require DNA as a template. Histones thereby play a central role in transcription regulation, DNA repair, DNA replication and chromosomal stability. DNA accessibility is regulated via a complex set of post-translational modifications of histones, also called h…
Msa0551480	4	47443208	47455899	E3 ubiquitin-protein ligase
Msa0567200	4	68528179	68538701	Enhancer of polycomb-like protein
Msa0190060	2	5523951	5537614	Produces ATP from ADP in the presence of a proton gradient across the membrane
Msa0374390	3	73829020	73834085	Protein of unknown function (DUF632)
Msa0732620	5	45173046	45178419	Protein VERNALIZATION INSENSITIVE
Msa0225860	2	76107885	76111812	-
Msa0554790	4	52489956	52505401	HB1, ASXL, restriction endonuclease HTH domain
Msa0880220	6	26742809	26747249	UDP-N-acetylmuramoyl-L-alanyl-D-glutamate--2, 6-diaminopimelate
Msa1196320	8	45115255	45119660	F-box FBD LRR-repeat protein
Msa0742400	5	62286755	62289798	Ribonuclease UK114-like
Msa0735020	5	50008723	50014406	homeobox-leucine zipper protein
Msa0744880	5	65890508	65895090	NA
Msa0729310	5	36320507	36324514	Miraculin-like
Msa0368060	3	64153407	64155807	ODORANT1-like
Msa0202880	2	25766705	25769758	Nuclear transcription factor Y subunit
Msa0195690	2	12566102	12568610	NA
Msa0891270	6	65250906	65254389	DNA recombination
Msa0714170	5	6798460	6803453	Ribonuclease III family
Msa0352410	3	21216772	21220916	Belongs to the membrane-bound acyltransferase family
Msa0877400	6	16811866	16813115	Dehydrogenase
Msa0578610	4	83144981	83148840	receptor-like protein kinase
Msa0227520	2	78786810	78787925	Tetraketide alpha-pyrone reductase
Msa0737990	5	55609955	55613515	Rop guanine nucleotide exchange factor
Msa0003040	1	5474713	5477355	Galactose oxidase-like
Msa0214210	2	58647202	58650866	BES1 BZR1 homolog protein
Msa1041880	7	79567317	79570004	fructose-bisphosphate aldolase
Msa0343890	3	2308574	2314971	Mitochondrial Rho GTPase
Msa0569570	4	71490854	71503780	clathrin-coated pit assembly
Msa0203330	2	27085437	27088065	The light-harvesting complex (LHC) functions as a light receptor, it captures and delivers excitation energy to photosystems with which it is closely associated
Msa0013920	1	21700280	21714934	disease resistance
Msa0547430	4	40655133	40661549	Auxin response factors (ARFs) are transcriptional factors that bind specifically to the DNA sequence 5'-TGTCTC-3' found in the auxin-responsive promoter elements (AuxREs)
Msa1179070	8	12227076	12269538	Nuclear chaperone required for maturation and nuclear export of pre-60S ribosome subunits
Msa0026580	1	50428442	50429364	Remorin, C-terminal region
Msa0032970	1	60122760	60124808	Microtubule-binding protein
Msa0728550	5	33260281	33264313	Belongs to the iron ascorbate-dependent oxidoreductase family
Msa1210160	8	68906980	68911283	Calmodulin binding protein-like
Msa0741240	5	60779763	60783320	-
Msa1171200	8	811653	813143	Belongs to the UDP-glycosyltransferase family
Msa0387530	3	91484090	91491190	Protein MODIFIER OF SNC1
Msa0027800	1	52398629	52401927	CDT1-like protein
Msa1042790	7	81078364	81083493	ribosome biogenesis protein
Msa0570870	4	73290200	73295103	Apoptotic chromatin condensation inducer in the nucleus
Msa0528050	4	729170	729466	Nonspecific lipid-transfer protein
Msa1026730	7	58899590	58901064	Belongs to the D-isomer specific 2-hydroxyacid dehydrogenase family
Msa0569580	4	71510631	71518491	tRNA uridine 5-carboxymethylaminomethyl modification enzyme
Msa0348880	3	11810521	11816612	acetyltransferase At3g50280-like
Msa0552300	4	48833505	48845911	E3 ubiquitin-protein ligase
Msa1198250	8	49598347	49600653	At4g38062-like
Msa0371520	3	69688402	69694545	Belongs to the multicopper oxidase family
Msa1175880	8	7479707	7481835	NAC domain-containing protein
Msa0728270	5	32792598	32796630	Belongs to the iron ascorbate-dependent oxidoreductase family
Msa0193230	2	9055745	9061653	Leucine-rich repeat receptor-like protein kinase
Msa1180860	8	15100016	15105676	Homeobox-leucine zipper protein
Msa0203030	2	26225343	26225975	Auxin-binding protein
Msa0573510	4	76740826	76742311	O-methyltransferase
Msa0724760	5	23839774	23842882	NA
Msa0041200	1	71514794	71525257	NA
Msa0722890	5	20405533	20408758	WAT1-related protein
Msa0011830	1	17756387	17760862	NA
Msa0569020	4	70734670	70738754	WD repeat-containing protein
Msa0727170	5	29366277	29370348	pfkB family carbohydrate kinase
Msa0577820	4	82115319	82123138	Belongs to the TRAFAC class myosin-kinesin ATPase superfamily. Kinesin family
Msa0546480	4	38207780	38216234	DNA ligase
Msa1214560	8	75285100	75291048	Protein of unknown function (DUF3119)
Msa1212730	8	72744205	72747260	dnaJ homolog subfamily C member
Msa0029950	1	55760721	55766390	DNA-directed RNA polymerase
Msa0043840	1	75304054	75307767	cationic amino acid transporter
Msa0722580	5	19922232	19926610	NHL domain-containing protein
Msa0195860	2	12830230	12835921	palmitoyl-(protein) hydrolase activity
Msa1009570	7	11274415	11283660	K-box region
Msa0041630	1	72050001	72054143	nucleobase-ascorbate transporter
Msa0900270	6	95757589	95763857	Disease resistance protein (TIR-NBS-LRR class)
Msa0547170	4	39951273	39952420	Homeobox-leucine zipper protein
Msa1222210	8	86451964	86458361	Mitochondrial Rho GTPase
Msa0378770	3	79693874	79698360	serine threonine-protein kinase
Msa0551400	4	47362015	47379580	E3 ubiquitin-protein ligase
Msa0560070	4	59319111	59319371	NA
Msa0535180	4	11264728	11272104	Holliday junction DNA helicase ruvB N-terminus
Msa0579290	4	83959987	83968227	Phosphorylase is an important allosteric enzyme in carbohydrate metabolism. Enzymes from different sources differ in their regulatory mechanisms and in their natural substrates. However, all known phosphorylases share catalytic and structural properties
Msa0869970	6	4235017	4238229	U3 small nucleolar RNA-associated protein
Msa0213850	2	57501982	57505437	sodium metabolite cotransporter BASS1
Msa0002580	1	4525823	4529417	vascular transport
Msa0373440	3	72444024	72452176	belongs to the metallo- dependent hydrolases superfamily. Urease alpha subunit family
Msa0348800	3	11632566	11632902	Belongs to the sulfotransferase 1 family
Msa1171590	8	1333401	1338793	Lignin degradation and detoxification of lignin-derived products
Msa0367270	3	62871075	62875227	KH domain-containing protein
Msa0025580	1	48930083	48935011	Pectate lyase
Msa0366830	3	61818654	61827439	Belongs to the DEAD box helicase family
Msa0378780	3	79699495	79702845	DNA recombination
Msa1016810	7	34308866	34310436	HOTHEAD-like
Msa1211980	8	71827639	71830989	DNA recombination
Msa1187710	8	27588960	27591262	TMV resistance protein N-like
Msa0742160	5	61974953	61978087	Belongs to the calycin superfamily. Lipocalin family
Msa0551370	4	47334891	47346137	Belongs to the small GTPase superfamily. Rho family
Msa1005280	7	2908957	2913815	NA
Msa0006430	1	9307928	9314762	ribosome biogenesis protein
Msa0574870	4	78614262	78625163	Nuclear pore complex protein
Msa0367020	3	62514479	62517796	Belongs to the disease resistance NB-LRR family
Msa0714050	5	6621837	6628688	prolyl 4-hydroxylase
Msa1221180	8	84696347	84700833	U4 U6.U5 small nuclear ribonucleoprotein 27 kDa
Msa1218880	8	81570815	81572592	Belongs to the peroxidase family. Classical plant (class III) peroxidase subfamily
Msa0901060	6	97309409	97312847	NA
Msa0543480	4	29854154	29858582	KH domain-containing protein
Msa0552600	4	49269996	49284428	pre-mRNA-processing protein
Msa0204750	2	30545164	30549758	citrate synthase
Msa1214350	8	74900505	74903498	Plant protein of unknown function (DUF936)
Msa0562920	4	63193051	63195978	DnaJ molecular chaperone homology domain
Msa0722460	5	19735308	19737851	Belongs to the PI3 PI4-kinase family
Msa0872350	6	7852212	7853227	NA
Msa0013670	1	21079804	21083580	B3 domain-containing transcription factor VRN1-like
Msa0355330	3	29299461	29302315	N-terminal peptidyl-glutamic acid acetylation
Msa0577480	4	81843455	81847042	Amidase
Msa0743910	5	64477851	64482380	Pectinesterase
Msa0890300	6	63238330	63243311	Belongs to the Frigida family
Msa0711010	5	2886482	2890529	Mitotic checkpoint protein
Msa1023280	7	50643169	50644476	Belongs to the GST superfamily
Msa0578210	4	82779755	82788547	Domain of unknown function (DUF4283)
Msa0542170	4	26245500	26259036	Chaperone protein which promotes assembly of the 20S proteasome as part of a heterodimer with PSMG1
Msa0741580	5	61291178	61294843	NA
Msa0382050	3	84507515	84509932	YGGT family
Msa1185110	8	21711717	21725799	disease resistance
Msa1034400	7	69857334	69864573	Belongs to the TRAFAC class myosin-kinesin ATPase superfamily. Kinesin family
Msa1037950	7	74713217	74736982	Cytoplasmic Fragile-X interacting family
Msa1191560	8	36243506	36247759	transcription factor
Msa1037220	7	73751779	73758005	Protein BREAST CANCER SUSCEPTIBILITY 1 homolog
Msa0024880	1	47720048	47721903	NA
Msa1200440	8	53061117	53067174	Diacylglycerol O-acyltransferase
Msa0189730	2	5185132	5186548	UDP-glucosyltransferase family
Msa1013310	7	19708405	19712155	F-box LRR-repeat protein
Msa0726180	5	26668976	26672585	DNA recombination
Msa0372740	3	71469396	71470117	LOB domain-containing protein
Msa0549970	4	45340810	45341882	NA
Msa0354900	3	28225113	28239355	Belongs to the formin-like family
Msa0579390	4	84037690	84045886	Phosphorylase is an important allosteric enzyme in carbohydrate metabolism. Enzymes from different sources differ in their regulatory mechanisms and in their natural substrates. However, all known phosphorylases share catalytic and structural properties
Msa0358030	3	42757596	42760861	Myb/SANT-like DNA-binding domain
Msa1174720	8	5886146	5899952	Nuclear pore complex protein
Msa0545380	4	35519084	35524658	-
Msa1010690	7	13881591	13885934	F-box RNI superfamily protein
Msa0539100	4	19657044	19665675	P-loop nucleoside triphosphate hydrolase superfamily protein
Msa0896740	6	87453642	87460650	Plastid division protein CDP1
Msa1019460	7	41177858	41183011	G3BP-like protein
Msa0192200	2	7959308	7961973	Squamosa promoter-binding-like protein
Msa1042640	7	80580760	80588305	Transcription elongation factor that enhances transcription elongation by RNA polymerase II (RNAPII)
Msa0195400	2	12243424	12248156	flavin-containing monooxygenase
Msa0546040	4	37164464	37173005	Nucleobase-ascorbate transporter
Msa0349920	3	14319264	14319562	Annexin-like protein
Msa0355240	3	29123267	29131011	PPR repeat
Msa0192360	2	8130949	8131420	Auxin-repressed 12.5 kDa
Msa1217760	8	80254525	80255213	zinc-finger of the FCS-type, C2-C2
Msa0565590	4	66462774	66468089	Belongs to the 'GDSL' lipolytic enzyme family
Msa1201950	8	55248467	55262085	Belongs to the mitochondrial carrier (TC 2.A.29) family
Msa0742260	5	62071159	62076623	Citrate synthase
Msa0219800	2	67661990	67662854	Blue copper
Msa0345020	3	4047259	4050609	DNA recombination
Msa0200610	2	20817576	20821162	DNA recombination
Msa0869150	6	3073792	3079047	NA
Msa0732410	5	44809949	44813375	Protein trichome birefringence-like 33
Msa1004800	7	2438787	2469284	HEAT repeat-containing protein
Msa0722440	5	19701522	19709685	NA
Msa0527850	4	535363	539245	Cell division control protein 2
Msa0383820	3	86827854	86829327	Glyco_18
Msa0195520	2	12349791	12354523	flavin-containing monooxygenase
Msa1177240	8	9591091	9596852	ATP-dependent RNA helicase
Msa0529300	4	2765081	2767302	Microtubule-associated protein
Msa0531960	4	6032364	6037031	Probably inactive leucine-rich repeat receptor-like protein kinase
Msa1201690	8	54862352	54863967	Belongs to the class I-like SAM-binding methyltransferase superfamily. RsmB NOP family
Msa1021530	7	45930805	45939200	General transcription factor 3C polypeptide
Msa0371170	3	69226877	69229068	Dof domain, zinc finger
Msa0185950	2	570341	576629	Solute carrier family 40 member 3
Msa0035270	1	63394338	63397917	-
Msa1037640	7	74348524	74353514	Tubulin is the major constituent of microtubules. The gamma chain is found at microtubule organizing centers (MTOC) such as the spindle poles or the centrosome
Msa0544560	4	33352044	33358146	Homeobox-leucine zipper protein
Msa1039950	7	77275534	77279024	Calmodulin-binding protein
Msa0555390	4	53392925	53399561	50S ribosomal protein
Msa0545370	4	35500298	35505234	-
Msa0372390	3	70860090	70861360	NA
Msa0542500	4	27598350	27607386	isoform X1
Msa1175120	8	6396410	6400081	Remorin, C-terminal region
Msa0717390	5	11169466	11174090	Filament-like plant protein
Msa1219160	8	81952432	81956354	Belongs to the UDP-glycosyltransferase family
Msa0370110	3	67577871	67585660	Biotin--protein ligase
Msa1219770	8	82659646	82666293	Belongs to the TRAFAC class myosin-kinesin ATPase superfamily. Kinesin family
Msa0219060	2	66531843	66539077	transcription factor
Msa0564740	4	65461609	65471151	Belongs to the universal ribosomal protein uL22 family
Msa0897870	6	90450337	90452337	NA
Msa0561350	4	60863663	60867526	DNA recombination
Msa0200790	2	21100915	21104886	Belongs to the protein kinase superfamily. Ser Thr protein kinase family
Msa0018920	1	32238791	32251914	Serine threonine-protein kinase
Msa0574830	4	78559399	78562855	Histone-lysine n-methyltransferase
Msa0224810	2	74762380	74773301	MMS19 nucleotide excision repair protein homolog
Msa0213030	2	55527783	55533686	Belongs to the TRAFAC class myosin-kinesin ATPase superfamily. Kinesin family
Msa0531920	4	6005726	6012143	chloroplast mRNA modification
Msa0193250	2	9064734	9066110	Belongs to the UDP-glycosyltransferase family
Msa0389240	3	93932851	93937872	-
Msa1225250	8	90594379	90599815	phosphatidylinositol 4-phosphate 5-kinase
Msa1206700	8	63803959	63807717	DNA recombination
Msa0379740	3	81094793	81101775	SANT SWI3, ADA2, N-CoR and TFIIIB'' DNA-binding domains
Msa0733450	5	46736496	46743499	Membrane protein of ER
Msa0563770	4	64232813	64234715	Rho GDP-dissociation inhibitor
Msa0007910	1	11291109	11297951	Plasma membrane ATPase
Msa0896530	6	86703585	86710561	At4g15970-like
Msa0742310	5	62176133	62182219	RNA helicase
Msa1190770	8	34003347	34011492	Belongs to the CTL (choline transporter-like) family
Msa1196570	8	46095055	46095750	F-box RNI FBD-like domain protein
Msa0726320	5	27065938	27072593	Argininosuccinate synthase
Msa1180560	8	14689956	14697918	DNA repair protein
Msa0555800	4	53828305	53830208	Protein of unknown function, DUF538
Msa0572370	4	75296241	75300113	inactive receptor kinase
Msa0377990	3	78702479	78703807	Cyanobacterial and plant NDH-1 subunit O
Msa0215510	2	60818275	60825976	Protein of unknown function (DUF3082)
Msa0894920	6	81535180	81539443	NA
Msa0005710	1	8393145	8398159	Belongs to the NPH3 family
Msa0579250	4	83925749	83932040	Belongs to the glycosyl hydrolase 1 family
Msa0532600	4	6794887	6796163	-
Msa1217750	8	80239345	80243422	Lipoamide acyltransferase component of branched-chain alpha-keto acid dehydrogenase complex
Msa0366390	3	61301320	61302872	Agamous-like MADS-box protein
Msa0542670	4	27933058	27936772	Equilibrative nucleotide transporter 3-like
Msa0360500	3	49848288	49851332	DEAD-box ATP-dependent RNA helicase
Msa1016680	7	33868328	33876162	Nsp1-like C-terminal region
Msa0869960	6	4230269	4234561	Prokaryotic RING finger family 4
Msa0871270	6	6170119	6171645	-
Msa0559380	4	58563864	58566801	DNA recombination
Msa1024990	7	55063569	55070609	resistance protein
Msa1211640	8	71347057	71350000	-
Msa0347530	3	8631342	8634311	ATPases associated with a variety of cellular activities
Msa0878400	6	19302912	19309314	Inactive leucine-rich repeat receptor-like protein kinase
Msa0545920	4	36886682	36912799	DNA polymerase epsilon catalytic subunit
Msa0013970	1	21830187	21844181	Belongs to the iron ascorbate-dependent oxidoreductase family
Msa0566270	4	67299922	67307468	Kinetochore protein Nuf2
Msa0357120	3	37869191	37870800	Transcription factor
Msa0029960	1	55797636	55801276	Sieve element occlusion
Msa0900210	6	95645141	95650242	Associates with the EF-Tu.GDP complex and induces the exchange of GDP to GTP. It remains bound to the aminoacyl-tRNA.EF- Tu.GTP complex up to the GTP hydrolysis stage on the ribosome
Msa1216260	8	77892188	77894201	ribosomal protein
Msa0227270	2	78060057	78065374	FRIGIDA-like protein
Msa1186820	8	25712492	25716586	Belongs to the protein kinase superfamily
Msa0528320	4	1113355	1116807	Belongs to the D-isomer specific 2-hydroxyacid dehydrogenase family
Msa1179290	8	12635469	12649729	Plant lipoxygenase may be involved in a number of diverse aspects of plant physiology including growth and development, pest resistance, and senescence or responses to wounding
Msa0723090	5	20718949	20722173	WAT1-related protein
Msa0741670	5	61381466	61383185	NA
Msa1010660	7	13867082	13871422	F-box RNI superfamily protein
Msa1010510	7	13682430	13686426	F-box FBD LRR-repeat protein
Msa0203840	2	28337577	28339453	NA
Msa0358290	3	43047916	43056838	Zn-dependent metallo-hydrolase RNA specificity domain
Msa0713920	5	6399048	6404648	Condensin II non structural maintenance of chromosomes subunit
Msa0353100	3	22897647	22901005	-
Msa1202380	8	56034723	56038721	F-box FBD LRR-repeat protein
Msa0879070	6	20612255	20629741	valine--tRNA ligase
Msa1020020	7	42240341	42245368	-
Msa0198060	2	16597970	16627995	Mitochondrial GTPase that catalyzes the GTP-dependent ribosomal translocation step during translation elongation. During this step, the ribosome changes from the pre-translocational (PRE) to the post-translocational (POST) state as the newly formed A- site-bound peptidyl-tRNA and P-site-bound deacylated tRNA move to the P and E sites, respectively. Catalyzes the coordinated movement of the two tR…
Msa0724800	5	23900425	23903995	HVA22-like protein
Msa1014580	7	23643115	23647018	NA
Msa0372110	3	70421668	70425038	Belongs to the membrane-bound acyltransferase family
Msa0187640	2	2341354	2343652	Trihelix transcription factor
Msa0387890	3	91994326	91995585	Non-specific lipid-transfer protein-like protein
Msa0721800	5	18786752	18787319	palmitoyl-(protein) hydrolase activity
Msa1027700	7	60213348	60217075	UDP-galactose UDP-glucose transporter
Msa0571610	4	74299726	74304246	UDP-N-acetylmuramoyl-L-alanyl-D-glutamate--2, 6-diaminopimelate
Msa1201970	8	55297536	55299181	Transcriptional activator that specifically binds 5'- GATA-3' or 5'-GAT-3' motifs within gene promoters
Msa0884590	6	38267222	38269651	UDP-glycosyltransferase
Msa0370730	3	68609517	68612618	DNA polymerase III
Msa0227380	2	78290715	78293751	transcription factor
Msa0569010	4	70651327	70662025	Tetratricopeptide repeat
Msa0546460	4	38185899	38188601	Protein UPSTREAM OF FLC isoform X1
Msa1175250	8	6542664	6545246	ethylene-responsive transcription factor
Msa0375040	3	74620028	74622312	NA
Msa0579880	4	84723942	84731802	Pentatricopeptide repeat-containing protein
Msa0379090	3	79984418	79986564	Thylakoid lumenal 17.9 kDa protein
Msa0886000	6	43797035	43807364	Plant transposase (Ptta/En/Spm family)
Msa0373590	3	72654485	72656691	Mitotic spindle checkpoint protein
Msa0553300	4	50242019	50244997	NA
Msa0033220	1	60576555	60578421	transcription factor
Msa0724830	5	23922163	23927663	-
Msa1219230	8	82030899	82037166	plant mutator transposase zinc finger
Msa0034870	1	62864417	62868398	Myb family transcription factor
Msa0025290	1	48286243	48290422	NA
Msa1174470	8	5559958	5568402	WD repeat-containing protein
Msa1182080	8	17005651	17011083	TMV resistance protein N-like
Msa0540170	4	21804687	21807224	FAD binding domain
Msa0367820	3	63733805	63738527	-
Msa0870970	6	5680838	5681500	Miraculin-like
Msa0531380	4	5600226	5600615	-
Msa0346690	3	7328024	7333509	Sister chromatid cohesion 1 protein
Msa0379390	3	80509570	80512001	kDa ribonucleoprotein
Msa1179120	8	12324190	12327416	cellular transition metal ion homeostasis
Msa1205610	8	61936902	61939996	malate transporter
Msa0038240	1	67600382	67608282	ABC transporter G family member
Msa1214650	8	75354440	75356033	Ethylene-responsive transcription factor WIN1-like
Msa0203270	2	27016273	27022011	beta-galactosidase
Msa0709900	5	1083875	1103410	P-loop nucleoside triphosphate hydrolase superfamily protein
Msa1194860	8	42406903	42410198	F-box RNI FBD-like domain protein
Msa0575840	4	79747310	79750413	May act as a component of the auxin efflux carrier
Msa1188790	8	29428902	29437739	Belongs to the cyclin family
Msa1023570	7	51627018	51629482	Protein of unknown function (DUF674)
Msa0716080	5	9431147	9437368	Repeated motif present between transmembrane helices in cystinosin, yeast ERS1p, mannose-P-dolichol utilization defect 1, and other hypothetical proteins.
Msa1216250	8	77886261	77890892	1,4-beta-D-glucanase-like
Msa1217000	8	79191944	79196368	splicing factor
Msa0534930	4	10694336	10699548	Belongs to the 'GDSL' lipolytic enzyme family
Msa0190570	2	6044866	6048892	-
Msa0883450	6	34530450	34534567	LRR receptor-like serine threonine-protein kinase
Msa0878500	6	19603895	19609932	CS domain
Msa0722030	5	19193862	19199158	Polygalacturonase
Msa1171050	8	540841	550065	Lysine-specific histone
Msa0876220	6	14036762	14042322	Cytokinin hydroxylase-like
Msa0551460	4	47404915	47410471	NA
Msa0551340	4	47314038	47318997	Stomatin-like protein
Msa1033700	7	68904921	68909752	Strictosidine synthase
Msa0720410	5	16385824	16387102	Belongs to the tetraspanin (TM4SF) family
Msa0218070	2	65100123	65103189	Belongs to the protein kinase superfamily
Msa0367550	3	63228683	63231471	Serine arginine repetitive matrix protein
Msa1004480	7	1980654	1983240	Myb/SANT-like DNA-binding domain
Msa1006750	7	5530570	5531594	lipid-transfer protein
Msa0221750	2	70530744	70535549	Auxin response factors (ARFs) are transcriptional factors that bind specifically to the DNA sequence 5'-TGTCTC-3' found in the auxin-responsive promoter elements (AuxREs)
Msa0044830	1	76415326	76441277	Serine threonine-protein kinase
Msa0574210	4	77576357	77580184	Myb/SANT-like DNA-binding domain
Msa0351650	3	18818827	18827469	Belongs to the cytochrome P450 family
Msa0573230	4	76327765	76333739	tRNA pseudouridine synthase
Msa0376930	3	77257147	77258178	Belongs to the glycosyltransferase 8 family
Msa0539110	4	19676771	19679084	Glutelin type-A
Msa0547380	4	40345067	40348069	NA
Msa0717900	5	11827926	11831906	Belongs to the cyclin family
Msa0887180	6	48274124	48278989	NA
Msa1033420	7	68467977	68470193	Transcription factor bHLH106-like
Msa0877250	6	16416596	16424276	NA
Msa1038790	7	75762205	75767761	BONZAI 3-like
Msa0375740	3	75552135	75555384	Belongs to the peptidase S10 family
Msa1039020	7	76043617	76045107	transcription factor
Msa1039250	7	76378415	76397970	DNA polymerase
Msa0897000	6	88202252	88206853	NA
Msa0005740	1	8413304	8422115	Belongs to the enoyl-CoA hydratase isomerase family
Msa0533000	4	7623803	7638300	Domain of unknown function (DUF3453)
Msa0210600	2	50812677	50817463	dihydrokaempferol 4-reductase activity
Msa0715840	5	9045802	9046347	STS14 protein-like
Msa0868320	6	1824152	1833507	U3 small nucleolar RNA-associated protein
Msa0871740	6	6880170	6888509	Putative death-receptor fusion protein (DUF2428)
Msa0568070	4	69678563	69682049	Protein UPSTREAM OF
Msa0380210	3	81856622	81860849	Alkaline neutral invertase
Msa0530820	4	4900006	4907839	Dip2/Utp12 Family
Msa1178540	8	11329017	11333673	Protein Brevis radix-like
Msa1220030	8	83038939	83043228	Growth-regulating factor
Msa0029990	1	55870219	55873988	Sieve element occlusion
Msa1178120	8	10760844	10765210	UPF0187 protein At3g61320
Msa0020090	1	35005247	35008015	Component of the exocyst complex involved in the docking of exocytic vesicles with fusion sites on the plasma membrane
Msa1219880	8	82822603	82824986	Guanine nucleotide-binding protein subunit gamma
Msa0542640	4	27845122	27848836	Equilibrative nucleotide transporter 3-like
Msa0568300	4	69912974	69916702	-
Msa0357650	3	41149182	41152027	N-terminal peptidyl-glutamic acid acetylation
Msa1040130	7	77491766	77497703	Diphthamide synthase
Msa0551210	4	47152997	47164732	NYN domain
Msa0551420	4	47370594	47376182	DNA-dependent RNA polymerase catalyzes the transcription of DNA into RNA using the four ribonucleoside triphosphates as substrates
Msa0045530	1	77471438	77474178	psbP-like protein 2
Msa0739280	5	57442788	57448799	ATP-dependent DNA helicase
Msa1199950	8	52243598	52251974	Protein Brevis radix-like
Msa0551780	4	47942028	47944816	ADP binding
Msa0562140	4	61773618	61787093	superfamily. Protein
Msa0036710	1	65380016	65381152	Protein TRANSPARENT TESTA
Msa1187180	8	26625329	26630780	NA
Msa0581410	4	86776704	86788261	Bifunctional dethiobiotin synthetase 7,8-diamino-pelargonic acid aminotransferase
Msa0535200	4	11285687	11289842	Binds to the 60S ribosomal subunit and prevents its association with the 40S ribosomal subunit to form the 80S initiation complex in the cytoplasm. May also be involved in ribosome biogenesis
Msa0023870	1	45730458	45736276	YLS9-like
Msa1010540	7	13729072	13732425	hydrolase
Msa0021500	1	38380770	38382297	-
Msa0877320	6	16714016	16721812	Belongs to the AAA ATPase family
Msa0202010	2	23980528	23986502	Pentatricopeptide repeat-containing protein
Msa1202350	8	56006611	56011288	F-box FBD LRR-repeat protein
Msa0379760	3	81107656	81114396	SANT SWI3, ADA2, N-CoR and TFIIIB'' DNA-binding domains
Msa1034730	7	70342590	70345928	G-type lectin S-receptor-like serine threonine-protein kinase
Msa0197900	2	16244103	16251506	Pentatricopeptide repeat-containing protein At4g16390
Msa0716780	5	10267049	10269557	NA
Msa0359920	3	48486004	48488247	LRR receptor-like serine threonine-protein kinase
Msa0539800	4	21081104	21084137	FAR1-related protein
Msa1202270	8	55905092	55907482	Retinoblastoma-related
Msa0726190	5	26674552	26678549	Sec-independent protein translocase protein
Msa0740860	5	60096631	60099890	Auxin-induced protein 5NG4
Msa1035650	7	71621726	71627255	Arm repeat protein interacting with
Msa1031040	7	65312693	65315912	Belongs to the protein kinase superfamily. Ser Thr protein kinase family
Msa0189310	2	4712060	4730825	separase
Msa0552100	4	48544426	48552024	receptor-like protein kinase
Msa1211410	8	71085921	71090119	LRR receptor-like serine threonine-protein kinase FEI
Msa1177230	8	9585356	9589856	Removes the phosphate from trehalose 6-phosphate to produce free trehalose
Msa0386270	3	90043664	90046361	Outer envelope pore protein
Msa0219510	2	67159102	67160755	Heavy-metal-associated domain
Msa0364120	3	56798277	56806568	Belongs to the TRAFAC class myosin-kinesin ATPase superfamily. Kinesin family
Msa0551490	4	47447654	47453331	DNA-dependent RNA polymerase catalyzes the transcription of DNA into RNA using the four ribonucleoside triphosphates as substrates
Msa1179520	8	12950240	12955723	Belongs to the argonaute family
Msa0040890	1	71152167	71156730	NA
Msa0032430	1	59520204	59529227	RNA-binding protein
Msa0899790	6	95191988	95194863	proline-rich receptor-like protein kinase
Msa0575330	4	79190926	79193009	Protein of unknown function, DUF599
Msa0377120	3	77482292	77486778	serine threonine-protein kinase
Msa0374180	3	73447842	73451447	Belongs to the peptidase A1 family
Msa0715420	5	8481634	8494169	disease resistance
Msa0016120	1	26856155	26858291	Protein LIGHT-DEPENDENT SHORT HYPOCOTYLS
Msa0722220	5	19428777	19431831	Plant protein of unknown function (DUF936)
Msa1195830	8	44192083	44194826	F-box RNI FBD-like domain protein
Msa0045380	1	77304449	77314355	ATP synthase alpha/beta family, beta-barrel domain
Msa0716870	5	10446104	10450121	NA
Msa0191710	2	7347429	7350960	-
Msa0725850	5	25751021	25753623	Belongs to the major facilitator superfamily. Sugar transporter (TC 2.A.1.1) family
Msa0385820	3	89541100	89547339	-
Msa0363200	3	55390423	55395390	Belongs to the protein kinase superfamily. Ser Thr protein kinase family
Msa0030350	1	56615813	56617763	PDDEXK-like family of unknown function
Msa0344570	3	3352099	3357291	Belongs to the 'GDSL' lipolytic enzyme family
Msa0546680	4	38868535	38870476	Heavy-metal-associated domain
Msa0876560	6	14810091	14814081	DUF761-associated sequence motif
Msa0041850	1	72422292	72425551	-
Msa1213190	8	73281447	73286283	Rhomboid family
Msa0347560	3	8696285	8699032	Belongs to the oxygen-dependent FAD-linked oxidoreductase family
Msa0371960	3	70258833	70260318	Homeobox-leucine zipper protein ATHB-6-like
Msa0385340	3	88854221	88868730	Belongs to the TRAFAC class myosin-kinesin ATPase superfamily. Kinesin family
Msa0715690	5	8772476	8772961	-
Msa1028700	7	61852766	61859617	peripheral T cell tolerance induction
Msa0542720	4	28049870	28054369	H ACA ribonucleoprotein complex non-core subunit
Msa0744500	5	65294113	65303878	Belongs to the disease resistance NB-LRR family
Msa1200890	8	53969281	53973400	Belongs to the cyclin family
Msa0532170	4	6159135	6167101	Plant transposase (Ptta/En/Spm family)
Msa0558670	4	57605350	57608554	Belongs to the glycosyl hydrolase 5 (cellulase A) family
Msa0201250	2	22329889	22335070	Ankyrin repeat-containing protein
Msa1180850	8	15092591	15094834	NA
Msa0544230	4	32426644	32431573	NA
Msa0879530	6	22070422	22074216	IQ-DOMAIN 1-like
Msa1035210	7	70974458	70981183	dna polymerase delta small
Msa1222060	8	86262034	86264326	WAT1-related protein
Msa0541960	4	26025083	26026319	RING-type E3 ubiquitin transferase
Msa0001940	1	3702916	3707527	AP2-like ethylene-responsive transcription factor
Msa0372670	3	71322464	71327964	-
Msa0209480	2	47978824	47983078	NA
Msa0548730	4	43004192	43006751	NA
Msa0566890	4	68124152	68127919	alpha-galactosidase
Msa1170990	8	414387	415321	Protein of unknown function (DUF1191)
Msa1010150	7	12829795	12833274	proline-rich receptor-like protein kinase
Msa0195500	2	12322403	12329958	1-deoxy-D-xylulose-5-phosphate synthase
Msa0560280	4	59541950	59546251	ABC transporter G family member
Msa1218200	8	80749972	80751075	Major allergen Pru
Msa0346960	3	7857180	7860672	Regulator of nonsense transcripts
Msa0358880	3	44933685	44937239	Belongs to the eukaryotic ribosomal protein eL20 family
Msa0002450	1	4341392	4352003	NA
Msa0715060	5	7927277	7928956	Thermospermine synthase ACAULIS5-like
Msa0879270	6	21215893	21218359	Transaldolase
Msa0222170	2	71201272	71202537	Belongs to the PAL histidase family
Msa0191250	2	6804334	6810029	A domain family that is part of the cupin metalloenzyme superfamily.
Msa0215250	2	60314058	60317483	NA
Msa1030210	7	64200192	64203072	Serine threonine-protein kinase
Msa0726000	5	26144967	26151295	psbQ-like protein 1
Msa1038150	7	74947191	74948788	Caleosin related protein
Msa0874460	6	10247491	10261620	TMV resistance protein N-like
Msa1214080	8	74570938	74572425	Peptidyl-prolyl cis-trans isomerase
Msa1035570	7	71446043	71448641	-
Msa0901070	6	97327257	97330198	NA
Msa0194540	2	10737367	10739617	Belongs to the eukaryotic ribosomal protein eL38 family
Msa0894470	6	80232022	80235659	NA
Msa1214520	8	75203991	75215417	Component of the post-replicative DNA mismatch repair system (MMR)
Msa1006190	7	4878663	4886406	PQQ enzyme repeat
Msa1019930	7	42103196	42110257	F-box kelch-repeat protein
Msa0554770	4	52465993	52469369	transcription
Msa0529270	4	2721644	2726164	Methyltransferase
Msa0738580	5	56349208	56355297	-
Msa0385230	3	88734881	88738925	isoform X1
Msa0200080	2	19659804	19660820	Major allergen Pru
Msa0896010	6	85367276	85372967	Protein kinase domain
Msa0017740	1	29641772	29644135	SANT SWI3, ADA2, N-CoR and TFIIIB'' DNA-binding domains
Msa0874300	6	10109969	10115794	TMV resistance protein N-like
Msa0734310	5	48072388	48078790	Jacalin-like lectin domain
Msa1174560	8	5665197	5666594	Guanine nucleotide-binding protein subunit gamma
Msa0020290	1	35239750	35245564	Pentatricopeptide repeat-containing protein At1g80270, mitochondrial-like
Msa1010160	7	12841075	12849457	NA
Msa0382010	3	84459794	84461183	Trihelix transcription factor
Msa1199080	8	50927436	50930954	Mechanosensitive ion channel
Msa0551190	4	47081222	47089035	NYN domain
Msa0535340	4	11564650	11573944	TMV resistance protein N-like
Msa1218350	8	80973138	80974592	tyrosine--tRNA
Msa0001310	1	3009710	3013034	Prostaglandin E synthase
Msa0876040	6	13416368	13426887	WSTF, HB1, Itc1p, MBD9 motif 1
Msa0038490	1	67970948	67975793	Histidine
Msa0002240	1	4082267	4084638	protein At1g32220, chloroplastic-like
Msa0355670	3	30470242	30472965	Belongs to the 'GDSL' lipolytic enzyme family
Msa1201470	8	54632583	54637083	Protein MID1-COMPLEMENTING ACTIVITY
Msa0896390	6	86488918	86491835	Glycine-rich RNA-binding protein
Msa0746270	5	68423949	68430418	gene silencing by RNA
Msa0560060	4	59301891	59312427	NA
Msa0867890	6	1137168	1142872	A domain family that is part of the cupin metalloenzyme superfamily.
Msa0016470	1	27256639	27259584	Protein TIC 21, chloroplastic
Msa0710000	5	1493576	1497198	NA
Msa1187670	8	27524800	27526233	Plant protein of unknown function
Msa0009140	1	13366038	13369723	POT family
Msa0373370	3	72376148	72379683	ribosome biogenesis GTPase
Msa0378540	3	79369018	79374233	phosphatidylinositol 4-phosphate 5-kinase
Msa0030690	1	57095603	57097696	65-kDa microtubule-associated protein
Msa0534590	4	10081476	10083720	BEST Arabidopsis thaliana protein match is Protein of
Msa0871070	6	5915307	5916584	Plant protein of unknown function
Msa0010530	1	15935753	15938232	f-box protein
Msa1172160	8	2012897	2018605	Probably involved in the RNA silencing pathway and required for the generation of small interfering RNAs (siRNAs)
Msa0033570	1	61134404	61141285	Belongs to the glycosyltransferase 8 family
Msa1200090	8	52399335	52403765	Belongs to the cytochrome P450 family
Msa0551950	4	48301684	48313486	Amino acid permease
Msa0000700	1	1912901	1914702	NA
Msa1174120	8	5191454	5191810	14 kDa proline-rich protein
Msa0900350	6	95822581	95824972	Catalyzes xyloglucan endohydrolysis (XEH) and or endotransglycosylation (XET). Cleaves and religates xyloglucan polymers, an essential constituent of the primary cell wall, and thereby participates in cell wall construction of growing tissues
Msa0189940	2	5383397	5386909	Belongs to the TPP enzyme family
Msa0198010	2	16507459	16511529	Protein ENDOSPERM DEFECTIVE 1-like
Msa0542770	4	28126280	28129268	cystathionine gamma-lyase activity
Msa1041500	7	79084486	79088498	KIP1-like protein
Msa0561940	4	61606408	61609405	-
Msa0343620	3	1966281	1982079	RRP12-like
Msa1183780	8	19194501	19195401	NA
Msa0901850	6	98809573	98812628	GPI-anchored protein
Msa1179730	8	13318212	13324003	DNA recombination
Msa0709610	5	754140	755550	EPIDERMAL PATTERNING FACTOR-like protein
Msa1032100	7	66939158	66939928	NA
Msa1015490	7	28089017	28092871	NA
Msa0541570	4	25551492	25555508	Serine threonine-protein kinase
Msa0547400	4	40375381	40377767	ZINC FINGER protein
Msa1182240	8	17293416	17300069	-
Msa0541630	4	25612395	25617268	Belongs to the peptidase S10 family
Msa1010490	7	13675038	13679072	F-box FBD LRR-repeat protein
Msa0887640	6	49830846	49834933	NA
Msa0540870	4	23786233	23789098	f-box protein
Msa0000360	1	1473031	1476956	Belongs to the iron ascorbate-dependent oxidoreductase family
Msa0571510	4	74221032	74232149	Domain of unknown function (DUF3527)
Msa0022400	1	41975792	41978111	Homeobox-leucine zipper protein
Msa0358740	3	44298803	44302815	Belongs to the multi antimicrobial extrusion (MATE) (TC 2.A.66.1) family
Msa1190710	8	33893109	33896188	F-box FBD LRR-repeat protein
Msa0222790	2	72166776	72177997	methyl-CpG-binding domain-containing protein 7-like
Msa0208190	2	42777052	42781329	NHP2-like protein 1
Msa1018690	7	39122686	39131605	Monocopper oxidase-like protein
Msa0562380	4	62196591	62205229	Belongs to the iron ascorbate-dependent oxidoreductase family
Msa1202850	8	56533510	56540785	Pyridine nucleotide-disulfide oxidoreductase domain-containing protein
Msa0024570	1	47156050	47158570	Purple acid phosphatase
Msa0575440	4	79335368	79337891	Belongs to the multi antimicrobial extrusion (MATE) (TC 2.A.66.1) family
Msa1035710	7	71680379	71691513	F-box LRR-repeat protein
Msa0578360	4	82900788	82905172	gene silencing by RNA
Msa1201370	8	54572483	54575935	Belongs to the peptidase A1 family
Msa1187260	8	26769797	26771923	AP2-like ethylene-responsive transcription factor
Msa1015780	7	30291056	30292507	F-box FBD LRR-repeat protein
Msa0005250	1	7714131	7714853	Zinc transporter 4
Msa0869270	6	3345239	3357902	CDK-activating kinase assembly factor MAT1
Msa0033640	1	61239520	61244244	F-box LRR-repeat protein
Msa0223750	2	73389916	73392665	NA
Msa0547050	4	39754068	39761433	Cytokinin-activating enzyme working in the direct activation pathway. Phosphoribohydrolase that converts inactive cytokinin nucleotides to the biologically active free-base forms
Msa0040640	1	70919140	70924353	Mitogen-activated protein kinase kinase kinase
Msa0543350	4	29529109	29533239	G-type lectin S-receptor-like serine threonine-protein kinase
Msa0368430	3	65077609	65081796	Thylakoid lumenal 15 kDa
Msa0571640	4	74333607	74340462	Serine/Threonine protein kinases, catalytic domain
Msa0350720	3	16046115	16052119	Belongs to the disease resistance NB-LRR family
Msa0213740	2	57278923	57290475	alpha-amylase subtilisin
Msa1032390	7	67270134	67273097	Belongs to the 'GDSL' lipolytic enzyme family
Msa1180200	8	13977945	13983008	LRR receptor-like serine threonine-protein kinase
Msa0358430	3	43321567	43326716	Tornado 1
Msa0007790	1	11121230	11126328	Replication protein A 32 kDa subunit
Msa0387760	3	91833259	91838667	SAWADEE domain
Msa1219260	8	82084617	82088830	Belongs to the peptidase A1 family
Msa1205490	8	61837933	61844043	phosphatase 2c
Msa0727090	5	29078991	29082181	NA
Msa0553390	4	50504179	50507343	phosphatase 2C
Msa0533270	4	8064231	8071816	Belongs to the mitochondrial carrier (TC 2.A.29) family
Msa0343200	3	1212802	1215168	Remorin, C-terminal region
Msa1206950	8	64286073	64298450	Belongs to the iron ascorbate-dependent oxidoreductase family
Msa1027670	7	60166148	60171115	Flap endonuclease GEN-like
Msa0747030	5	70693749	70700633	Component of the EKC KEOPS complex that is required for the formation of a threonylcarbamoyl group on adenosine at position 37 (t(6)A37) in tRNAs that read codons beginning with adenine. The complex is probably involved in the transfer of the threonylcarbamoyl moiety of threonylcarbamoyl-AMP (TC-AMP) to the N6 group of A37. Likely plays a direct catalytic role in this reaction, but requires other…
Msa0216350	2	62138474	62139535	Belongs to the helicase family
Msa1009590	7	11288863	11290425	NA
Msa0723650	5	21529415	21532318	NA
Msa0573270	4	76371257	76380736	Superkiller viralicidic activity 2-like
Msa0532060	4	6088356	6096322	Plant transposase (Ptta/En/Spm family)
Msa0570490	4	72621447	72624156	Peptidyl-prolyl cis-trans isomerase
Msa0021120	1	37315338	37316155	zinc-binding in reverse transcriptase
Msa0571140	4	73668234	73672566	Squamosa promoter-binding-like protein
Msa0017950	1	29996728	30008475	AP2-like ethylene-responsive transcription factor
Msa0045160	1	76858476	76867637	V-type proton ATPase subunit
Msa1020670	7	44419065	44422134	Inactive leucine-rich repeat receptor-like protein kinase
Msa0037760	1	66903630	66904196	ZINC FINGER protein
Msa1009340	7	10703290	10707425	ribonuclease H protein
Msa0879190	6	20973592	20976080	Transaldolase
Msa0041680	1	72100758	72104223	Glycosyl hydrolase family 10 protein
Msa0722850	5	20356828	20359664	bHLH-MYC and R2R3-MYB transcription factors N-terminal
Msa1025030	7	55109984	55126635	resistance protein
Msa1040010	7	77331702	77333340	PsbP domain-containing protein 1
Msa0035380	1	63545831	63549332	-
Msa0549580	4	44776041	44779153	NA
Msa1041120	7	78618032	78620568	SANT SWI3, ADA2, N-CoR and TFIIIB'' DNA-binding domains
Msa0893490	6	77992222	77993323	Major allergen Pru
Msa0554860	4	52592210	52598502	The proteasome is a multicatalytic proteinase complex which is characterized by its ability to cleave peptides with Arg, Phe, Tyr, Leu, and Glu adjacent to the leaving group at neutral or slightly basic pH
Msa1037050	7	73567117	73568876	NA
Msa1172080	8	1971692	1977393	Probably involved in the RNA silencing pathway and required for the generation of small interfering RNAs (siRNAs)
Msa0219820	2	67684240	67689389	Beta-amylase
Msa1186390	8	24638335	24640095	helicase activity
Msa0875430	6	12015399	12017622	transposon protein
Msa0548800	4	43095758	43104766	E3 ubiquitin ligase BIG BROTHER-like
Msa0045100	1	76798737	76808406	ATP synthase alpha/beta family, beta-barrel domain
Msa0717140	5	10799834	10803153	Belongs to the carbohydrate kinase PfkB family
Msa0364510	3	57664530	57665700	transcription factor
Msa0895010	6	81699260	81705345	Replication factor C subunit
Msa0546490	4	38220842	38222645	Protein of unknown function (DUF1635)
Msa0366960	3	62335318	62340162	Belongs to the disease resistance NB-LRR family
Msa0013810	1	21440570	21447077	Belongs to the mitochondrial carrier (TC 2.A.29) family
Msa1172020	8	1920234	1925940	Probably involved in the RNA silencing pathway and required for the generation of small interfering RNAs (siRNAs)
Msa0027230	1	51469934	51477811	lysine-specific demethylase
Msa1182310	8	17405316	17414065	-
Msa0043720	1	75112684	75117004	ZINC FINGER protein
Msa1175710	8	7205679	7208658	Domain of unknown function (DUF4413)
Msa1220910	8	84294265	84297210	WD repeat-containing protein
Msa0377560	3	78164641	78169587	tRNA (guanine(26)-N(2))-dimethyltransferase-like
Msa0015710	1	25317635	25319773	Protein LIGHT-DEPENDENT SHORT HYPOCOTYLS
Msa0887190	6	48291105	48292632	NA
Msa0574220	4	77580911	77584299	Chloroplast processing
Msa0376050	3	76070337	76075408	Dehydrogenase reductase SDR family member on chromosome
Msa0549760	4	44958593	44962819	Cytochrome c biogenesis protein
Msa0216820	2	63007735	63009305	Domain of unknown function (DUF4408)
Msa1025540	7	56246966	56252272	disease resistance
Msa0737010	5	53803926	53807611	FRIGIDA-like protein
Msa0008180	1	11814586	11816977	BOBBER 1-like
Msa1218310	8	80926021	80927475	tyrosine--tRNA
Msa0019110	1	32977550	32977879	NA
Msa0214300	2	58832985	58843597	WRKY transcription factor
Msa0204970	2	30953242	30959818	Condensin-2 complex subunit
Msa0728980	5	35379738	35384219	NA
Msa0037390	1	66371954	66380424	tRNA pseudouridine synthase
Msa0712670	5	4497171	4499422	Histidine phosphatase superfamily (branch 1)
Msa1009100	7	9971425	9978144	longifolia
Msa1033690	7	68899787	68903505	Strictosidine synthase
Msa1207280	8	64702854	64710300	asparagine--tRNA ligase, chloroplastic
Msa1030300	7	64307368	64311680	high mobility group
Msa0015070	1	24398473	24402123	iq-domain
Msa0738460	5	56226545	56230206	NA
Msa0735280	5	50409736	50411887	Belongs to the peroxidase family. Classical plant (class III) peroxidase subfamily
Msa0360020	3	48779934	48782177	LRR receptor-like serine threonine-protein kinase
Msa0200260	2	19996265	19997302	zinc-finger of the FCS-type, C2-C2
Msa1195530	8	43564176	43567389	Paired amphipathic helix protein
Msa1008030	7	7913639	7925001	Belongs to the glycosyl hydrolase 5 (cellulase A) family
Msa0574170	4	77540930	77545036	proteinaceous RNase P
Msa0225760	2	75894713	75899124	B3 domain-containing protein
Msa0388940	3	93485756	93491337	At1g51745-like
Msa0734750	5	49123989	49126366	UDP-glycosyltransferase 87A1-like
Msa0209190	2	46283113	46286294	Belongs to the cytochrome P450 family
Msa1039960	7	77282914	77286689	Calmodulin-binding protein
Msa1038070	7	74877423	74879902	zinc finger CCCH domain-containing protein
Msa0725250	5	24836968	24844528	DNA polymerase
Msa1204560	8	60349021	60352060	Homeobox-leucine zipper protein
Msa0022140	1	41206669	41216277	Zinc finger MYM-type protein
Msa0025010	1	47970245	47974603	Domain of unknown function (DUF296)
Msa1211780	8	71514928	71519147	Microtubule-associated protein RP EB family member
Msa0363070	3	55195288	55200505	Belongs to the protein kinase superfamily. Ser Thr protein kinase family
Msa0215680	2	61082892	61087433	NA
Msa1179330	8	12696405	12698303	Serine threonine-protein phosphatase 7 long form homolog
Msa1202030	8	55421715	55438877	MORC family CW-type zinc finger protein
Msa0039560	1	69272372	69277993	NA
Msa0878490	6	19582325	19585495	NA
Msa1192710	8	38645887	38653962	NA
Msa0545700	4	36226656	36231095	Excises uracil residues from the DNA which can arise as a result of misincorporation of dUMP residues by DNA polymerase or due to deamination of cytosine
Msa0741380	5	61083010	61085805	Belongs to the GST superfamily
Msa0377630	3	78238298	78242698	tRNA (guanine(26)-N(2))-dimethyltransferase-like
Msa0212050	2	53701610	53703661	Belongs to the peroxidase family. Classical plant (class III) peroxidase subfamily
Msa0208390	2	43056159	43059388	2-alkenal reductase (NADP( )-dependent)-like
Msa0009230	1	13460817	13464403	Branched-chain-amino-acid aminotransferase-like protein 3
Msa0045410	1	77339800	77343236	V-type proton ATPase subunit
Msa0367590	3	63284589	63287831	WAT1-related protein At3g02690
Msa0569190	4	71047784	71056128	-
Msa0891710	6	67761661	67764775	DNA-directed RNA polymerases I, II, and III subunit
Msa0002230	1	4076198	4081543	MADS-box transcription factor
Msa0881490	6	28673027	28676335	Belongs to the TPP enzyme family
Msa0552140	4	48565259	48566260	NA
Msa0555880	4	53890304	53900913	NA
Msa0575480	4	79377229	79384134	ATP-dependent serine protease that mediates the selective degradation of misfolded, unassembled or oxidatively damaged polypeptides as well as certain short-lived regulatory proteins in the mitochondrial matrix. May also have a chaperone function in the assembly of inner membrane protein complexes. Participates in the regulation of mitochondrial gene expression and in the maintenance of the integ…
Msa0546780	4	39078494	39092235	Bifunctional monodehydroascorbate reductase and carbonic anhydrase nectarin-3-like
Msa1017170	7	35869843	35874982	SNF2 domain-containing protein CLASSY
Msa1034350	7	69820329	69824133	-
Msa1225690	8	91146780	91150200	checkpoint serine threonine-protein kinase
Msa1218460	8	81128523	81135801	RNA polymerase II C-terminal domain phosphatase-like
Msa0899260	6	94219182	94222727	NA
Msa1020240	7	42884097	42885719	xyloglucan glycosyltransferase 5
Msa0726440	5	27403821	27406442	Cell division topological specificity factor homolog
Msa0570210	4	72295563	72307163	Serine threonine-protein kinase
Msa1035510	7	71309246	71311839	-
Msa1036090	7	72260176	72269175	Auxin canalisation
Msa1212720	8	72736805	72742098	histone deacetylase
Msa0894960	6	81589610	81594573	Probably involved in the biogenesis of the COX complex
Msa1008680	7	9231837	9234883	Histone H3
Msa0901880	6	98906010	98920398	Belongs to the glycosyl hydrolase 1 family
Msa1010870	7	14343781	14346546	Plant protein 1589 of unknown function (A_thal_3526)
Msa1027420	7	59841489	59854702	RING-variant domain
Msa0736180	5	52248821	52249372	NA
Msa1015250	7	27385679	27388296	Zinc finger, C3HC4 type (RING finger)
Msa0573290	4	76418597	76430108	WSTF, HB1, Itc1p, MBD9 motif 1
Msa1194120	8	41148562	41150515	DDE superfamily endonuclease
Msa0566280	4	67319244	67322661	11S globulin seed storage protein
Msa0550050	4	45458159	45462516	Belongs to the protein kinase superfamily
Msa0539820	4	21095905	21098284	Protein NRT1 PTR FAMILY 5.10-like
Msa1183910	8	19414599	19419272	Protein of unknown function (DUF632)
Msa0539790	4	21069780	21073217	NA
Msa1182840	8	18003435	18013421	Gamma-tubulin complex is necessary for microtubule nucleation at the centrosome
Msa0737750	5	55216787	55218532	NA
Msa0546500	4	38235817	38239403	Shugoshin C terminus
Msa0004360	1	6845519	6849329	Belongs to the 'GDSL' lipolytic enzyme family
Msa1217240	8	79491130	79494654	Serine threonine-protein kinase
Msa0900180	6	95599340	95602429	Aux IAA proteins are short-lived transcriptional factors that function as repressors of early auxin response genes at low auxin concentrations
Msa0896570	6	86746913	86750115	Ribonuclease H protein
Msa1220420	8	83615061	83616419	-
Msa0712360	5	4183417	4187999	Serine threonine-protein kinase
Msa1196270	8	45084558	45088661	F-box FBD LRR-repeat protein
Msa1015220	7	27194119	27200825	Removes the formyl group from the N-terminal Met of newly synthesized proteins
Msa1033040	7	68118810	68124118	Belongs to the peroxisomal membrane protein PXMP2 4 family
Msa0363390	3	55749570	55757492	ankyrin repeat-containing protein
Msa0044160	1	75644558	75646353	Protein trichome birefringence-like 36
Msa0544880	4	34046584	34050185	NA
Msa0868070	6	1540482	1548933	Thioesterase-like superfamily
Msa0873730	6	9315813	9319646	Targeting protein for Xklp2 (TPX2)
Msa0223090	2	72587488	72592222	Protein TOC75-3, chloroplastic-like
Msa0747280	5	70943674	70949507	Dihydrodipicolinate reductase, C-terminus
Msa0554920	4	52669863	52674273	Belongs to the MAK16 family
Msa0533530	4	8559549	8565633	Belongs to the TPP enzyme family
Msa0867870	6	1093635	1098233	Equilibrative nucleotide transporter 3-like
Msa1011450	7	15733491	15735706	Belongs to the heat shock protein 70 family
Msa1006760	7	5532176	5536118	lipid-transfer protein
Msa1214830	8	75621956	75623129	Epidermal patterning factor proteins
Msa0372810	3	71558299	71563556	Belongs to the cullin family
Msa0368350	3	64945632	64958222	protease Do-like
Msa0723400	5	20913795	20916719	Belongs to the disease resistance NB-LRR family
Msa0571560	4	74261571	74264761	-
Msa0552860	4	49583131	49587111	Arginine methyltransferase involved in the assembly or stability of mitochondrial NADH ubiquinone oxidoreductase complex (complex I)
Msa0544410	4	32844005	32849534	Regulatory subunit of the condensin complex, a complex required for conversion of interphase chromatin into mitotic-like condense chromosomes
Msa1187470	8	27172468	27174496	Retinoblastoma-binding protein
Msa0893390	6	77421394	77425420	Oxidoreductase
Msa0208850	2	45117008	45121350	DUF761-associated sequence motif
Msa1022330	7	48482686	48484685	Protein of unknown function (DUF674)
Msa0563540	4	63907175	63910416	Belongs to the eukaryotic ribosomal protein eS4 family
Msa1215060	8	76120328	76122895	Glycosyltransferase family 17
Msa0882590	6	31999343	32008400	IQ-DOMAIN 1-like
Msa0191770	2	7422767	7423069	-
Msa0225240	2	75358948	75362394	Pentatricopeptide repeat-containing protein
Msa0551350	4	47318660	47321059	E3 ubiquitin-protein ligase
Msa0018160	1	30282849	30287582	QWRF motif-containing protein
Msa0539130	4	19696469	19709245	C-5 cytosine-specific DNA methylase
Msa1196890	8	46868146	46871891	NA
Msa0722190	5	19391792	19398951	NA
Msa0005020	1	7459950	7463970	-
Msa0342990	3	1013572	1016299	transcription factor
Msa0365540	3	59754242	59758082	vacuolar amino acid transporter
Msa1216380	8	78094835	78098317	Protein BUD31 homolog
Msa0710010	5	1538039	1540464	Belongs to the helicase family
Msa1028100	7	60679969	60683108	Rop guanine nucleotide exchange factor
Msa0012550	1	18792388	18794052	Probably involved in the RNA silencing pathway and required for the generation of small interfering RNAs (siRNAs)
Msa0545680	4	36191723	36199938	transcription factor
Msa1031800	7	66529739	66533057	Tubulin is the major constituent of microtubules. It binds two moles of GTP, one at an exchangeable site on the beta chain and one at a non-exchangeable site on the alpha chain
Msa0382390	3	84921995	84924429	U-box domain-containing protein
Msa0376700	3	76929330	76933066	Two-component response regulator-like
Msa1011380	7	15571606	15571981	Aux IAA proteins are short-lived transcriptional factors that function as repressors of early auxin response genes at low auxin concentrations
Msa0226900	2	77364447	77367714	ABC transporter G family member
Msa0040710	1	70981238	70987050	NA
Msa0564750	4	65484863	65506407	NA
Msa0208320	2	43023126	43027403	NHP2-like protein 1
Msa0900770	6	96975793	96978120	NA
Msa0872300	6	7720093	7721373	Plant protein of unknown function
Msa0569160	4	70975591	70978771	NAC domain-containing protein
Msa0884730	6	38814656	38818389	Oxidoreductase
Msa0900250	6	95729082	95729826	NA
Msa1173170	8	3384569	3385873	RING-type E3 ubiquitin transferase
Msa0382500	3	85122839	85127493	Belongs to the peroxidase family
Msa0386820	3	90656081	90659817	Belongs to the protein kinase superfamily
Msa0540240	4	21874442	21874831	FAD binding domain
Msa0557640	4	56081360	56085944	E3 ubiquitin-protein ligase
Msa0380990	3	82917982	82921281	U-box domain-containing protein
Msa0346490	3	7028447	7032401	lipid transport
Msa0895300	6	82920597	82930365	Cell division cycle-associated protein 7-like
Msa0739820	5	58375065	58378132	thylakoid lumenal P17.1 protein
Msa1200930	8	54021806	54031014	Belongs to the iron ascorbate-dependent oxidoreductase family
Msa0565090	4	66006779	66007949	-
Msa0875040	6	11048656	11053376	Protein trichome birefringence-like 13
Msa1015740	7	30249853	30251304	F-box FBD LRR-repeat protein
Msa0871420	6	6293615	6312044	Belongs to the histidine acid phosphatase family
Msa1023500	7	51401897	51404358	Protein of unknown function (DUF674)
Msa1173370	8	3786265	3788660	Palmitoyl-monogalactosyldiacylglycerol delta-7 desaturase, chloroplastic-like
Msa0205270	2	31925793	31931053	Belongs to the NPH3 family
Msa1203780	8	58779677	58781045	Acetyltransferase
Msa0190110	2	5560656	5564402	At4g38062-like
Msa1024870	7	54857515	54870141	resistance protein
Msa1214370	8	74911760	74917437	Specifically methylates the N1 position of guanosine-37 in various cytoplasmic and mitochondrial tRNAs. Methylation is not dependent on the nature of the nucleoside 5' of the target nucleoside. This is the first step in the biosynthesis of wybutosine (yW), a modified base adjacent to the anticodon of tRNAs and required for accurate decoding
Msa0186700	2	1475296	1487107	NA
Msa1180320	8	14170541	14181881	LRR receptor-like serine threonine-protein kinase
Msa0718460	5	12699539	12702236	NA
Msa0031000	1	57560389	57564987	transcription factor
Msa1221800	8	85711891	85713667	Belongs to the protein kinase superfamily
Msa0728960	5	35342183	35345195	DNA-binding protein ESCAROLA
Msa0882650	6	32054310	32055186	respiratory burst oxidase homolog
Msa0225530	2	75664240	75666665	Belongs to the mitochondrial carrier (TC 2.A.29) family
Msa0191680	2	7298204	7298914	Zinc finger MYM-type protein
Msa0540180	4	21807640	21808790	FAD binding domain
Msa1225610	8	91081451	91084017	Glycosyltransferase family 17
Msa0551240	4	47255016	47256670	Band 7 family protein
Msa0216850	2	63030943	63035344	Rhomboid family
Msa0014290	1	22674213	22677936	-
Msa0569560	4	71479053	71480206	Auxilin-related protein
Msa0869780	6	4044400	4052290	RNase H
Msa1030160	7	64097562	64098952	Secoisolariciresinol dehydrogenase-like
Msa0011490	1	17332617	17355474	Belongs to the 'GDSL' lipolytic enzyme family
Msa1202080	8	55533839	55545745	Belongs to the glycosyltransferase 8 family
Msa0723290	5	20875390	20878314	Belongs to the disease resistance NB-LRR family
Msa0037290	1	66302643	66305266	Oxidoreductase
Msa0741830	5	61566700	61571407	Flap endonuclease GEN-like
Msa1217230	8	79476664	79480687	Sodium hydrogen exchanger
Msa1017660	7	36926506	36937136	mediator of RNA polymerase II transcription subunit
Msa0551270	4	47265123	47267059	DNA-dependent RNA polymerase catalyzes the transcription of DNA into RNA using the four ribonucleoside triphosphates as substrates
Msa0880320	6	26839459	26842892	Belongs to the tetraspanin (TM4SF) family
Msa0536680	4	13972405	13976157	Protein of unknown function (DUF1499)
Msa1202840	8	56527276	56531213	Maf-like protein
Msa1035610	7	71566704	71569303	-
Msa0206860	2	36919405	36922619	NA
Msa1022360	7	48495884	48497621	Protein of unknown function (DUF674)
Msa0014920	1	23913253	23919036	3-dehydroquinate
Msa1197240	8	47474343	47500810	Belongs to the class I-like SAM-binding methyltransferase superfamily. Cation-independent O- methyltransferase family
Msa0352940	3	22451541	22462147	f-box protein
Msa1189150	8	30554040	30555503	NA
Msa0892260	6	71278385	71282314	NA
Msa0036360	1	64859013	64862090	transcription factor
Msa0722260	5	19461273	19467036	Deoxynucleoside triphosphate triphosphohydrolase SAMHD1 homolog
Msa0381090	3	83065951	83069248	U-box domain-containing protein
Msa0876310	6	14164932	14169671	Inactive leucine-rich repeat receptor-like protein kinase
Msa0710240	5	2229457	2233603	MADS-box protein
Msa0551260	4	47263804	47265100	Stomatin-like protein
Msa0551250	4	47256693	47258896	DNA-dependent RNA polymerase catalyzes the transcription of DNA into RNA using the four ribonucleoside triphosphates as substrates
Msa1187570	8	27448538	27453145	Belongs to the cytochrome P450 family
Msa0871050	6	5848454	5853336	Plant protein of unknown function
Msa0224860	2	74856618	74858327	NA
Msa0581300	4	86656863	86659504	Glycosyltransferase family 17
Msa1202790	8	56471393	56472826	GATA transcription factor
Msa1041100	7	78600296	78602822	SANT SWI3, ADA2, N-CoR and TFIIIB'' DNA-binding domains
Msa0530350	4	4377210	4379605	Palmitoyl-monogalactosyldiacylglycerol delta-7 desaturase, chloroplastic-like
Msa0561980	4	61628539	61631003	Domain of unknown function (DUF4413)
Msa1187130	8	26442477	26444987	LRR receptor-like serine threonine-protein kinase
Msa0362710	3	54261078	54264082	Cytochrome p450
Msa0385670	3	89292300	89303348	Hippocampus abundant transcript 1
Msa0900300	6	95772025	95776827	resistance protein
Msa0720740	5	16909525	16911915	transcription factor
Msa0041500	1	71915109	71917224	NA
Msa0047670	1	80734389	80737173	Reticulon-like protein
Msa1024240	7	53179855	53180846	NA
Msa1182810	8	17982211	17990459	Gamma-tubulin complex is necessary for microtubule nucleation at the centrosome
Msa0721550	5	18260760	18263101	histone deacetylation
Msa0383110	3	85875191	85879435	psbP domain-containing protein 5
Msa0359630	3	47601086	47639827	LRR receptor-like serine threonine-protein kinase
Msa0378710	3	79531941	79543018	dual specificity protein phosphatase
Msa1211370	8	71032780	71037194	Protein NRT1 PTR FAMILY
Msa0578520	4	83073905	83075218	UDP-glucoronosyl and UDP-glucosyl transferase
Msa0378740	3	79573829	79580639	Belongs to the tRNA nucleotidyltransferase poly(A) polymerase family
Msa0578990	4	83669503	83672887	Cytochrome c6
Msa0716940	5	10527366	10529495	Protein SHI RELATED SEQUENCE
Msa0211250	2	52280211	52283029	mediator of RNA polymerase II transcription subunit
Msa1177350	8	9713392	9713715	Belongs to the UDP-glycosyltransferase family
Msa1037210	7	73714779	73733678	Protein NRT1 PTR FAMILY
Msa0576760	4	80832370	80834939	Vacuolar iron transporter
Msa0011990	1	18049414	18054298	Belongs to the glycosyl hydrolase 17 family
Msa1031150	7	65574938	65583836	CarD-like/TRCF domain
Msa1190560	8	33623613	33630729	Belongs to the CTL (choline transporter-like) family
Msa1180360	8	14295362	14319507	Carbohydrate-binding protein of the ER
Msa0196440	2	13653688	13657754	adenosine deaminase-like
Msa0368230	3	64630473	64632574	Uncharacterized protein At4g22758-like
Msa0730940	5	40871061	40871666	transcription factor
Msa0535660	4	12054156	12060144	Aldo-keto reductase family 4 member
Msa1206920	8	64208237	64212894	Belongs to the iron ascorbate-dependent oxidoreductase family
Msa1211250	8	70808716	70811535	Protein NRT1 PTR FAMILY
Msa0186810	2	1575876	1576247	NA
[truncated: 1,780 more rows]
