# Supplementary material for: A Genome-Wide Association Study Coupled With a Transcriptomic Analysis Reveals the Genetic Loci and Candidate Genes Governing the Flowering Time in Alfalfa (Medicago sativa L.)
Source: Front Plant Sci. 2022 Jul 11;13:913947. doi: 10.3389/fpls.2022.913947 (PMC9310038; doi:10.3389/fpls.2022.913947)
Supplement: Supplementary Table 8 — Downregulated DEGs in the full-flowering stage under normal growth conditions. [file Table_8.XLSX]

## Sheet: Sheet1
Gene ID	Chr	Pos_S	Pos_E	Annotation
Msa0347340	3	8344604	8346043	Leucine-rich repeat receptor-like protein kinase
Msa0206550	2	35869209	35873958	ATPase 8, plasma
Msa0716440	5	9876821	9880565	proline-rich receptor-like protein kinase
Msa0214070	2	57905598	57912565	Protein trichome birefringence-like 41
Msa0581090	4	86433418	86435426	Universal stress protein
Msa0571170	4	73702184	73705670	bifunctional UDP-glucose 4-epimerase and UDP-xylose 4-epimerase
Msa0561170	4	60642351	60645193	Tubulin is the major constituent of microtubules. It binds two moles of GTP, one at an exchangeable site on the beta chain and one at a non-exchangeable site on the alpha chain
Msa0207990	2	41249930	41254743	Plays an essential role in chain termination during de novo fatty acid synthesis
Msa0561190	4	60662266	60665043	Tubulin is the major constituent of microtubules. It binds two moles of GTP, one at an exchangeable site on the beta chain and one at a non-exchangeable site on the alpha chain
Msa1024600	7	54070733	54084756	Alcohol dehydrogenase-like
Msa0880130	6	26216691	26217602	Late embryogenesis abundant protein
Msa1221490	8	85093829	85099770	Belongs to the sterol desaturase family
Msa1174540	8	5619513	5621873	subtilisin-like protease
Msa0547200	4	40029717	40032653	Belongs to the MIP aquaporin (TC 1.A.8) family
Msa0204950	2	30927967	30937567	Belongs to the TRAFAC class myosin-kinesin ATPase superfamily. Kinesin family
Msa0225020	2	75058772	75060466	Belongs to the MIP aquaporin (TC 1.A.8) family
Msa0868620	6	2239185	2271723	Alpha-L-arabinofuranosidase
Msa0215160	2	60162013	60172336	Olee1-like protein
Msa0746090	5	68089445	68090432	NA
Msa1208670	8	66885192	66887500	Pectate lyase
Msa0356240	3	34198699	34199596	GTPase activator activity
Msa1223860	8	88483268	88484257	NA
Msa0226640	2	77150060	77153782	Protein of unknown function (DUF642)
Msa0033600	1	61183260	61185908	Aux IAA proteins are short-lived transcriptional factors that function as repressors of early auxin response genes at low auxin concentrations
Msa0572770	4	75722598	75725440	Phosphatidylinositol 4-kinase gamma 2-like
Msa0537870	4	16898034	16898917	Plant non-specific lipid-transfer proteins transfer phospholipids as well as galactolipids across membranes. May play a role in wax or cutin deposition in the cell walls of expanding epidermal cells and certain secretory tissues
Msa0367170	3	62730297	62731966	Belongs to the iron ascorbate-dependent oxidoreductase family
Msa0356320	3	34449968	34450867	GTPase activator activity
Msa1200160	8	52492411	52497836	Hydrolyzes acetyl esters in homogalacturonan regions of pectin. In type I primary cell wall, galacturonic acid residues of pectin can be acetylated at the O-2 and O-3 positions. Decreasing the degree of acetylation of pectin gels in vitro alters their physical properties
Msa0382660	3	85403075	85405256	Belongs to the MIP aquaporin (TC 1.A.8) family
Msa1217710	8	80212870	80219800	Acts in the modification of cell walls via demethylesterification of cell wall pectin
Msa0386940	3	90777866	90779163	Belongs to the plant dehydrin family
Msa0029900	1	55612618	55617694	Sieve element occlusion
Msa0880410	6	26997120	27000606	bifunctional UDP-glucose 4-epimerase and UDP-xylose 4-epimerase
Msa1039680	7	76899145	76904397	Acts in the modification of cell walls via demethylesterification of cell wall pectin
Msa1222570	8	86816204	86818159	heat shock
Msa0356200	3	34096968	34097869	GTPase activator activity
Msa0868930	6	2759011	2763453	Myb-related protein
Msa0193050	2	8867746	8874571	Belongs to the 'GDSL' lipolytic enzyme family
Msa0343800	3	2245454	2249863	Cell wall vacuolar inhibitor of fructosidase
Msa1009420	7	10826464	10833615	Anthocyanin
Msa0871220	6	6122798	6124860	Pectate lyase
Msa1224360	8	89282326	89283914	leucine-rich repeat extensin-like protein
Msa0199990	2	19463056	19469726	beta-D-xylosidase
Msa0367090	3	62598257	62600513	Rare lipoprotein A (RlpA)-like double-psi beta-barrel
Msa1033970	7	69366238	69367137	Protein EARLY RESPONSIVE TO DEHYDRATION
Msa0871210	6	6118136	6119547	NA
Msa0528370	4	1170676	1172019	Spermidine hydroxycinnamoyl
Msa1221410	8	84989125	84995200	Belongs to the UDP-glycosyltransferase family
Msa0194600	2	10854367	10860730	CSC1-like protein ERD4
Msa0887720	6	50296547	50300700	Heat shock protein
Msa0224970	2	75033621	75035315	Belongs to the MIP aquaporin (TC 1.A.8) family
Msa0554570	4	51944778	51952032	Belongs to the major facilitator superfamily. Sugar transporter (TC 2.A.1.1) family
Msa1031180	7	65644857	65646961	Catalyzes xyloglucan endohydrolysis (XEH) and or endotransglycosylation (XET). Cleaves and religates xyloglucan polymers, an essential constituent of the primary cell wall, and thereby participates in cell wall construction of growing tissues
Msa0873210	6	8822692	8824498	Belongs to the UDP-glycosyltransferase family
Msa0373560	3	72627544	72629340	NADH-ubiquinone reductase complex 1 MLRQ subunit
Msa0351770	3	19142879	19153127	Belongs to the glycosyl hydrolase 32 family
Msa0039330	1	68865114	68869465	Remorin, N-terminal region
Msa0200350	2	20114450	20126510	Acts in the modification of cell walls via demethylesterification of cell wall pectin
Msa1032730	7	67789562	67806068	Alpha-L-arabinofuranosidase C-terminus
Msa0038360	1	67814763	67818285	Trihelix transcription factor
Msa0716600	5	10063216	10067850	soluble inorganic
Msa0367850	3	63773644	63776018	Belongs to the GST superfamily
Msa0880120	6	26195208	26196299	Late embryogenesis abundant protein
Msa0191930	2	7665225	7667946	Sphingolipid delta(4)-desaturase DES1-like
Msa1211090	8	70463359	70476138	Belongs to the sterol desaturase family
Msa1041200	7	78782427	78783415	Indole-3-acetic acid-induced protein
Msa0571480	4	74110740	74113837	Tubulin is the major constituent of microtubules. It binds two moles of GTP, one at an exchangeable site on the beta chain and one at a non-exchangeable site on the alpha chain
Msa1175970	8	7575543	7589037	Non-specific serine threonine protein kinase
Msa0037950	1	67145515	67148906	Sucrose transport
Msa0017490	1	29079236	29080327	Late embryogenesis abundant protein
Msa0550610	4	46169454	46171585	Belongs to the peptidase C1 family
Msa0038310	1	67719809	67721983	Abscisic stress-ripening protein
Msa0042570	1	73487511	73489738	Belongs to the peptidase C1 family
Msa0887550	6	49494111	49498333	Belongs to the sterol desaturase family
Msa0743290	5	63444942	63446109	lipid-transfer protein DIR1
Msa0369370	3	66541477	66546569	Belongs to the iron ascorbate-dependent oxidoreductase family
Msa0377960	3	78636561	78651687	Callose synthase
Msa1188560	8	28884971	28887209	Caspase domain
Msa1029020	7	62276018	62280489	Belongs to the peptidase A1 family
Msa0570930	4	73364135	73367021	Mediates both low-affinity uptake and efflux of sugar across the membrane
Msa0560220	4	59448893	59465592	ABC transporter G family member
Msa1040660	7	78049425	78070492	Pectinesterase
Msa0213090	2	55664422	55666108	Glutathione S-transferase
Msa0197170	2	14912902	14915301	Belongs to the iron ascorbate-dependent oxidoreductase family
Msa0207900	2	40808193	40812013	Plays an essential role in chain termination during de novo fatty acid synthesis
Msa0557130	4	55430873	55435010	Belongs to the 'GDSL' lipolytic enzyme family
Msa1207850	8	65665490	65667790	Belongs to the glycosyl hydrolase 32 family
Msa0356180	3	33986368	33987206	GTPase activator activity
Msa1186210	8	24272359	24273801	-
Msa1006040	7	4636668	4637417	Pectate lyase
Msa0547080	4	39787558	39791313	Belongs to the short-chain dehydrogenases reductases (SDR) family
Msa1224500	8	89474867	89476929	WEB family protein At1g12150-like
Msa0044030	1	75502756	75504791	-
Msa0195130	2	11870540	11871070	NA
Msa0574630	4	78243598	78247131	Acts in the modification of cell walls via demethylesterification of cell wall pectin
Msa1021560	7	45988851	45994683	Pectate lyase
Msa0740770	5	59960705	59965485	f-box protein
Msa1220750	8	84032581	84039837	Plasma membrane ATPase
Msa1036330	7	72680016	72685191	Aux IAA proteins are short-lived transcriptional factors that function as repressors of early auxin response genes at low auxin concentrations
Msa0009300	1	13575659	13584649	NA
Msa0367100	3	62608641	62610965	Rare lipoprotein A (RlpA)-like double-psi beta-barrel
Msa1199690	8	51914749	51917718	Protein WEAK CHLOROPLAST MOVEMENT UNDER BLUE LIGHT
Msa0024330	1	46776988	46780695	chaperone protein
Msa0006870	1	9852747	9858175	Protein of unknown function (DUF642)
Msa0740310	5	59205091	59208184	ETHYLENE INSENSITIVE 3-like
Msa0219190	2	66691491	66694086	pollen Ole e 1 allergen and extensin family protein
Msa0356410	3	35280838	35281739	GTPase activator activity
Msa0574610	4	78206644	78214064	Belongs to the phosphohexose mutase family
Msa1217980	8	80513930	80519956	Acts in the modification of cell walls via demethylesterification of cell wall pectin
Msa1222050	8	86237070	86243163	Belongs to the sterol desaturase family
Msa1205680	8	62108845	62115052	Protein NRT1 PTR FAMILY
Msa0356270	3	34236831	34237730	GTPase activator activity
Msa0000980	1	2351324	2363504	Belongs to the 'GDSL' lipolytic enzyme family
Msa1033570	7	68762896	68768414	Belongs to the sterol desaturase family
Msa0030270	1	56365106	56368370	Aux IAA proteins are short-lived transcriptional factors that function as repressors of early auxin response genes at low auxin concentrations
Msa0033650	1	61248435	61251088	Aux IAA proteins are short-lived transcriptional factors that function as repressors of early auxin response genes at low auxin concentrations
Msa1022980	7	50095090	50097766	Protein NRT1 PTR FAMILY 2.8-like
Msa0004350	1	6797025	6800417	Belongs to the 'GDSL' lipolytic enzyme family
Msa0532390	4	6409909	6411375	BAHD acyltransferase
Msa0730280	5	39101348	39104463	endonuclease
Msa0010340	1	15550487	15552893	Mediates both low-affinity uptake and efflux of sugar across the membrane
Msa0029880	1	55453441	55458943	Sieve element occlusion
Msa1033900	7	69203988	69205744	Gibberellin regulated protein
Msa0369170	3	66285572	66290083	GDSL esterase lipase
Msa1026360	7	58093938	58103863	Plant non-specific lipid-transfer proteins transfer phospholipids as well as galactolipids across membranes. May play a role in wax or cutin deposition in the cell walls of expanding epidermal cells and certain secretory tissues
Msa1225680	8	91132264	91133133	Olee1-like
Msa0552920	4	49658454	49660637	Proline-rich protein
Msa1207490	8	64974989	64983105	Nitrate transporter
Msa0722140	5	19328847	19338783	Reversible hydration of carbon dioxide
Msa0203460	2	27339329	27349916	Belongs to the glycosyl hydrolase 1 family
Msa0377730	3	78344603	78346606	Rare lipoprotein A (RlpA)-like double-psi beta-barrel
Msa0738410	5	56175138	56177215	Belongs to the MIP aquaporin (TC 1.A.8) family
Msa0036950	1	65792460	65796489	Belongs to the MIP aquaporin (TC 1.A.8) family
Msa0718960	5	13433247	13445695	Hydrolyzes acetyl esters in homogalacturonan regions of pectin. In type I primary cell wall, galacturonic acid residues of pectin can be acetylated at the O-2 and O-3 positions. Decreasing the degree of acetylation of pectin gels in vitro alters their physical properties
Msa0005760	1	8452886	8454157	Non-specific serine threonine protein kinase
Msa1010200	7	12977713	12983136	protein trichome birefringence-like 19
Msa1183110	8	18307402	18309594	clathrin assembly
Msa0029890	1	55568790	55574663	Sieve element occlusion
Msa1180410	8	14382306	14385226	Belongs to the 'GDSL' lipolytic enzyme family
Msa0367200	3	62770215	62772829	Belongs to the NPH3 family
Msa1208550	8	66702661	66707915	Pectate lyase
Msa0004590	1	7080816	7083169	expansin-A11-like
Msa0532550	4	6705973	6711124	Glycerol-3-phosphate 2-O-acyltransferase
Msa0033660	1	61287896	61289654	Aux IAA proteins are short-lived transcriptional factors that function as repressors of early auxin response genes at low auxin concentrations
Msa0373060	3	72020494	72022393	Catalyzes xyloglucan endohydrolysis (XEH) and or endotransglycosylation (XET). Cleaves and religates xyloglucan polymers, an essential constituent of the primary cell wall, and thereby participates in cell wall construction of growing tissues
Msa0572850	4	75822804	75825942	DCD
Msa1211750	8	71478963	71481288	Converts alpha-aldose to the beta-anomer
Msa0368080	3	64190361	64192488	Belongs to the GST superfamily
Msa0203820	2	28304472	28313102	Sucrose-cleaving enzyme that provides UDP-glucose and fructose for various metabolic pathways
Msa1186220	8	24305816	24312726	-
Msa1208570	8	66758154	66759721	Belongs to the peptidase C1 family
Msa0207530	2	39500477	39504296	Plays an essential role in chain termination during de novo fatty acid synthesis
Msa1181010	8	15274986	15277207	Belongs to the MIP aquaporin (TC 1.A.8) family
Msa0200650	2	20929437	20931109	Plasma membrane-associated cation-binding protein
Msa0205400	2	32144693	32149827	Belongs to the major facilitator superfamily. Sugar transporter (TC 2.A.1.1) family
Msa0528340	4	1127607	1128950	Spermidine hydroxycinnamoyl
Msa0538260	4	17450128	17451046	Plant non-specific lipid-transfer proteins transfer phospholipids as well as galactolipids across membranes. May play a role in wax or cutin deposition in the cell walls of expanding epidermal cells and certain secretory tissues
Msa1015090	7	26272199	26277569	Myb-related protein
Msa0008720	1	12630591	12634722	Amino acid permease
Msa0018280	1	30536953	30538677	Gibberellin regulated protein
Msa0033810	1	61633230	61635382	Pectinesterase
Msa1176340	8	8325710	8330531	Serine threonine-protein kinase
Msa1025580	7	56336209	56339215	phosphatase 2C
Msa0719310	5	14357525	14360415	4-coumarate--CoA ligase-like
Msa1035350	7	71169114	71171920	Belongs to the actin family
Msa1010520	7	13687333	13690846	Chitinase-like protein
Msa1218950	8	81645747	81650156	Cell wall vacuolar inhibitor of fructosidase
Msa0197850	2	16184939	16188044	WEB family protein At1g12150-like
Msa0538270	4	17460636	17461589	Plant non-specific lipid-transfer proteins transfer phospholipids as well as galactolipids across membranes. May play a role in wax or cutin deposition in the cell walls of expanding epidermal cells and certain secretory tissues
Msa0208780	2	44969582	44971383	Exopolygalacturonase-like
Msa0570640	4	72928714	72942735	Long-chain fatty alcohol oxidase involved in the omega- oxidation pathway of lipid degradation
Msa0714360	5	6998202	7000042	Lysine-rich arabinogalactan protein
Msa1011170	7	15091733	15095163	Belongs to the importin alpha family
Msa0570840	4	73210658	73222418	Random slug protein 5-like
Msa0712110	5	3949162	3952059	Phosphatidylinositol 4-kinase gamma 2-like
Msa0363800	3	56438509	56441618	Phosphatidylinositol phosphatidylcholine transfer protein
Msa0719730	5	15189340	15193254	Catalyzes xyloglucan endohydrolysis (XEH) and or endotransglycosylation (XET). Cleaves and religates xyloglucan polymers, an essential constituent of the primary cell wall, and thereby participates in cell wall construction of growing tissues
Msa0208770	2	44917233	44919033	Exopolygalacturonase-like
Msa0024730	1	47411404	47415621	Monodehydroascorbate
Msa0012890	1	19863314	19866626	transmembrane ascorbate ferrireductase
Msa0025650	1	49010455	49012539	Catalyzes the formation of S-adenosylmethionine from methionine and ATP
Msa0714140	5	6741962	6744812	Belongs to the peroxidase family. Classical plant (class III) peroxidase subfamily
Msa1042310	7	80164950	80167739	uridine nucleosidase 1-like
Msa0011720	1	17650717	17652460	Pathogenesis-related protein Bet v I family
Msa0552070	4	48501267	48506816	beta-galactosidase
Msa1213810	8	73998801	74003959	Plays an essential role in chain termination during de novo fatty acid synthesis
Msa1202570	8	56171631	56176325	CRAL/TRIO, N-terminal domain
Msa0746640	5	69039597	69042947	Non-specific lipid transfer protein GPI-anchored
Msa0573710	4	76975059	76981421	Binds to actin and affects the structure of the cytoskeleton. At high concentrations, profilin prevents the polymerization of actin, whereas it enhances it at low concentrations
Msa0004040	1	6520755	6522267	Gibberellin-regulated protein
Msa0382860	3	85626404	85630826	Boron transporter
Msa0011200	1	16879626	16882425	Amino acid permease
Msa1019220	7	40513768	40517548	transcription factor
Msa0744340	5	65108822	65110591	Belongs to the tetraspanin (TM4SF) family
Msa0198150	2	16758022	16762874	Endoglucanase
Msa0722180	5	19386783	19389705	Non-catalytic subunit
Msa0871680	6	6639886	6643373	Homeobox-leucine zipper protein
Msa0726330	5	27079703	27084344	Protein of unknown function (DUF1336)
Msa0711850	5	3741034	3745120	PDDEXK-like family of unknown function
Msa0373050	3	72015278	72016766	Catalyzes xyloglucan endohydrolysis (XEH) and or endotransglycosylation (XET). Cleaves and religates xyloglucan polymers, an essential constituent of the primary cell wall, and thereby participates in cell wall construction of growing tissues
Msa0187060	2	1813037	1817635	Serine threonine-protein kinase
Msa1007270	7	6677295	6682333	Rare lipoprotein A (RlpA)-like double-psi beta-barrel
Msa1004280	7	1732480	1736884	Belongs to the glycosyl hydrolase 17 family
Msa0548130	4	41840790	41843629	Belongs to the heat shock protein 70 family
Msa0740350	5	59238490	59242699	Somatic embryogenesis receptor kinase
Msa0039700	1	69589583	69592264	Belongs to the iron ascorbate-dependent oxidoreductase family
Msa0215580	2	60899513	60902442	squamosa
Msa0534450	4	9895314	9900436	At1g04910-like
Msa0530660	4	4715162	4719459	Hydrolyzes glycerol-phospholipids at the terminal phosphodiesteric bond
Msa1181370	8	15748536	15755466	1-deoxy-D-xylulose 5-phosphate reductoisomerase
Msa0028010	1	52738813	52742048	Zein-binding
Msa1208810	8	67131506	67136963	Quinolinate synthase
Msa1036320	7	72668037	72669393	Aux IAA proteins are short-lived transcriptional factors that function as repressors of early auxin response genes at low auxin concentrations
Msa0573240	4	76334399	76338033	LRR receptor-like serine threonine-protein kinase
Msa1174580	8	5675592	5676062	Protein of unknown function (DUF1677)
Msa1024140	7	52657886	52661777	Glycerol-3-phosphate 2-O-acyltransferase
Msa0007990	1	11537720	11542322	Enoyl-(Acyl carrier protein) reductase
Msa0189810	2	5244004	5244915	Phosphate-induced protein 1 conserved region
Msa1012560	7	17739129	17745864	Belongs to the glycosyl hydrolase 17 family
Msa1028270	7	60965857	60969403	Belongs to the cysteine synthase cystathionine beta- synthase family
Msa0577570	4	81895449	81899436	15-cis-zeta-carotene isomerase
Msa0577120	4	81295060	81296769	Cytochrome p450
Msa0208670	2	44609270	44611030	Exopolygalacturonase-like
Msa0372360	3	70830973	70832177	NA
Msa0709430	5	595326	599109	Belongs to the glycosyl hydrolase 32 family
Msa0872680	6	8248118	8252874	Chorismate mutase
Msa1205420	8	61711029	61714105	Tubulin/FtsZ family, C-terminal domain
Msa0018210	1	30388281	30393299	Belongs to the peptidase C1 family
Msa0739040	5	57076400	57083703	Belongs to the 'GDSL' lipolytic enzyme family
Msa1022640	7	49228666	49230271	Tropinone reductase homolog
Msa0228330	2	80249191	80254411	protein STRUBBELIG-RECEPTOR FAMILY 5-like
Msa1208510	8	66636872	66638820	Belongs to the 'GDSL' lipolytic enzyme family
Msa0382310	3	84769968	84775024	Belongs to the mitochondrial carrier (TC 2.A.29) family
Msa1171280	8	908689	912472	Belongs to the glycosyl hydrolase 32 family
Msa0024140	1	46288593	46291007	HVA22-like protein
Msa0553130	4	49994819	50004107	BEST Arabidopsis thaliana protein match is
Msa0210810	2	51194583	51206499	Belongs to the TRAFAC class myosin-kinesin ATPase superfamily. Myosin family
Msa0384060	3	87120771	87123728	Tubulin is the major constituent of microtubules. It binds two moles of GTP, one at an exchangeable site on the beta chain and one at a non-exchangeable site on the alpha chain
Msa0208700	2	44674589	44676355	Exopolygalacturonase-like
Msa1221280	8	84846147	84847440	Catalyzes xyloglucan endohydrolysis (XEH) and or endotransglycosylation (XET). Cleaves and religates xyloglucan polymers, an essential constituent of the primary cell wall, and thereby participates in cell wall construction of growing tissues
Msa0371540	3	69716480	69719733	Belongs to the UDP-glycosyltransferase family
Msa0218180	2	65300220	65301095	ZINC FINGER protein
Msa1214320	8	74847184	74852416	Plays an essential role in chain termination during de novo fatty acid synthesis
Msa0747360	5	71084837	71090716	Amino acid permease
Msa0364530	3	57684755	57688464	Amino acid permease
Msa0577930	4	82294286	82300562	protein STRUBBELIG-RECEPTOR FAMILY 5-like
Msa0343810	3	2252427	2252960	pectinesterase inhibitor
Msa0346740	3	7389746	7390486	Belongs to the MIP aquaporin (TC 1.A.8) family
Msa0732450	5	44860785	44862053	-
Msa0716500	5	9954744	9963492	Flavoprotein (FP) subunit of succinate dehydrogenase (SDH) that is involved in complex II of the mitochondrial electron transport chain and is responsible for transferring electrons from succinate to ubiquinone (coenzyme Q)
Msa1185270	8	22247150	22254776	phospholipase d
Msa0882880	6	32815574	32824025	S-type anion channel
Msa0387380	3	91335638	91336513	ZINC FINGER protein
Msa0377720	3	78338956	78340781	Rare lipoprotein A (RlpA)-like double-psi beta-barrel
Msa0733720	5	47074991	47076275	Heavy-metal-associated domain
Msa0215990	2	61575088	61580663	Proton pump-interactor
Msa1013650	7	20618222	20624686	Belongs to the AB hydrolase superfamily. Lipase family
Msa0746100	5	68099888	68105030	NA
Msa0899730	6	95070238	95076464	chlorophyll(ide) b reductase NYC1
Msa0039110	1	68628191	68639049	Hydrolyzes acetyl esters in homogalacturonan regions of pectin. In type I primary cell wall, galacturonic acid residues of pectin can be acetylated at the O-2 and O-3 positions. Decreasing the degree of acetylation of pectin gels in vitro alters their physical properties
Msa0738930	5	56996374	57000181	Short calmodulin-binding motif containing conserved Ile and Gln residues.
Msa0541770	4	25805951	25806253	-
Msa0376400	3	76503078	76507588	pectinesterase pectinesterase inhibitor
Msa0022260	1	41590721	41594549	Belongs to the actin family
Msa1174340	8	5431531	5432160	Auxin-binding protein
Msa0028270	1	53070341	53072036	Vegetative incompatibility protein
Msa0190540	2	6029563	6031969	-
Msa1176910	8	9208988	9213039	BAG family molecular chaperone regulator
Msa0192740	2	8563084	8578767	Belongs to the 'GDSL' lipolytic enzyme family
Msa1221550	8	85173060	85179471	E3 ubiquitin-protein ligase
Msa0538230	4	17386240	17386671	Plant non-specific lipid-transfer proteins transfer phospholipids as well as galactolipids across membranes. May play a role in wax or cutin deposition in the cell walls of expanding epidermal cells and certain secretory tissues
Msa0878990	6	20491049	20496479	Catalyzes xyloglucan endohydrolysis (XEH) and or endotransglycosylation (XET). Cleaves and religates xyloglucan polymers, an essential constituent of the primary cell wall, and thereby participates in cell wall construction of growing tissues
Msa0224750	2	74636041	74639991	Catalyzes the phosphorylation of D-fructose 6-phosphate to fructose 1,6-bisphosphate by ATP, the first committing step of glycolysis
Msa0370530	3	68346789	68351969	WD repeat-containing protein
Msa0226500	2	76998796	77012259	glyoxalase I family protein
Msa0732460	5	44864685	44877276	rho GTPase-activating protein
Msa1034230	7	69661765	69663771	glycerol-3-phosphate dehydrogenase NAD(
Msa0563480	4	63868638	63874992	Ethylene-overproduction protein
Msa0221020	2	69531517	69535658	transcription factor
Msa0541840	4	25848159	25848461	-
Msa0032210	1	59195608	59197328	At2g34160-like
Msa1218080	8	80646144	80648956	-
Msa0200700	2	21015859	21019920	Glycosyl transferase family 2
Msa1031170	7	65639976	65641306	Catalyzes xyloglucan endohydrolysis (XEH) and or endotransglycosylation (XET). Cleaves and religates xyloglucan polymers, an essential constituent of the primary cell wall, and thereby participates in cell wall construction of growing tissues
Msa0018250	1	30509411	30519513	Belongs to the TRAFAC class myosin-kinesin ATPase superfamily. Kinesin family
Msa0562690	4	62689105	62690886	Uncharacterized protein At4g22758-like
Msa1174860	8	6064435	6066357	Dormancy/auxin associated protein
Msa1218960	8	81652720	81653253	pectinesterase inhibitor
Msa1217270	8	79517424	79520583	Belongs to the importin alpha family
Msa0191120	2	6644024	6647171	Cation H( ) antiporter
Msa0554190	4	51432902	51435302	PLATZ transcription factor family protein
Msa1186090	8	24029292	24031838	receptor-like protein kinase
Msa0529960	4	3829826	3833303	Cinnamoyl-CoA reductase
Msa1014310	7	22798940	22802992	Alpha beta hydrolase domain-containing protein
Msa0213630	2	56741580	56743290	receptor-like serine threonine-protein kinase
Msa1175140	8	6426330	6430276	pectinesterase
Msa1219580	8	82501260	82505582	receptor-like protein kinase
Msa0029580	1	54927357	54931550	Plant family of unknown function (DUF810)
Msa1019230	7	40570526	40574291	transcription factor
Msa0193620	2	9442899	9443453	Domain of unknown function (DUF4228)
Msa1190820	8	34091151	34091960	metallothionein-like protein
Msa1209550	8	68087014	68089020	PB1 domain
Msa0551970	4	48356962	48358633	Myb-related protein 308-like
Msa0221960	2	70847320	70849883	Belongs to the MIP aquaporin (TC 1.A.8) family
Msa0372030	3	70342388	70347966	Anthranilate synthase
Msa0029550	1	54852898	54861127	Squamosa promoter-binding-like protein
Msa0377890	3	78561687	78563518	Callose synthase
Msa1012520	7	17657891	17662378	Belongs to the actin family
Msa0887170	6	48267089	48270968	F-box protein
Msa0358730	3	44287201	44292393	Reticulon-like protein
Msa0736800	5	53421117	53424543	glutamine synthetase
Msa0024430	1	46869342	46874536	Pre-mRNA-processing-splicing factor 8
Msa0557540	4	55991057	55991536	Belongs to the small heat shock protein (HSP20) family
Msa0565600	4	66470702	66474433	Belongs to the 'GDSL' lipolytic enzyme family
Msa0025000	1	47955110	47960624	Glucomannan 4-beta-mannosyltransferase 9-like
Msa0580660	4	85858463	85860157	Vegetative incompatibility protein
Msa0191190	2	6731408	6732190	-
Msa0369870	3	67209285	67213358	WAT1-related protein
Msa1027590	7	60052486	60056689	Belongs to the protein kinase superfamily
Msa0725790	5	25672363	25681937	Cyclic dof factor
Msa0220960	2	69496769	69498234	Fasciclin-like arabinogalactan protein
Msa0713820	5	6270159	6275919	Belongs to the small GTPase superfamily. Arf family
Msa0529850	4	3630483	3635197	Cinnamoyl-CoA reductase
Msa0894790	6	81288353	81293681	May act as a component of the auxin efflux carrier
Msa1011190	7	15133286	15137460	receptor-like protein kinase
Msa0386540	3	90308300	90309617	BURP domain-containing protein
Msa0197150	2	14844517	14852120	Plastid-lipid-associated protein
Msa0537880	4	16937590	16938771	Plant non-specific lipid-transfer proteins transfer phospholipids as well as galactolipids across membranes. May play a role in wax or cutin deposition in the cell walls of expanding epidermal cells and certain secretory tissues
Msa0893980	6	78938275	78943670	4,5-DOPA dioxygenase extradiol-like
Msa0198210	2	16798078	16802821	Endoglucanase
Msa0567370	4	68731195	68733793	Ras-related protein
Msa0528400	4	1213712	1213924	Spermidine hydroxycinnamoyl
Msa0370550	3	68366664	68369486	Transport and Golgi organization 2 homolog
Msa1019080	7	40239578	40241653	translation initiation factor activity
Msa0019650	1	34302763	34308237	Pectate lyase
Msa0578970	4	83656299	83658053	Protein PHLOEM PROTEIN 2-LIKE
Msa0359500	3	47105458	47113506	Belongs to the glycosyltransferase 8 family
Msa0361510	3	52105260	52110983	Belongs to the peptidase A1 family
Msa0203470	2	27384131	27385099	Belongs to the glycosyl hydrolase 1 family
Msa0194790	2	11168778	11171141	Belongs to the glycosyl hydrolase 17 family
Msa1040250	7	77583676	77585799	Proteolipid membrane potential modulator
Msa0012620	1	18982569	18986845	alpha,alpha-trehalose-phosphate synthase
Msa1198070	8	49426240	49429130	Receptor-like cytosolic serine threonine-protein kinase
Msa0227440	2	78545118	78549208	Belongs to the peptidase A1 family
Msa0710940	5	2835156	2837048	NA
Msa0573250	4	76345969	76358480	U-box domain-containing protein
Msa0202210	2	24390509	24398314	beta-galactosidase activity
Msa1024150	7	52720786	52727385	Auxin transporter-like protein
Msa0222240	2	71252210	71256634	cyclic nucleotide-gated ion channel
Msa1007970	7	7863861	7866417	3-phosphatase and dual-specificity protein phosphatase
Msa0204760	2	30563223	30567195	Methyladenine glycosylase
Msa1034210	7	69623450	69625100	carbonic anhydrase
Msa0042140	1	72786508	72798785	Belongs to the UDP-glycosyltransferase family
Msa0197470	2	15469392	15473072	Early nodulin-like protein
Msa1038220	7	75054643	75059299	Targeting protein for Xklp2 (TPX2)
Msa0372460	3	70968608	70971952	DCD
Msa0189870	2	5336892	5339213	Caspase domain
Msa0027610	1	51971127	51973305	Patellin-4-like
Msa0373550	3	72597128	72600173	Belongs to the glyceraldehyde-3-phosphate dehydrogenase family
Msa1201760	8	54995618	55006588	Belongs to the iron ascorbate-dependent oxidoreductase family
Msa0207050	2	37468732	37472183	MOB kinase activator-like
Msa1178410	8	11121958	11127534	beta-galactosidase
Msa0581360	4	86738973	86740266	Catalyzes xyloglucan endohydrolysis (XEH) and or endotransglycosylation (XET). Cleaves and religates xyloglucan polymers, an essential constituent of the primary cell wall, and thereby participates in cell wall construction of growing tissues
Msa0202590	2	25070451	25076161	Serine threonine-protein kinase
Msa0343850	3	2268120	2268668	Cell wall vacuolar inhibitor of fructosidase 1-like
Msa0731770	5	43235623	43241270	pectin methyltransferase
Msa1183460	8	18707296	18711366	Belongs to the glycosyl hydrolase 32 family
Msa0018060	1	30156613	30162341	beta-galactosidase activity
Msa0577870	4	82183582	82185762	Abscisic stress-ripening protein
Msa0714510	5	7148397	7149362	transcription factor
Msa0720000	5	15708254	15712883	protein At1g32220, chloroplastic-like
Msa0718230	5	12413871	12428082	Transporter
Msa0008970	1	13052022	13053610	Belongs to the MIP aquaporin (TC 1.A.8) family
Msa0019640	1	34283172	34294039	Pectate lyase
Msa0741710	5	61405183	61410857	Belongs to the glycosyltransferase 1 family
Msa0559260	4	58451992	58455601	Belongs to the class-IV pyridoxal-phosphate-dependent aminotransferase family
Msa1188630	8	29041890	29045184	Methyladenine glycosylase
Msa0012040	1	18127776	18137234	Peroxygenase
Msa0733710	5	47061151	47064246	Heavy-metal-associated domain
Msa0558920	4	57963141	57966216	NADPH-dependent FMN reductase
Msa0878570	6	19745594	19750674	5-methyltetrahydropteroyltriglutamate-- homocysteine
Msa1188710	8	29257997	29260279	Caspase domain
Msa1034240	7	69664387	69664929	glycerol-3-phosphate dehydrogenase NAD(
Msa0739410	5	57630930	57634258	NA
Msa1020740	7	44525356	44528120	Late embryogenesis abundant protein
Msa0027130	1	51405602	51409464	Belongs to the protein kinase superfamily. Ser Thr protein kinase family
Msa0355790	3	30793014	30795671	NA
Msa1219910	8	82871621	82875368	Belongs to the peptidase C1 family
Msa0206050	2	34129052	34135053	-
Msa1029710	7	63204014	63209296	ELMO domain-containing protein
Msa0033740	1	61464377	61465756	Indole-3-acetic acid-induced protein
Msa0197310	2	15028755	15035207	MO25-like protein
Msa1199150	8	51005719	51018936	Aldo/keto reductase family
Msa0712520	5	4353186	4358931	Holliday junction DNA helicase ruvB N-terminus
Msa0555640	4	53661213	53662358	Ubiquitin exists either covalently attached to another protein, or free (unanchored). When covalently bound, it is conjugated to target proteins via an isopeptide bond either as a monomer (monoubiquitin), a polymer linked via different Lys residues of the ubiquitin (polyubiquitin chains) or a linear polymer linked via the initiator Met of the ubiquitin (linear polyubiquitin chains). Polyubiquitin…
Msa1026600	7	58789578	58793020	Rare lipoprotein A (RlpA)-like double-psi beta-barrel
Msa1032750	7	67830535	67847961	Belongs to the DHHC palmitoyltransferase family
Msa0028800	1	53854029	53855395	zinc-finger of the FCS-type, C2-C2
Msa0527760	4	383794	386564	Mitogen-activated protein kinase kinase kinase
Msa0187050	2	1805945	1807212	-
Msa1007810	7	7501244	7508347	Serine threonine-protein kinase
Msa0714320	5	6952117	6953958	Lysine-rich arabinogalactan protein
Msa1206780	8	63853170	63857835	dual specificity protein phosphatase
Msa0891590	6	67292322	67296926	Inactive rhomboid protein
Msa1019020	7	40170891	40178134	Fimbrin-like protein
Msa1216110	8	77713199	77715826	Heavy-metal-associated domain
Msa0022570	1	42422877	42426946	Belongs to the protein kinase superfamily. Tyr protein kinase family
Msa0736520	5	53010777	53019045	UTP-glucose-1-phosphate uridylyltransferase
Msa0215190	2	60195997	60196939	Olee1-like protein
Msa0543880	4	31246217	31250268	Septum-promoting GTP-binding protein
Msa0560040	4	59257489	59261913	Guanosine nucleotide diphosphate dissociation inhibitor
Msa0869770	6	4037991	4042144	Xyloglucan glycosyltransferase 4-like
Msa1173280	8	3634398	3636551	MLP-like protein
Msa1184190	8	19781649	19784285	Histidine phosphatase superfamily (branch 1)
Msa0046730	1	79059847	79064303	Boron transporter
Msa0214610	2	59122975	59125523	Pathogen-related
Msa0554780	4	52485944	52488796	DnaJ homolog subfamily B member
Msa0720130	5	16071277	16075629	PAP_fibrillin
Msa0566650	4	67803680	67803982	-
Msa0191600	2	7215921	7216418	glycine-rich cell wall structural protein
Msa0034360	1	62317042	62322018	oxidoreductase, 2OG-Fe(II) oxygenase family protein
Msa0203990	2	28771551	28774480	Pectinesterase
Msa0014250	1	22541290	22571810	Belongs to the TRAFAC class myosin-kinesin ATPase superfamily. Myosin family
Msa0717040	5	10601643	10606077	phosphatidylinositol phosphatidylcholine transfer protein
Msa0355580	3	30169001	30172337	Endoplasmic reticulum membrane protein
Msa0710200	5	2174253	2179482	GDP-fucose protein O-fucosyltransferase
Msa0024350	1	46784666	46789568	Belongs to the glycosyl hydrolase 32 family
Msa1028570	7	61630184	61636430	Desiccation protectant protein Lea14 homolog
Msa0024530	1	46955742	46961457	Alpha/beta hydrolase family
Msa0570940	4	73391848	73394530	Mediates both low-affinity uptake and efflux of sugar across the membrane
Msa0356380	3	35230103	35231004	GTPase activator activity
Msa0720440	5	16443635	16445967	PLATZ transcription factor family protein
Msa0548100	4	41823103	41827524	udp-glucuronic acid decarboxylase
Msa0387740	3	91803136	91809728	ABC1 family
Msa0549500	4	44655140	44662346	Cold-regulated 413 plasma membrane protein
Msa0558620	4	57573210	57575005	PB1 domain
Msa1034500	7	70009690	70020482	regulation of actin filament depolymerization
Msa0566680	4	67818845	67819147	-
Msa0030340	1	56561655	56564332	3-ketoacyl-CoA synthase
Msa0724560	5	23185044	23189716	protein NRT1 PTR FAMILY 2.13-like
Msa0364990	3	58538655	58544412	Beta-amylase
Msa1222740	8	87063522	87066126	Non-specific serine threonine protein kinase
Msa0223210	2	72737130	72740344	Inactive rhomboid protein
Msa0567980	4	69515307	69518515	Removes the phosphate from trehalose 6-phosphate to produce free trehalose
Msa0557580	4	56035425	56036798	Ubiquitin exists either covalently attached to another protein, or free (unanchored). When covalently bound, it is conjugated to target proteins via an isopeptide bond either as a monomer (monoubiquitin), a polymer linked via different Lys residues of the ubiquitin (polyubiquitin chains) or a linear polymer linked via the initiator Met of the ubiquitin (linear polyubiquitin chains). Polyubiquitin…
Msa1215470	8	76727817	76736583	Belongs to the glycosyltransferase 1 family
Msa1038300	7	75116720	75118054	chitin binding
Msa0381630	3	83846123	83850451	Catalyzes the ferrous insertion into protoporphyrin IX
Msa0573650	4	76896459	76897938	Catalyzes xyloglucan endohydrolysis (XEH) and or endotransglycosylation (XET). Cleaves and religates xyloglucan polymers, an essential constituent of the primary cell wall, and thereby participates in cell wall construction of growing tissues
Msa0723870	5	21897695	21902404	-
Msa0205740	2	32743625	32751495	CBL-interacting serine threonine-protein kinase
Msa0197600	2	15781826	15783863	Belongs to the peptidase A1 family
Msa0580570	4	85733970	85739141	LRR receptor-like serine threonine-protein kinase
Msa0014900	1	23898306	23901090	Belongs to the glycosyltransferase 2 family
Msa0211450	2	52720865	52729311	Transglycosylase SLT domain
Msa0725070	5	24553855	24556246	F-box kelch-repeat protein
Msa0720320	5	16264873	16269283	membrane
Msa0536420	4	13424992	13429249	At1g04910-like
Msa1206790	8	63872863	63874559	Homeobox-leucine zipper protein
Msa0361900	3	52703451	52706530	Belongs to the disease resistance NB-LRR family
Msa0208690	2	44670306	44672484	Exopolygalacturonase-like
Msa0024980	1	47901189	47919292	Glucomannan 4-beta-mannosyltransferase 9-like
Msa0385050	3	88501715	88506739	Floral homeotic protein
Msa0203480	2	27385873	27386487	beta-glucosidase activity
Msa0896210	6	85966964	85971812	Belongs to the group II decarboxylase family
Msa0895660	6	83869710	83880789	Purple acid phosphatase
Msa0370510	3	68316757	68318828	Random slug protein 5-like
Msa1040260	7	77601519	77603236	response to cold
Msa0733130	5	46124722	46126958	Belongs to the multi antimicrobial extrusion (MATE) (TC 2.A.66.1) family
Msa1193910	8	40749202	40753514	Aldehyde dehydrogenase family
Msa1030500	7	64592111	64596094	PDDEXK-like family of unknown function
Msa0385680	3	89304887	89311848	Hydrolyzes glycerol-phospholipids at the terminal phosphodiesteric bond
Msa1008980	7	9754849	9756225	phenolic glucoside malonyltransferase
Msa1188380	8	28605723	28612693	Potassium channel
Msa0876370	6	14322206	14324201	GPI-anchored protein
Msa1019120	7	40271600	40273546	Serine threonine-protein kinase
Msa0026630	1	50479874	50484012	Protein WEAK CHLOROPLAST MOVEMENT UNDER BLUE LIGHT
Msa0006740	1	9739716	9743360	EIN3-binding F-box protein
Msa0023850	1	45660975	45667012	BEL1-like homeodomain protein
Msa0351780	3	19155636	19159062	Removes the phosphate from trehalose 6-phosphate to produce free trehalose
Msa1008660	7	9205557	9207439	Copper transport protein
Msa0559250	4	58436523	58440472	Protein kinase domain
Msa0558500	4	57357526	57363287	Protein TRANSPORT INHIBITOR RESPONSE 1-like
Msa0387810	3	91878401	91885329	Long chain acyl-CoA synthetase
Msa0889120	6	55456780	55468893	4-coumarate--CoA ligase-like
Msa1179830	8	13422581	13424597	Inorganic pyrophosphatase
Msa1026140	7	57711635	57717922	Belongs to the class-III pyridoxal-phosphate-dependent aminotransferase family
Msa0715070	5	7951545	7953457	Converts zeaxanthin into antheraxanthin and subsequently violaxanthin
Msa0889110	6	55434783	55445652	4-coumarate--CoA ligase-like
Msa0881960	6	30400223	30406735	Belongs to the AB hydrolase superfamily. Lipase family
Msa1212650	8	72633721	72637765	Chaperone protein
Msa0361520	3	52139737	52145039	Protein of unknown function (DUF3537)
Msa0383080	3	85858003	85861030	E3 ubiquitin-protein ligase
Msa0746040	5	68041148	68046420	Tonoplast dicarboxylate
Msa0710160	5	2137328	2143455	Rhamnogalacturonate lyase
Msa1031730	7	66440208	66447242	Belongs to the Glu Leu Phe Val dehydrogenases family
Msa1195050	8	42810538	42813915	transcription factor
Msa0715230	5	8200572	8205464	Mitogen-activated protein kinase kinase kinase
Msa0203770	2	28243659	28246175	auxin-responsive protein
Msa1219350	8	82178592	82181481	Binds specifically and directly to substrates containing either a simple or bipartite NLS motif. Promotes docking of import substrates to the nuclear envelope
Msa0566630	4	67783062	67789022	CAAX protease self-immunity
Msa0542360	4	27172124	27183839	Purple acid phosphatase
Msa1210120	8	68885082	68886282	Converts alpha-aldose to the beta-anomer
Msa0548720	4	42992431	42998766	Belongs to the aldehyde dehydrogenase family
Msa0224840	2	74809896	74818944	transcription factor
Msa0037640	1	66743503	66747165	TPR repeat-containing thioredoxin
Msa0222010	2	70987395	70998471	Protein of unknown function (DUF707)
Msa0030480	1	56846323	56850003	Lipase (class 3)
Msa0005330	1	7844697	7845179	kDa class II heat shock protein-like
Msa0572610	4	75540346	75545846	Endoglucanase
Msa0380020	3	81511476	81512919	-
Msa0224650	2	74546708	74557064	IAA-amino acid hydrolase ILR1-like
Msa1200310	8	52888393	52890948	Glycine-rich protein A3-like
Msa0196290	2	13459692	13466392	Stem-specific protein
Msa0217860	2	64796540	64800607	Belongs to the UDP-glycosyltransferase family
Msa0204040	2	28849479	28850154	-
Msa1223950	8	88569719	88575279	Tonoplast dicarboxylate
Msa0383040	3	85814037	85817271	Ran (Ras-related nuclear proteins) /TC4 subfamily of small GTPases
Msa0720270	5	16205131	16215269	ABC transporter B family member
Msa0345050	3	4057303	4065173	ABC transporter A family member
Msa0714340	5	6976622	6980901	Metal transporter
Msa0528970	4	1974219	1981140	Protein NRT1 PTR FAMILY 5.2-like
Msa1191380	8	35583285	35584924	Zinc-binding domain present in Lin-11, Isl-1, Mec-3.
Msa0719010	5	13489418	13491904	beta-galactosidase
Msa0004970	1	7406635	7411920	Vacuolar-processing enzyme-like
Msa0225290	2	75420360	75423158	guanine nucleotide exchange factor
Msa0381580	3	83801391	83805366	Catalyzes the ferrous insertion into protoporphyrin IX
Msa1036360	7	72708098	72711963	Phospholipase A1-Igamma2, chloroplastic-like
Msa0747170	5	70815545	70823633	Belongs to the cyclin family
Msa0875340	6	11889752	11894173	Converts proline to delta-1-pyrroline-5-carboxylate
Msa0355560	3	30150664	30162971	Endoplasmic reticulum membrane protein
Msa0529840	4	3614027	3615400	Non-specific serine threonine protein kinase
Msa0712400	5	4234983	4237770	Mitogen-activated protein kinase kinase kinase
Msa1219340	8	82174050	82176869	Belongs to the importin alpha family
Msa0221140	2	69740840	69745348	GDSL/SGNH-like Acyl-Esterase family found in Pmr5 and Cas1p
Msa0187560	2	2299938	2303024	Transferase family
Msa1009970	7	12454407	12458024	S-adenosyl-l-methionine decarboxylase leader peptide
Msa0031610	1	58369684	58372719	Serine threonine-protein kinase At3g07070-like
Msa0040790	1	71065492	71067780	Catalyzes xyloglucan endohydrolysis (XEH) and or endotransglycosylation (XET). Cleaves and religates xyloglucan polymers, an essential constituent of the primary cell wall, and thereby participates in cell wall construction of growing tissues
Msa0718760	5	13078710	13080892	Glycine-rich protein A3-like
Msa0371620	3	69853549	69857280	Belongs to the UDP-glycosyltransferase family
Msa0006050	1	8832394	8836397	Belongs to the glutathione peroxidase family
Msa1028740	7	61926507	61927290	At4g13230-like
Msa0215460	2	60701218	60705151	transcription factor
Msa0716020	5	9328989	9332740	Belongs to the importin alpha family
Msa0570160	4	72265462	72266293	-
Msa0576570	4	80624108	80626158	Belongs to the major facilitator superfamily. Sugar transporter (TC 2.A.1.1) family
Msa1210710	8	69890833	69892578	Zein-binding
Msa0189520	2	4903909	4905052	-
Msa0227280	2	78072719	78075680	cyclic nucleotide-gated ion channel
Msa1039750	7	77021984	77028503	Belongs to the TRAFAC class myosin-kinesin ATPase superfamily. Kinesin family
Msa1011290	7	15308672	15315652	Pyruvate dehydrogenase (acetyl-transferring) kinase
Msa0561130	4	60618829	60622145	Belongs to the sterol desaturase family
Msa1177990	8	10594920	10600798	Signal peptide peptidase-like
Msa1224380	8	89326340	89330913	oligopeptide transporter
Msa0384090	3	87181865	87185820	Belongs to the protein kinase superfamily. Ser Thr protein kinase family
Msa0216520	2	62519015	62524853	COP1-interacting protein 7
Msa0035780	1	64139310	64141394	-
Msa1038240	7	75063995	75066592	receptor-like protein kinase
Msa0738210	5	55914922	55920328	Lysyl-tRNA synthetase
Msa1008690	7	9245907	9247789	Copper transport protein
Msa1023200	7	50546122	50546933	Transcription factor
Msa1221430	8	85018839	85021446	Non-specific serine threonine protein kinase
Msa0214740	2	59317732	59319272	domain in glucosyltransferases, myotubularins and other putative membrane-associated proteins
Msa0006510	1	9423164	9427349	PB1 domain
Msa1200760	8	53649653	53657909	Amino acid transporter
Msa0019740	1	34520722	34526438	Belongs to the thiolase family
Msa0008170	1	11807076	11813297	O-acyltransferase (WSD1-like)
Msa0007620	1	10896412	10902444	Fasciclin-like arabinogalactan protein
Msa0574010	4	77334761	77337104	galactose
Msa0031080	1	57656761	57657868	Plastocyanin-like domain
Msa0034270	1	62209116	62210940	SANT SWI3, ADA2, N-CoR and TFIIIB'' DNA-binding domains
Msa0029700	1	55070371	55074728	May act early in the ethylene signal transduction pathway, possibly as an ethylene receptor, or as a regulator of the pathway
Msa1219560	8	82466728	82470251	Belongs to the importin alpha family
Msa0531120	4	5235098	5241702	transferase activity, transferring nitrogenous groups
Msa0732040	5	43928009	43932837	Phospho-2-dehydro-3-deoxyheptonate aldolase
Msa0553570	4	50864898	50869085	Lipase (class 3)
Msa1015360	7	27679986	27685953	Catalyzes the rate-limiting step of the oxidative pentose-phosphate pathway, which represents a route for the dissimilation of carbohydrates besides glycolysis
Msa0220660	2	69076516	69077389	-
Msa0552010	4	48405964	48414223	Synaptotagmin-like mitochondrial-lipid-binding domain
Msa0189110	2	4417586	4424238	T-complex protein 11
Msa0386890	3	90716838	90721914	Phosphatidylinositol phosphatidylcholine transfer protein
Msa0030530	1	56885140	56888822	Lipase (class 3)
Msa0017640	1	29425787	29431069	Vacuolar-processing enzyme-like
Msa0380640	3	82455144	82459565	Belongs to the peptidase C1 family
Msa0196490	2	13683018	13686807	tobamovirus multiplication protein
Msa1027070	7	59301261	59306225	2,3-bisphosphoglycerate-independent phosphoglycerate
Msa1192670	8	38604050	38605931	Thaumatin-like protein
Msa0039340	1	68873711	68885182	transmembrane ascorbate ferrireductase
Msa0714910	5	7741842	7746840	triglyceride lipase activity
Msa1193700	8	40159634	40162398	Non-catalytic subunit
Msa1200770	8	53668629	53672392	Belongs to the protein kinase superfamily
Msa0716140	5	9552831	9553739	elongation of fatty acids protein
Msa0347660	3	8851387	8854042	GPI-anchored protein
Msa0547780	4	41173126	41179306	3-ketoacyl-CoA synthase
Msa0367500	3	63181845	63182697	NA
Msa1210090	8	68809885	68856114	ABC transporter A family member
Msa0878810	6	20271620	20292866	Lysosomal beta
Msa0224450	2	74354993	74355556	May be involved in both secretory and endocytic intracellular trafficking in the endosomal prevacuolar compartments
Msa0380040	3	81561591	81564261	Belongs to the 14-3-3 family
Msa0216470	2	62351984	62357823	COP1-interacting protein 7
Msa0736840	5	53482883	53484322	Belongs to the small heat shock protein (HSP20) family
Msa0033300	1	60771198	60776340	Core subunit of the mitochondrial membrane respiratory chain NADH dehydrogenase (Complex I) that is believed to belong to the minimal assembly required for catalysis. Complex I functions in the transfer of electrons from NADH to the respiratory chain
Msa0549100	4	43865210	43869904	Belongs to the glycosyl hydrolase 1 family
Msa0712710	5	4530994	4533236	-
Msa0901810	6	98653554	98655159	Profilin
Msa0037180	1	66118699	66123726	Alkaline neutral invertase
Msa0894170	6	79436121	79437149	Carboxylesterase
Msa0555400	4	53400439	53406524	Aspartate aminotransferase
Msa0222850	2	72295376	72298082	Belongs to the actin family
Msa0021700	1	39028588	39036703	Calcium-dependent protein kinase
Msa0022220	1	41383942	41385304	18 kDa seed maturation
Msa0217390	2	64247032	64252184	Belongs to the formin-like family
Msa0379020	3	79897987	79900091	Heavy-metal-associated domain
Msa0532680	4	7129348	7140174	beta-glucosidase activity
Msa0226140	2	76537015	76541391	Boron transporter
Msa1215680	8	77003860	77007144	heparanase-like protein
Msa0216810	2	62995903	63001723	ADP-ribosylation factor GTPase-activating protein
Msa0221700	2	70441072	70443892	Vicilin-like antimicrobial peptides
Msa0383740	3	86751721	86756121	Monoglyceride
Msa1012570	7	17749113	17751715	Belongs to the glycosyl hydrolase 17 family
Msa0018270	1	30533975	30536659	Domain of unknown function (DUF4793)
Msa0379720	3	81074531	81077708	Transferase family
Msa0551870	4	48106593	48111065	Belongs to the CTL (choline transporter-like) family
Msa0896380	6	86473561	86488532	transcription, DNA-templated
Msa0901430	6	98111007	98112192	phospholipase A2 homolog 1
Msa0738340	5	56069306	56077068	Auxin transporter-like protein
Msa0733240	5	46480364	46485762	aarF domain-containing protein kinase At5g05200
Msa0367140	3	62680696	62684206	Belongs to the ubiquitin-conjugating enzyme family
Msa0892230	6	71222539	71232333	This enzyme condenses acetyl-CoA with acetoacetyl-CoA to form HMG-CoA, which is the substrate for HMG-CoA reductase
Msa0710270	5	2260872	2263802	Activator of 90 kDa heat shock protein
Msa0733070	5	46033106	46034088	-
Msa0534420	4	9880394	9881002	Heme-binding-like protein At3g10130
Msa0025700	1	49070774	49099670	4-coumarate--CoA ligase-like
Msa0577960	4	82323490	82329823	Complex I intermediate-associated protein 30 (CIA30)
Msa0879970	6	23157300	23161096	Bifunctional dihydroflavonol 4-reductase flavanone
Msa0570330	4	72481239	72482958	Cytochrome p450
Msa0725280	5	24918710	24921571	Belongs to the sterol desaturase family
Msa0562560	4	62505444	62508352	transmembrane ascorbate ferrireductase
Msa1040420	7	77788713	77801429	Belongs to the peptidase C1 family
Msa0886900	6	47375654	47379230	Transporter
Msa1191570	8	36265659	36270289	Leucine-rich repeat receptor-like protein kinase
Msa0537860	4	16884713	16885674	Plant non-specific lipid-transfer proteins transfer phospholipids as well as galactolipids across membranes. May play a role in wax or cutin deposition in the cell walls of expanding epidermal cells and certain secretory tissues
Msa1173740	8	4257366	4262291	ATPase 9, plasma
Msa0032750	1	59907173	59909051	Ribosomal protein 60S L18 and 50S L18e
Msa0204780	2	30618586	30622895	YTH domain-containing family protein
Msa0868590	6	2211051	2212377	Belongs to the DHHC palmitoyltransferase family
Msa0351520	3	18382549	18388581	Belongs to the 'GDSL' lipolytic enzyme family
Msa1004500	7	2004368	2008160	Protein NRT1 PTR FAMILY
Msa0528940	4	1935184	1936645	NA
Msa0573070	4	76116640	76119447	methyltransferase PMT18
Msa1019170	7	40353594	40356625	RING-type E3 ubiquitin transferase
Msa0193740	2	9576673	9580020	Belongs to the protein kinase superfamily
Msa0040130	1	70110392	70119893	aminoacylase activity
Msa0047460	1	80338085	80346901	Catalyzes the NAD( )-dependent oxidation of formate to carbon dioxide. Involved in the cell stress response
Msa0016320	1	27132126	27133331	ethylene-responsive transcription factor
Msa0743190	5	63333790	63338381	BPI LBP family protein
Msa0221690	2	70420210	70422719	Vicilin-like antimicrobial peptides
Msa0387300	3	91190741	91195989	Aspartate aminotransferase
Msa0569210	4	71078961	71085507	Mitogen-activated protein kinase kinase kinase
Msa0374350	3	73782518	73791033	Iaa-amino acid hydrolase
Msa0712800	5	4605252	4607058	Removal of H(2)O(2), oxidation of toxic reductants, biosynthesis and degradation of lignin, suberization, auxin catabolism, response to environmental stresses such as wounding, pathogen attack and oxidative stress
Msa0530730	4	4800250	4807401	Belongs to the plant LTP family
Msa0386290	3	90072098	90078382	Belongs to the major facilitator superfamily. Sugar transporter (TC 2.A.1.1) family
Msa1040770	7	78242341	78244013	Short-chain dehydrogenase reductase
Msa0538570	4	18016838	18018374	Plant non-specific lipid-transfer proteins transfer phospholipids as well as galactolipids across membranes. May play a role in wax or cutin deposition in the cell walls of expanding epidermal cells and certain secretory tissues
Msa0875380	6	11937849	11947104	Stress-induced protein KIN2-like
Msa0871890	6	7121402	7123525	Myb-related protein
Msa0217690	2	64652579	64655529	COBRA-like protein
Msa0381360	3	83433379	83437977	BSD domain
Msa1011360	7	15483409	15484071	Polygalacturonase
Msa0365330	3	59272298	59277951	Omega-3 fatty acid desaturase
Msa0048000	1	81232966	81237761	Belongs to the glycosyltransferase 31 family
Msa1219690	8	82567832	82570066	pectinesterase pectinesterase inhibitor
Msa0877420	6	16821605	16822937	Dehydrogenase
Msa0552090	4	48539726	48542385	Belongs to the ubiquitin-conjugating enzyme family
Msa1004290	7	1772593	1778877	Transaldolase/Fructose-6-phosphate aldolase
Msa0541810	4	25835792	25836094	-
Msa0356360	3	35121692	35122530	GTPase activator activity
Msa0532670	4	7053787	7062447	beta-glucosidase activity
Msa0370570	3	68450453	68454187	TPR repeat-containing thioredoxin
Msa0228500	2	81734302	81739613	Belongs to the uridine kinase family
Msa0875640	6	12296290	12300899	protein trichome birefringence-like 19
Msa1185620	8	22930842	22936622	Cytochrome p450
Msa1184690	8	20587238	20588255	elicitor-responsive protein
Msa0532760	4	7305615	7308185	ATP synthase subunit C
Msa0378990	3	79879177	79880659	HVA22-like protein
Msa0571160	4	73692158	73697461	CBS domain-containing protein
Msa0544740	4	33647031	33651790	Fasciclin-like arabinogalactan protein
Msa0579790	4	84644615	84651032	TBC1 domain family member
Msa1184680	8	20581284	20583308	elicitor-responsive protein
Msa0537300	4	15502428	15508149	Carbon-nitrogen hydrolase
Msa0187340	2	2043518	2046518	Reticulon-like protein
Msa0544930	4	34226399	34232699	BEL1-like homeodomain protein
Msa0039240	1	68793490	68803279	Low-temperature-induced 65 kDa
Msa1009960	7	12435804	12437218	Stress-induced protein
Msa0384980	3	88456699	88464451	Belongs to the TRAFAC class myosin-kinesin ATPase superfamily. Kinesin family
Msa1198270	8	49607721	49610839	Catalyzes the third of the four reactions of the long- chain fatty acids elongation cycle. This endoplasmic reticulum- bound enzymatic process, allows the addition of two carbons to the chain of long- and very long-chain fatty acids VLCFAs per cycle. This enzyme catalyzes the dehydration of the 3-hydroxyacyl-CoA intermediate into trans-2,3-enoyl-CoA, within each cycle of fatty acid elongation. Th…
Msa0746260	5	68411736	68417032	Protein kinase domain
Msa1012080	7	17144752	17148745	Belongs to the heat shock protein 70 family
Msa1218130	8	80704955	80708529	Belongs to the glycosyl hydrolase 28 family
Msa0868350	6	1846199	1860599	U-box domain-containing protein
Msa0189860	2	5331694	5333513	Caspase domain
Msa0042500	1	73388351	73395081	Catalyzes the conversion of zeta-carotene to lycopene via the intermediary of neurosporene. It carries out two consecutive desaturations (introduction of double bonds) at positions C-7 and C-7'
Msa1034540	7	70061732	70066212	Methyltransferase
Msa0211140	2	51985261	51990790	Belongs to the terpene synthase family
Msa0741390	5	61107044	61113583	TMV resistance protein N-like
Msa0009120	1	13310415	13314729	Amino acid permease
Msa0213370	2	56266917	56276514	-
Msa0574270	4	77627243	77629044	Ras-related protein
Msa1216900	8	79049718	79071161	Pyruvate phosphate dikinase
Msa0045050	1	76718789	76722209	Eukaryotic protein of unknown function (DUF829)
Msa0045240	1	77099249	77104444	GEM-like protein
Msa0363810	3	56442047	56443777	Phosphatidylinositol phosphatidylcholine transfer protein
Msa0228360	2	80289474	80295581	Complex I intermediate-associated protein 30 (CIA30)
Msa1224860	8	89963634	89966568	ankyrin repeat-containing protein
Msa1024710	7	54459007	54467763	Acyl-coenzyme A oxidase 4
Msa0038370	1	67831361	67834979	Trihelix transcription factor
Msa0007710	1	10993297	10999195	Fasciclin-like arabinogalactan protein
Msa0200100	2	19700497	19711209	Major allergen Pru
Msa0016590	1	27553822	27558256	Plant family of unknown function (DUF810)
Msa0547800	4	41242806	41245283	Sulfite exporter TauE/SafE
Msa1197360	8	47657986	47662107	NA
Msa1220480	8	83672943	83674849	WRKY transcription factor
Msa1025570	7	56332837	56335698	Aldo/keto reductase family
Msa0031120	1	57693321	57694352	Plastocyanin-like domain
Msa0870090	6	4370670	4371671	Removal of H(2)O(2), oxidation of toxic reductants, biosynthesis and degradation of lignin, suberization, auxin catabolism, response to environmental stresses such as wounding, pathogen attack and oxidative stress
Msa0208680	2	44648693	44650453	Exopolygalacturonase-like
Msa0736510	5	52981566	52984584	SANT SWI3, ADA2, N-CoR and TFIIIB'' DNA-binding domains
Msa0385310	3	88781009	88784916	Tubulin is the major constituent of microtubules. It binds two moles of GTP, one at an exchangeable site on the beta chain and one at a non-exchangeable site on the alpha chain
Msa0036790	1	65580182	65584326	tissue development
Msa0567140	4	68450545	68453139	Rab subfamily of small GTPases
Msa0550460	4	45938644	45941945	Phosphatidylinositol phosphatidylcholine transfer protein
Msa0033820	1	61636938	61641305	Belongs to the protein kinase superfamily
Msa0537760	4	16663883	16665794	Cyclin
Msa0222340	2	71553791	71558332	ABC transporter F family member
Msa0578770	4	83401991	83406415	May act as a component of the auxin efflux carrier
Msa0709270	5	391047	394748	Belongs to the protein kinase superfamily
Msa1210420	8	69315849	69319277	Microtubule-associated protein
Msa1185680	8	23070878	23072992	Quinone oxidoreductase-like protein
Msa0208760	2	44895698	44897458	Exopolygalacturonase-like
Msa1206800	8	63910499	63912203	Homeobox-leucine zipper protein
Msa0204000	2	28792872	28798918	pectinesterase pectinesterase inhibitor
Msa1210590	8	69676005	69680291	Nitrate transporter
Msa0566800	4	67921520	67924930	alpha-galactosidase
Msa0192570	2	8371086	8371880	-
Msa0720910	5	17179841	17185053	Rhamnogalacturonate lyase
Msa0896370	6	86435125	86441177	Beta-amylase
Msa0552970	4	49760521	49760902	NA
Msa0000610	1	1758398	1766237	Plant lipoxygenase may be involved in a number of diverse aspects of plant physiology including growth and development, pest resistance, and senescence or responses to wounding
Msa0358470	3	43404038	43409992	Glucose-6-phosphate phosphate translocator
Msa0347240	3	8210573	8211133	21 kDa protein-like
Msa1171760	8	1685329	1688923	Tetratricopeptide repeat
Msa0034500	1	62525564	62528310	Gibberellin receptor
Msa0740720	5	59819861	59822085	Blue copper protein-like
Msa0377680	3	78317755	78322116	Potassium transporter
Msa0012500	1	18730587	18737474	CRAL/TRIO domain
Msa0000940	1	2320943	2322310	Aux IAA proteins are short-lived transcriptional factors that function as repressors of early auxin response genes at low auxin concentrations
Msa0348570	3	11191483	11198029	Cytochrome p450
Msa0343550	3	1767854	1779183	Glucomannan 4-beta-mannosyltransferase 9-like
Msa1021240	7	45507445	45510118	Belongs to the protein kinase superfamily
Msa0213590	2	56709309	56713673	Belongs to the FPP GGPP synthase family
Msa0199410	2	18353275	18369370	NA
Msa1201880	8	55167866	55170592	ATP synthase subunit C
Msa1010460	7	13545795	13550935	phosphatase 2c
Msa0572400	4	75328903	75330039	Arabinogalactan peptide
Msa0189080	2	4355611	4368714	Dihydrolipoyllysine-residue succinyltransferase component of 2-oxoglutarate dehydrogenase complex
Msa0024890	1	47728732	47732253	fructose-bisphosphate aldolase
Msa0534070	4	9422070	9425531	protein At4g13200, chloroplastic
Msa0371600	3	69821866	69830389	NA
Msa0899300	6	94292162	94295171	NA
Msa0023090	1	43834543	43840174	Zein-binding
Msa1035260	7	71031617	71036194	PMR5 N terminal Domain
Msa0713900	5	6379698	6384636	Mitochondrial outer membrane protein porin
Msa0532010	4	6062331	6064821	Belongs to the actin-binding proteins ADF family
Msa1220460	8	83653050	83654956	WRKY transcription factor
Msa1033170	7	68193727	68200575	Cytochrome p450
Msa0538840	4	18593494	18598286	May act early in the ethylene signal transduction pathway, possibly as an ethylene receptor, or as a regulator of the pathway
Msa0043100	1	74077520	74083674	Phosphatidylserine synthase
Msa0362240	3	53146256	53149124	Heterogeneous nuclear ribonucleoprotein
Msa0565860	4	66725522	66728635	Cytochrome p450
Msa0875630	6	12279941	12283153	Protein trichome birefringence-like 19
Msa1207100	8	64531688	64538800	acyl-coenzyme A oxidase
Msa0377660	3	78256949	78262134	alpha-galactosidase
Msa0227920	2	79211078	79214572	inactive receptor kinase
Msa0725670	5	25435700	25451209	Belongs to the RNase T2 family
Msa0726780	5	28157232	28160264	SNAP25 homologous protein
Msa0735380	5	50650575	50652894	CBL-interacting serine threonine-protein kinase
Msa0541800	4	25818453	25818755	-
Msa0577320	4	81620104	81622369	Catalyzes xyloglucan endohydrolysis (XEH) and or endotransglycosylation (XET). Cleaves and religates xyloglucan polymers, an essential constituent of the primary cell wall, and thereby participates in cell wall construction of growing tissues
Msa0578980	4	83658211	83666451	acyltransferase-like 4
Msa1041510	7	79093399	79096472	NA
Msa1031490	7	66161252	66163649	Thioredoxin-like 1-1
Msa0529320	4	2798259	2799581	UDP-glucuronate 4-epimerase
Msa0383700	3	86701698	86706093	Monoglyceride
Msa0010430	1	15734474	15736860	Mediates both low-affinity uptake and efflux of sugar across the membrane
Msa0017770	1	29668632	29678869	CSC1-like protein RXW8
Msa1031220	7	65707779	65709209	Pentatricopeptide repeat-containing protein
Msa0379240	3	80228499	80236410	Mei2-like
Msa1178370	8	11060177	11064782	Remorin, N-terminal region
Msa1210380	8	69292168	69295442	Hypersensitive-induced response protein
Msa1016510	7	33267500	33268702	BEST Arabidopsis thaliana protein match is
Msa1178580	8	11383551	11388391	Signal recognition particle receptor subunit
Msa1003660	7	737552	743530	Belongs to the major facilitator superfamily. Sugar transporter (TC 2.A.1.1) family
Msa0873980	6	9629862	9634426	SPIRAL1-like
Msa0012150	1	18260073	18265841	DNA recombination
Msa0532120	4	6133122	6135603	Belongs to the actin-binding proteins ADF family
Msa0039460	1	69075856	69077208	Heat Stress Transcription Factor
Msa0373130	3	72152481	72158519	Phytoene dehydrogenase, chloroplastic
Msa0901830	6	98669288	98673165	acid phosphatase
Msa0034310	1	62255405	62257689	Haloacid dehalogenase-like hydrolase
Msa0043550	1	74733269	74735070	Belongs to the BI1 family
Msa1193710	8	40177202	40179963	Non-catalytic subunit
Msa0022550	1	42406299	42409229	Activator of 90 kDa heat shock protein
Msa0224680	2	74576643	74578087	Jacalin-like lectin domain
Msa0033750	1	61470943	61471431	Protein of unknown function, DUF538
Msa0384450	3	87570191	87592253	Rhamnogalacturonate lyase
Msa0194640	2	10915405	10916530	-
Msa0900420	6	95898761	95907828	Protein phosphatase 2C and cyclic nucleotide-binding kinase domain-containing
Msa0900450	6	95956959	95963427	Belongs to the major facilitator superfamily. Sugar transporter (TC 2.A.1.1) family
Msa1020930	7	45007305	45009817	Serine incorporator
Msa1207210	8	64657355	64661627	WAT1-related protein
Msa0019830	1	34697243	34707176	Amino acid transporter
Msa1215390	8	76623696	76629935	Clathrin assembly protein
Msa0735820	5	51515589	51520203	Lecithin retinol acyltransferase
Msa0047990	1	81208525	81211422	Belongs to the ATG8 family
Msa0026040	1	49675231	49681833	Isocitrate dehydrogenase (NAD
Msa1029460	7	62885420	62888283	Electron carrier protein. The oxidized form of the cytochrome c heme group can accept an electron from the heme group of the cytochrome c1 subunit of cytochrome reductase. Cytochrome c then transfers this electron to the cytochrome oxidase complex, the final protein carrier in the mitochondrial electron-transport chain
Msa0723370	5	20902542	20906146	Belongs to the sterol desaturase family
Msa1207010	8	64392273	64399380	acyl-coenzyme A oxidase
Msa1175660	8	7146648	7148856	Belongs to the iron ascorbate-dependent oxidoreductase family
Msa0215120	2	60048389	60050268	Olee1-like protein
Msa0735660	5	51117054	51120675	KH domain-containing protein
Msa0192920	2	8708039	8716262	Protein trichome birefringence-like
Msa0532730	4	7282631	7284823	Belongs to the Orn Lys Arg decarboxylase class-II family. SpeA subfamily
Msa1039510	7	76759894	76762192	Dormancy/auxin associated protein
Msa1010840	7	14170951	14176318	regulation of auxin polar transport
Msa0226130	2	76527298	76532257	NA
Msa1016030	7	31311049	31315832	Iron-sulfur protein (IP) subunit of succinate dehydrogenase (SDH) that is involved in complex II of the mitochondrial electron transport chain and is responsible for transferring electrons from succinate to ubiquinone (coenzyme Q)
Msa1207880	8	65688315	65691889	Belongs to the sterol desaturase family
Msa0565760	4	66633276	66636389	Cytochrome p450
Msa0199820	2	19206254	19206412	NA
Msa0002040	1	3895987	3896751	Dehydration-responsive element-binding protein 3-like
Msa0221940	2	70807648	70813318	4-hydroxy-3-methylbut-2-en-1-yl diphosphate synthase
Msa1028720	7	61891378	61898471	Protein LUTEIN DEFICIENT 5
Msa1039600	7	76829070	76832511	F-actin-capping proteins bind in a Ca(2 )-independent manner to the fast growing ends of actin filaments (barbed end) thereby blocking the exchange of subunits at these ends. Unlike other capping proteins (such as gelsolin and severin), these proteins do not sever actin filaments
Msa0022940	1	43407464	43410614	calmodulin-binding family
Msa0711660	5	3554093	3556632	Electron carrier protein. The oxidized form of the cytochrome c heme group can accept an electron from the heme group of the cytochrome c1 subunit of cytochrome reductase. Cytochrome c then transfers this electron to the cytochrome oxidase complex, the final protein carrier in the mitochondrial electron-transport chain
Msa0198660	2	17262372	17268470	Type 1 membrane protein
Msa1038520	7	75421228	75424789	Serine threonine-protein kinase
Msa1005670	7	3562474	3564724	Mediates both low-affinity uptake and efflux of sugar across the membrane
Msa0556220	4	54308355	54311568	receptor-like serine threonine-protein kinase
Msa0388980	3	93535787	93539620	Belongs to the ubiquitin-conjugating enzyme family
Msa0046000	1	78007045	78011290	Nitrilase-like protein
Msa0021560	1	38837121	38851441	Exostosin family
Msa1219790	8	82696156	82705818	Alpha-aminoadipic semialdehyde
Msa0725450	5	25161483	25167288	Protein of unknown function (DUF1666)
Msa0037490	1	66506523	66508294	Belongs to the GST superfamily
Msa0210500	2	50617050	50625734	citrate synthase
Msa1193900	8	40744621	40746559	Catalyzes xyloglucan endohydrolysis (XEH) and or endotransglycosylation (XET). Cleaves and religates xyloglucan polymers, an essential constituent of the primary cell wall, and thereby participates in cell wall construction of growing tissues
Msa1194620	8	41905318	41907460	NA
Msa1201020	8	54196139	54212001	Arabidopsis protein of unknown function
Msa0353260	3	23082321	23092274	NA
Msa0023340	1	44442311	44447395	Targeting protein for Xklp2 (TPX2)
Msa0568410	4	69994123	69995395	-
Msa1026770	7	58946057	58948747	receptor-like protein kinase
Msa1040150	7	77512961	77515895	Possibly involved in carbohydrate binding
Msa0191380	2	6986267	6987181	Belongs to the syntaxin family
Msa0222510	2	71795648	71808939	PAS fold
Msa0577690	4	82026135	82028333	Ribosome associated membrane protein RAMP4
Msa0008590	1	12365632	12375704	L-arabinokinase-like
Msa0030790	1	57266295	57268533	Belongs to the peroxidase family. Classical plant (class III) peroxidase subfamily
Msa0210750	2	51108941	51116304	Belongs to the TRAFAC class myosin-kinesin ATPase superfamily. Myosin family
Msa1026800	7	58989592	58992282	receptor-like protein kinase
Msa0576790	4	80855243	80861634	Respiratory burst oxidase homolog protein
Msa1031410	7	66014334	66026811	Belongs to the GDA1 CD39 NTPase family
Msa0715340	5	8371754	8373247	WEB family protein At1g12150-like
Msa0207130	2	37519562	37522813	Beta-amylase
Msa1225530	8	90988798	90991349	NA
Msa0370010	3	67418983	67420466	Belongs to the iron ascorbate-dependent oxidoreductase family
Msa1179190	8	12501060	12506176	Plant lipoxygenase may be involved in a number of diverse aspects of plant physiology including growth and development, pest resistance, and senescence or responses to wounding
Msa0579010	4	83701350	83704475	Glutathione S-transferase omega-like 2
Msa0541480	4	25403246	25413341	Zeaxanthin epoxidase
Msa1172930	8	3147485	3151016	Serine threonine-protein kinase
Msa0565970	4	66887347	66890058	ADP-ribosylation factor GTPase-activating protein
Msa0535120	4	10997824	11003409	phosphatidylinositol ceramide inositolphosphotransferase
Msa0191910	2	7641427	7643250	Polyphenol oxidase
Msa0224500	2	74418659	74420791	Inorganic pyrophosphatase
Msa0740180	5	59006931	59008834	Belongs to the UDP-glycosyltransferase family
Msa0542480	4	27568207	27577933	isoform X1
Msa0715500	5	8562798	8577726	Alpha/beta hydrolase family
Msa0372020	3	70307128	70312699	Anthranilate synthase
Msa0540690	4	23369342	23373831	Removes the phosphate from trehalose 6-phosphate to produce free trehalose
Msa0372530	3	71103341	71115587	oligopeptide transporter
Msa0004470	1	6999541	7003692	Belongs to the glycosyl hydrolase 13 family
Msa0540530	4	22882182	22890742	Serine/Threonine protein kinases, catalytic domain
Msa0381870	3	84213831	84215807	Alpha/beta hydrolase family
Msa0552520	4	49195567	49210308	Excises uracil residues from the DNA which can arise as a result of misincorporation of dUMP residues by DNA polymerase or due to deamination of cytosine
Msa0575450	4	79338661	79341276	N-terminal C2 in EEIG1 and EHBP1 proteins
Msa1200110	8	52430535	52432171	Belongs to the terpene cyclase mutase family
Msa1185540	8	22780554	22791552	Synaptotagmin-like mitochondrial-lipid-binding domain
Msa0735330	5	50515178	50522708	Belongs to the peroxidase family. Classical plant (class III) peroxidase subfamily
Msa0194870	2	11287035	11291251	Potassium channel
Msa0578890	4	83551856	83561044	Sulfate transporter
Msa0875440	6	12021424	12022407	NA
Msa0355570	3	30164172	30167818	Endoplasmic reticulum membrane protein
Msa1192990	8	39084827	39092863	Phospholipase A-2-activating
Msa0723240	5	20832807	20834478	Protein ALTERED XYLOGLUCAN
Msa1004720	7	2331272	2338933	Heparan-alpha-glucosaminide N-acetyltransferase-like
Msa0365360	3	59391450	59395460	Jacalin-like lectin domain
Msa0033200	1	60536028	60554036	Sodium hydrogen exchanger
Msa1185460	8	22659840	22666378	Domain found in Dishevelled, Egl-10, and Pleckstrin (DEP)
Msa1183770	8	19173688	19182097	FAR1-related protein
Msa0040880	1	71138303	71142522	isoform X1
Msa0189890	2	5351654	5354553	riboflavin biosynthesis protein
Msa1203040	8	56796109	56800204	proline-rich receptor-like protein kinase
Msa0569050	4	70823987	70826772	pectinesterase pectinesterase inhibitor
Msa0729120	5	35587949	35593614	Protein CHUP1, chloroplastic-like
Msa1194730	8	42063874	42073090	The pyruvate dehydrogenase complex catalyzes the overall conversion of pyruvate to acetyl-CoA and CO(2)
Msa0530850	4	4941474	4945238	Isochorismatase family
Msa0038230	1	67546206	67546742	Plant invertase pectin methylesterase inhibitor protein
Msa1220450	8	83640223	83642129	WRKY transcription factor
Msa0581620	4	87127436	87129579	IQ-DOMAIN 1-like
Msa0003420	1	5941629	5945145	Bifunctional nuclease
Msa1041550	7	79129813	79140368	monooxygenase
Msa1210000	8	68687836	68693794	Serine threonine-protein kinase
Msa0044590	1	76164015	76167204	Ribosomal RNA small subunit methyltransferase NEP1-like
Msa0048010	1	81272297	81276024	Microtubule-associated protein
Msa0195650	2	12517189	12520304	Receptor-like cytosolic serine threonine-protein kinase
Msa0535460	4	11782131	11785614	Haloacid dehalogenase-like hydrolase
Msa0033380	1	60870337	60876697	Soluble inorganic
Msa0199070	2	17949090	17953965	UDP-arabinose 4-epimerase
Msa0714380	5	7022703	7027888	Metal transporter
Msa0898780	6	93306353	93312190	Belongs to the TRAFAC class myosin-kinesin ATPase superfamily. Kinesin family
Msa1010860	7	14263891	14269978	Domain of unknown function (DUF4378)
Msa0031490	1	58223703	58225789	f-box protein
Msa1200900	8	53982987	53989066	Isocitrate dehydrogenase NAD regulatory subunit 1
Msa0040310	1	70415327	70419839	Homocysteine s-methyltransferase
Msa0731580	5	42643244	42646017	Removes the phosphate from trehalose 6-phosphate to produce free trehalose
Msa1034610	7	70159347	70162998	Belongs to the major facilitator superfamily. Sugar transporter (TC 2.A.1.1) family
Msa0193200	2	9050113	9052801	28 kDa heat- and acid-stable
Msa0003500	1	6076287	6080312	Bifunctional dihydroflavonol 4-reductase flavanone
Msa0211440	2	52713192	52717407	Belongs to the iron ascorbate-dependent oxidoreductase family
Msa0721810	5	18788440	18792473	palmitoyl-(protein) hydrolase activity
Msa0878820	6	20301570	20306116	Belongs to the syntaxin family
Msa0047360	1	80166319	80168937	Belongs to the importin alpha family
Msa0194010	2	9882387	9884543	RING-type E3 ubiquitin transferase
Msa0369280	3	66350140	66354862	Phosphoinositide phospholipase C
Msa1042360	7	80286606	80294027	Belongs to the ABC transporter superfamily. ABCG family. PDR (TC 3.A.1.205) subfamily
Msa0223900	2	73624625	73631428	NA
Msa0370770	3	68671179	68672741	Belongs to the peptidase C1 family
Msa0213760	2	57337354	57340962	Belongs to the iron ascorbate-dependent oxidoreductase family
Msa0019560	1	34047408	34049776	Belongs to the synaptobrevin family
Msa1034820	7	70470825	70477818	1-acyl-sn-glycerol-3-phosphate acyltransferase
Msa1031070	7	65411958	65427837	synthase
Msa0546080	4	37273837	37275145	endonuclease activity
Msa1198970	8	50818308	50826083	phosphate transporter PHO1 homolog
Msa0896650	6	87088721	87089632	Cotton fibre expressed protein
Msa0026010	1	49609180	49617043	white-brown complex homolog protein 30
Msa0225920	2	76300883	76303138	Removal of H(2)O(2), oxidation of toxic reductants, biosynthesis and degradation of lignin, suberization, auxin catabolism, response to environmental stresses such as wounding, pathogen attack and oxidative stress
Msa1215370	8	76612972	76614279	Belongs to the synaptobrevin family
Msa1176360	8	8337985	8344114	ORMDL family
Msa0571950	4	74750635	74752072	Protein BYPASS1-related
Msa0370000	3	67403988	67405306	Belongs to the iron ascorbate-dependent oxidoreductase family
Msa0716790	5	10275511	10287225	epoxide hydrolase
Msa0377740	3	78363283	78366991	transcription factor
Msa0570800	4	73148945	73156587	Mei2-like
Msa0026660	1	50553444	50555317	Non-specific lipid-transfer protein-like
Msa1215800	8	77214135	77215702	-
Msa0897170	6	88706550	88713400	mitogen-activated protein kinase
Msa0014970	1	23987013	23992692	DNA-binding protein
Msa1171080	8	579055	586952	Belongs to the TRAFAC class myosin-kinesin ATPase superfamily. Kinesin family
Msa1010210	7	12995909	13004524	protein trichome birefringence-like 19
Msa0200090	2	19668102	19691389	Major allergen Pru
Msa0373710	3	72802166	72802807	RPM1-interacting protein
Msa1220930	8	84329350	84332728	phosphatase 2C
Msa1197810	8	48876950	48879386	von Willebrand factor type A domain
Msa0002440	1	4324501	4328954	WAT1-related protein
Msa0901780	6	98635907	98642912	Catalyzes the phosphorylation of D-fructose 6-phosphate to fructose 1,6-bisphosphate by ATP, the first committing step of glycolysis
Msa0717160	5	10834456	10839245	Protein FMP32, mitochondrial-like
Msa1217970	8	80501715	80503917	Bifunctional epoxide hydrolase 2-like
Msa0047760	1	80829209	80831068	Rho GDP-dissociation inhibitor
Msa0731980	5	43817602	43818549	Phosphate-induced protein 1 conserved region
Msa1015030	7	26078045	26081788	cyclic nucleotide-gated ion channel
Msa0001890	1	3603743	3609687	NA
Msa0566010	4	66927318	66930291	Cytochrome p450
Msa0006880	1	9881165	9885569	Component of the ubiquinol-cytochrome c reductase complex (complex III or cytochrome b-c1 complex), which is part of the mitochondrial respiratory chain
Msa1219430	8	82261836	82263364	-
Msa1030740	7	64950895	64956618	Subunit of the peripheral V1 complex of vacuolar ATPase. Subunit C is necessary for the assembly of the catalytic sector of the enzyme and is likely to have a specific function in its catalytic activity. V-ATPase is responsible for acidifying a variety of intracellular compartments in eukaryotic cells
Msa1216400	8	78110733	78112517	-
Msa0887500	6	49226998	49229799	DNA recombination
Msa0351510	3	18367981	18378707	Belongs to the 'GDSL' lipolytic enzyme family
Msa1006070	7	4710022	4715978	Converts alpha-aldose to the beta-anomer
Msa0550410	4	45826722	45833810	Arabidopsis protein of unknown function
Msa0190610	2	6104249	6108697	At3g49720-like
Msa0562660	4	62646622	62650132	Zein-binding
Msa1037570	7	74230921	74234156	subtilisin-like
Msa0366270	3	60898318	60899649	Non-specific serine threonine protein kinase
Msa0227360	2	78257962	78262458	-
Msa1181850	8	16480735	16482567	NA
Msa0193540	2	9348348	9349904	CBL-interacting serine threonine-protein kinase 12-like
Msa0554110	4	51361863	51366523	WEB family protein At5g16730, chloroplastic-like
Msa0385480	3	89006531	89010082	Belongs to the class I-like SAM-binding methyltransferase superfamily. Erg6 SMT family
Msa0527690	4	189897	193028	Cyclic dof factor
Msa0719140	5	14153796	14156688	MOB kinase activator-like
Msa0899190	6	94014500	94014982	Protein of unknown function, DUF538
Msa1203140	8	57057066	57061458	Mitochondrial calcium uniporter
Msa0221580	2	70237707	70241510	transcription factor
Msa1023180	7	50526644	50527793	-
Msa0565260	4	66184303	66191822	Four repeated domains in the Fasciclin I family of proteins, present in many other contexts.
Msa0573410	4	76597989	76600809	Belongs to the tetraspanin (TM4SF) family
Msa0367860	3	63790072	63796539	Belongs to the group II decarboxylase family
Msa1039790	7	77097024	77101012	DNA polymerase III
Msa1175130	8	6402597	6409438	Alanine aminotransferase
Msa0217830	2	64770194	64771570	Belongs to the UDP-glycosyltransferase family
Msa0566500	4	67593486	67598885	LSD1 zinc finger
Msa0364540	3	57709486	57712006	Amino acid permease
Msa0711110	5	2965357	2967001	-
Msa0741170	5	60662322	60664921	Serine--glyoxylate
Msa1179530	8	12963098	12966534	Transmembrane protein 19-like
Msa1210620	8	69720007	69722487	Hypersensitive-induced response protein
Msa1210750	8	69959940	69961551	transcription factor
Msa0728950	5	35312299	35314612	phosphatase 2c
Msa1028750	7	61930932	61934186	-
Msa0716220	5	9638195	9642298	Major Facilitator Superfamily
Msa1176160	8	8192998	8196055	-
Msa1209360	8	67771490	67777979	Belongs to the synaptobrevin family
Msa0196110	2	13149938	13156834	TVP38 TMEM64 family membrane protein
Msa0190360	2	5873178	5874137	Cysteine-rich TM module stress tolerance
Msa0380880	3	82842312	82846048	3-oxo-Delta(4,5)-steroid 5-beta-reductase-like
Msa0898690	6	93162794	93170063	Belongs to the argonaute family
Msa0382650	3	85296257	85301849	Anthranilate synthase
Msa1020520	7	44123199	44124616	Stress-induced protein
Msa0711500	5	3368964	3374819	Vacuole membrane protein
Msa0867450	6	194115	203876	Tryptophan aminotransferase-related protein
Msa0002760	1	4959282	4960849	-
Msa0194900	2	11346369	11350580	Potassium channel
Msa1216150	8	77744174	77745940	-
Msa0199000	2	17825314	17832549	Belongs to the cytochrome P450 family
Msa0042390	1	73227823	73247220	Belongs to the cysteine synthase cystathionine beta- synthase family
Msa1173060	8	3258086	3260187	Pollen-specific protein
Msa0376590	3	76687655	76691113	-
Msa0715630	5	8722268	8723641	WD repeat-containing protein
Msa0901670	6	98465009	98470332	Type I inositol 1,4,5-trisphosphate 5-phosphatase
Msa0216490	2	62434693	62437104	NAC domain-containing protein
Msa1197660	8	48339965	48343406	PLATZ transcription factor family protein
Msa0003230	1	5752455	5756792	mediator of RNA polymerase II transcription subunit
Msa1204280	8	59817489	59819821	phosphatase 2C
Msa0383460	3	86382146	86386875	Basic leucine zipper
Msa0025380	1	48414201	48416293	PLATZ transcription factor
Msa0745310	5	66545135	66545341	NA
Msa0546160	4	37431493	37436428	Transporter
Msa0202930	2	25899242	25904095	Belongs to the SNF7 family
Msa0006890	1	9888065	9893597	Potassium channel
Msa0357400	3	39674569	39678005	Calcium-dependent protein kinase
Msa1032770	7	67856022	67860071	Belongs to the MIP aquaporin (TC 1.A.8) family
Msa1035980	7	72084729	72092006	Sulfate transporter 3.1-like
Msa1215140	8	76402451	76405093	Adiponectin receptor protein
Msa0024990	1	47931663	47946581	Glucomannan 4-beta-mannosyltransferase 9-like
Msa0738130	5	55825553	55828648	HAD superfamily, subfamily IIIB (Acid phosphatase)
Msa0895440	6	83353955	83365373	Monoglyceride lipase-like
Msa0039750	1	69694897	69706337	Belongs to the carbohydrate kinase PfkB family
Msa0552230	4	48690192	48700910	CDP-diacylglycerol-inositol 3-phosphatidyltransferase
Msa0364840	3	58395675	58401182	BEST Arabidopsis thaliana protein match is
Msa1026400	7	58180288	58180713	NA
Msa0560460	4	59749656	59757227	Endoplasmic reticulum-Golgi intermediate compartment protein 3-like
Msa0561160	4	60632809	60635823	Belongs to the sterol desaturase family
Msa0873050	6	8692111	8693294	Belongs to the UDP-glycosyltransferase family
Msa1036710	7	73159525	73163297	Belongs to the actin-binding proteins ADF family
Msa0011140	1	16821442	16826306	Protein kinase domain
Msa0882820	6	32445947	32448311	Sucrose transport
Msa0718360	5	12519932	12523320	Plant intracellular ras-group-related LRR protein
Msa1211760	8	71490244	71493528	Belongs to the protein kinase superfamily
Msa0370830	3	68780368	68783214	Manganese-dependent ADP-ribose CDP-alcohol
Msa1176950	8	9289270	9291933	Belongs to the malate synthase family
Msa1009650	7	11455542	11459447	E3 ubiquitin-protein ligase
Msa0214010	2	57786668	57788653	Pectinesterase
Msa1215460	8	76712273	76714972	Adiponectin receptor protein
Msa0715120	5	8020089	8020499	Calmodulin-like protein
Msa0353230	3	23029602	23031489	Methyltransferase
Msa0187480	2	2226819	2243749	Regulation of nuclear pre-mRNA domain-containing protein
Msa0563380	4	63751855	63753478	Cyclin-dependent kinase inhibitor
Msa0186580	2	1281157	1284564	Enoyl-CoA hydratase 2
Msa0042650	1	73586379	73587327	Fruit protein
Msa1202820	8	56497660	56504324	Belongs to the major facilitator superfamily. Sugar transporter (TC 2.A.1.1) family
Msa0001040	1	2482452	2484446	Phospholipase A2 family protein
Msa0573960	4	77296611	77299004	Belongs to the major facilitator superfamily. Sugar transporter (TC 2.A.1.1) family
Msa0580280	4	85324997	85328968	Belongs to the small GTPase superfamily. Arf family
Msa0720940	5	17295050	17297076	Dehydrogenase
Msa1006100	7	4745405	4749574	O-acyltransferase (WSD1-like)
Msa1197730	8	48688300	48693075	ADP-ribosylation factor GTPase-activating protein
Msa0572760	4	75685610	75688770	GDSL esterase lipase
Msa0538490	4	17854552	17855949	Non-specific serine threonine protein kinase
Msa0018390	1	30801937	30804358	Amino acid transporter
Msa1183340	8	18576203	18580181	Possible plasma membrane-binding motif in junctophilins, PIP-5-kinases and protein kinases.
Msa1211690	8	71429757	71463459	ABC transporter A family member
Msa0731540	5	42549544	42561597	Endoplasmic reticulum-Golgi intermediate compartment protein
Msa0385720	3	89413359	89417521	Enoyl-CoA hydratase 2
Msa0568290	4	69911576	69912838	Stress enhanced protein 2
Msa0560300	4	59586592	59590633	Belongs to the UDP-glycosyltransferase family
Msa0571260	4	73837471	73839146	Pollen-specific protein
Msa1195340	8	43202273	43207994	Belongs to the protein kinase superfamily
Msa0721260	5	17711822	17715373	Thaumatin family
Msa0349210	3	12584754	12590711	Protein LATERAL ROOT PRIMORDIUM
Msa1219040	8	81771255	81780090	Belongs to the peptidase S10 family
Msa0356520	3	35890156	35892345	Zein-binding
Msa0546590	4	38422082	38425889	Belongs to the peptidase S10 family
Msa0350480	3	15721265	15726710	GDSL/SGNH-like Acyl-Esterase family found in Pmr5 and Cas1p
Msa0875410	6	11991762	11992451	NA
Msa0896700	6	87402759	87406343	Peptidoglycan-binding LysM domain-containing protein
Msa1034640	7	70174815	70182044	isoform X1
Msa0725550	5	25247810	25257930	Belongs to the GDA1 CD39 NTPase family
Msa1041280	7	78868878	78875368	Belongs to the TRAFAC class myosin-kinesin ATPase superfamily. Kinesin family
Msa0899950	6	95347591	95351240	guanine nucleotide exchange factor
Msa0036170	1	64603574	64606001	Copper transport protein
Msa0563760	4	64226799	64230765	15-cis-zeta-carotene isomerase
Msa0720780	5	16976216	16984853	Glycine-rich domain-containing protein-like
Msa0001730	1	3416994	3420034	Belongs to the tetraspanin (TM4SF) family
Msa0572480	4	75375392	75382702	KIP1-like protein
Msa0196450	2	13661564	13663705	Belongs to the protein kinase superfamily
Msa0873060	6	8693319	8697374	Belongs to the UDP-glycosyltransferase family
Msa1216700	8	78610337	78619626	Pyruvate phosphate dikinase
Msa0720480	5	16519439	16521037	NA
Msa0554970	4	52709242	52714876	Acyl-coenzyme A oxidase
Msa0712810	5	4609084	4613718	Belongs to the peptidase A1 family
Msa0717110	5	10687903	10692668	Belongs to the ubiquitin-conjugating enzyme family
Msa1216340	8	78026250	78028852	Heavy-metal-associated domain
Msa0385740	3	89439091	89445876	-
Msa0738890	5	56971305	56972618	Cold and drought-regulated protein
Msa0355220	3	29063415	29064720	NA
Msa0217180	2	63769431	63781860	Minor allergen Alt a
Msa0374430	3	73896275	73904788	Iaa-amino acid hydrolase
Msa0207680	2	40311679	40314171	3-ketoacyl-CoA synthase
Msa0027410	1	51713642	51719208	ABC transporter I family member
Msa0015110	1	24459300	24461620	Aux IAA proteins are short-lived transcriptional factors that function as repressors of early auxin response genes at low auxin concentrations
Msa0040300	1	70398377	70401126	Serine threonine-protein kinase
Msa0023690	1	45243666	45247288	Phosphatidylglycerol phosphatidylinositol transfer
Msa0355130	3	28958201	28961405	Vesicle transport V-snare
Msa0198310	2	16896200	16899128	Belongs to the major facilitator superfamily. Sugar transporter (TC 2.A.1.1) family
Msa0899710	6	95034952	95041533	Ankyrin repeats (many copies)
Msa0218710	2	66052386	66053158	endonuclease activity
Msa1018900	7	39662637	39672185	aldehyde oxidase
Msa0566780	4	67911514	67914358	alpha-galactosidase
Msa0221610	2	70257838	70260071	Vicilin-like antimicrobial peptides
Msa0212090	2	53856330	53864023	NA
Msa1034180	7	69581608	69584664	Cytokinin dehydrogenase
Msa1181040	8	15295324	15296419	NA
Msa0006480	1	9390135	9395457	hydroxyproline O-arabinosyltransferase activity
Msa0041650	1	72068109	72068957	Zinc-binding domain present in Lin-11, Isl-1, Mec-3.
Msa0227390	2	78298407	78303106	DDE superfamily endonuclease
Msa0010580	1	16031518	16038494	Protein DA1
Msa1199680	8	51909139	51912069	female pronucleus assembly
Msa1220640	8	83844491	83852685	NA
Msa1211020	8	70389090	70398470	tRNA (guanine-N(7)-)-methyltransferase
Msa1022590	7	49146889	49147960	oxidation-reduction process
Msa0900040	6	95437519	95445072	Belongs to the major facilitator superfamily. Sugar transporter (TC 2.A.1.1) family
Msa1221150	8	84636909	84643646	Glycerol-3-phosphate acyltransferase 3-like
Msa0576220	4	80293866	80295419	Protein of unknown function, DUF599
Msa0871900	6	7153467	7153724	Mini zinc finger protein
Msa0364180	3	56929046	56931764	NA
Msa0718090	5	12258220	12262087	Belongs to the protein kinase superfamily
Msa0558510	4	57420249	57423573	Belongs to the major facilitator superfamily. Sugar transporter (TC 2.A.1.1) family
Msa0206430	2	35724972	35727844	Protein of unknown function (DUF1068)
Msa0221460	2	70030289	70035594	Phosphoenolpyruvate carboxylase
Msa1188770	8	29406230	29411118	ALA-interacting subunit 3-like
Msa0728820	5	35111890	35113680	Potassium channel
Msa0015370	1	24801133	24804539	3-ketoacyl-CoA synthase
Msa0030980	1	57488596	57496491	BRO1-like domain
Msa0186540	2	1252056	1258851	-
Msa0356880	3	37129308	37130243	abundant protein
Msa0197320	2	15060667	15066328	Tonoplast dicarboxylate
Msa0735650	5	51112357	51114076	Belongs to the NPH3 family
Msa0047830	1	80889163	80895059	WLM domain
Msa0529030	4	2017191	2020690	Targeting protein for Xklp2 (TPX2)
Msa1017670	7	36942353	36947617	CSC1-like protein At4g02900
Msa1200320	8	52901463	52903996	Glycine-rich protein A3-like
Msa0189920	2	5371054	5372223	RING-H2 finger protein
Msa0006300	1	9191617	9194949	deSI-like protein
Msa0186010	2	646789	659011	Homeobox protein knotted-1-like
Msa0720150	5	16088896	16090125	-
Msa0197820	2	16162605	16170010	Phosphoglycolate phosphatase
Msa0876790	6	15179428	15184406	E3 ubiquitin-protein ligase
Msa0868450	6	1966240	1972855	Belongs to the glucose-6-phosphate 1-epimerase family
Msa0004390	1	6888396	6893678	Belongs to the 'GDSL' lipolytic enzyme family
Msa1038200	7	75025498	75030392	Zein-binding
Msa1040330	7	77685503	77687369	germin-like protein
Msa1196820	8	46498620	46506422	Belongs to the spermidine spermine synthase family
Msa0881030	6	27976583	27983394	Fimbrin-like protein
Msa0718570	5	12811991	12813601	Heavy metal-associated isoprenylated plant protein
Msa0386320	3	90098012	90102218	May be involved in modulation of pathogen defense and leaf cell death
Msa0733040	5	45923098	45931693	Histidine phosphatase superfamily (branch 1)
Msa0347300	3	8274198	8274725	Plant invertase pectin methylesterase inhibitor protein
Msa1012920	7	18705711	18710863	ACT domain
Msa1030470	7	64562663	64565942	Heavy metal-associated isoprenylated plant protein
Msa1191610	8	36323474	36325372	Aldo/keto reductase family
Msa0725030	5	24363723	24365005	transcription factor
Msa0378390	3	79148108	79154006	Amino acid permease
Msa0882770	6	32234385	32235827	Belongs to the UDP-glycosyltransferase family
Msa0881020	6	27951819	27958596	Fimbrin-like protein
Msa0375270	3	74926494	74930559	Protein of unknown function, DUF604
Msa0044510	1	76093850	76097583	phosphatase 2C
Msa1026990	7	59170519	59176936	KH domain-containing protein
Msa0003280	1	5785783	5786387	Belongs to the thioredoxin family
Msa1190350	8	33223464	33233427	Peptide methionine sulfoxide reductase
Msa0571380	4	74017661	74018653	Belongs to the actin-binding proteins ADF family
Msa0222990	2	72410965	72413253	atexp4,atexpa4,athexp alpha 1.6,expa4
Msa0542550	4	27640063	27643228	Calcium-dependent protein kinase
Msa0029910	1	55665999	55671807	Sieve element occlusion
Msa0353250	3	23045352	23045549	-
Msa0030740	1	57161862	57166120	pfkB family carbohydrate kinase
Msa0189230	2	4630099	4634667	BEST Arabidopsis thaliana protein match is hydroxyproline-rich glycoprotein family protein (TAIR AT3G56590.2)
Msa0192120	2	7825405	7826713	REF SRPP-like protein
Msa0871150	6	6012783	6016865	Xylosyltransferase
Msa1196930	8	46974240	46976783	Non-catalytic subunit
Msa1007800	7	7478727	7483306	Protein of unknown function (DUF1336)
Msa0890190	6	62547267	62547873	Non-structural maintenance of
Msa0342840	3	866353	869242	Possibly involved in carbohydrate binding
Msa0547950	4	41498534	41500407	Belongs to the MIP aquaporin (TC 1.A.8) family
Msa1010440	7	13515405	13528016	importin-7 homolog
Msa0037070	1	65980118	65982346	Belongs to the ubiquitin-conjugating enzyme family
Msa1192760	8	38693115	38695439	Thaumatin-like protein
Msa0544450	4	33011919	33019276	Outer envelope protein 61
Msa0046860	1	79293295	79296406	Transferase family
Msa1208690	8	66934411	66938569	Serine threonine-protein kinase
Msa0713470	5	5620890	5624470	Ribosomal protein S16
Msa0037260	1	66234755	66235990	NA
Msa0207220	2	37783715	37791386	Belongs to the sterol desaturase family
Msa0377580	3	78180865	78192686	membrane protein At1g06890-like
Msa1018710	7	39145276	39153571	Belongs to the glycosyl hydrolase 1 family
Msa0869990	6	4279804	4290283	NA
Msa1023390	7	50998563	51003229	phosphatidylinositol ceramide inositolphosphotransferase
Msa1201400	8	54603223	54607534	Belongs to the peptidase A1 family
Msa1028820	7	61998667	62002249	CBS domain-containing protein
Msa0372050	3	70362188	70369361	subtilisin-like protease
Msa0738400	5	56143144	56147934	Glycosyl transferase family 64 domain
Msa0023190	1	44142891	44147495	sucrose-phosphatase
Msa1198880	8	50638500	50645303	LAG1 longevity assurance homolog 3-like
Msa0348730	3	11539243	11548672	Choline kinase
Msa0563330	4	63661596	63663640	F-box kelch-repeat protein
Msa0003490	1	6048052	6052210	Bifunctional dihydroflavonol 4-reductase flavanone
Msa1018980	7	40000737	40003870	RING-type E3 ubiquitin transferase
Msa0014500	1	22979250	22981032	Belongs to the major facilitator superfamily. Sugar transporter (TC 2.A.1.1) family
Msa0038800	1	68278757	68282303	Belongs to the glycosyl hydrolase 28 family
Msa0551060	4	46735405	46738323	Glutelin type-A
Msa1209620	8	68226073	68235879	Tryptophan aminotransferase-related protein
Msa0036970	1	65868009	65869380	Lipolytic acyl hydrolase (LAH)
Msa1222790	8	87119153	87123041	domain-containing protein
Msa0222420	2	71668386	71672226	Belongs to the peptidase S10 family
Msa1023950	7	52289111	52292981	AT-rich interactive domain-containing protein
Msa0566310	4	67364314	67369782	phosphatidylinositol 4-phosphate 5-kinase
Msa1172610	8	2716142	2719263	Cyclic dof factor
Msa0882830	6	32519112	32525317	ATPase family associated with various cellular activities (AAA)
Msa1206640	8	63701776	63705998	glycerol-3-phosphate transporter
Msa0743260	5	63403211	63406315	V-type proton ATPase subunit
Msa1027020	7	59227136	59228998	Calcium-binding protein CML42-like
Msa0880420	6	27005265	27010505	CBS domain-containing protein
Msa0377670	3	78313170	78313943	function
Msa1209480	8	67962517	67972291	Tryptophan aminotransferase-related protein
Msa1216360	8	78079233	78083221	Heavy-metal-associated domain
Msa0739570	5	57914505	57918051	Protein NRT1 PTR FAMILY
Msa0885830	6	42995223	43001092	Choline ethanolamine
Msa1204240	8	59753659	59755579	Transcription factor
Msa0030140	1	56151894	56158508	E3 ubiquitin-protein ligase
Msa1206320	8	63281822	63291662	Belongs to the protein kinase superfamily
Msa0551900	4	48161282	48164444	NA
Msa1038820	7	75807730	75811134	-
Msa0721750	5	18741101	18742692	Belongs to the peroxidase family. Classical plant (class III) peroxidase subfamily
Msa0742180	5	61995998	61998760	Belongs to the protein kinase superfamily
Msa0037000	1	65884230	65888272	Chorismate synthase
Msa1219050	8	81797539	81802006	Belongs to the peptidase S10 family
Msa1019750	7	41889588	41893003	NA
Msa1022570	7	49077210	49078670	avr9 Cf-9 rapidly elicited protein
Msa0527740	4	361801	362253	Zinc finger A20 and AN1 domain-containing stress-associated protein
Msa0210890	2	51321355	51327243	Belongs to the isocitrate and isopropylmalate dehydrogenases family
Msa1028030	7	60568515	60574803	Domain of unknown function (DUF4793)
Msa0374600	3	74052561	74059662	beta-galactosidase
Msa0012020	1	18106860	18110854	TIFY 6B-like
Msa0222150	2	71158719	71162892	U-box domain-containing protein
Msa0023550	1	44901326	44902913	strigolactone esterase DAD2
Msa0549890	4	45147643	45150476	Minor allergen Alt a
Msa0724780	5	23860495	23865251	DUF1338
Msa0534900	4	10629088	10631867	Universal stress protein family
Msa0037750	1	66894828	66900406	2-oxoglutarate dehydrogenase
Msa0216260	2	61995243	62004276	GTPase involved in pre-60S ribosomal subunit maturation
Msa0371400	3	69545714	69549884	Belongs to the aldehyde dehydrogenase family
Msa0378750	3	79618992	79621776	Transcription factor
Msa0207690	2	40326511	40329022	3-ketoacyl-CoA synthase
Msa1004110	7	1461161	1468141	Clathrin interactor EPSIN
Msa0373800	3	72876036	72879035	ultraviolet-B receptor UVR8
Msa1181830	8	16439430	16444296	NA
Msa1031090	7	65490274	65494649	Nudix hydrolase
Msa0871990	6	7341370	7342083	RIBOSOMAL protein
Msa1192910	8	38991653	38997426	Belongs to the syntaxin family
Msa0893720	6	78521728	78527522	Hypersensitive-induced response protein
Msa0543900	4	31323242	31338373	Belongs to the multi antimicrobial extrusion (MATE) (TC 2.A.66.1) family
Msa0213460	2	56467803	56472840	60S ribosomal protein
Msa0538670	4	18145384	18151547	Rho GTPase-activating protein
Msa0386980	3	90806530	90806908	-
Msa0007810	1	11191245	11201209	aarF domain-containing protein kinase At4g31390
Msa1215180	8	76448715	76455904	Synaptotagmin-5-like
Msa0356250	3	34226454	34227291	GTPase activator activity
Msa0033040	1	60209385	60211217	Glucose and ribitol
Msa0206980	2	37165242	37168015	Clathrin assembly protein
Msa1174630	8	5770393	5773473	Nucleoside diphosphate kinase
Msa0868640	6	2323332	2329014	Belongs to the 3-beta-HSD family
Msa0881340	6	28389165	28394137	May be involved in modulation of pathogen defense and leaf cell death
Msa0545770	4	36407473	36410695	Catalyzes the reduction of fatty acyl-CoA to fatty alcohols
Msa0554250	4	51508306	51513232	Serine threonine-protein kinase
Msa1033600	7	68793598	68795074	NA
Msa0531550	4	5725864	5728449	Belongs to the mitochondrial carrier (TC 2.A.29) family
Msa0871390	6	6279247	6280832	CRIB domain-containing protein
Msa0224830	2	74797452	74798497	Hpt domain
Msa0732140	5	44127369	44130278	-
Msa0894980	6	81598113	81605192	TIFY 6B-like
Msa0033850	1	61665544	61668558	phosphatase 2c
Msa1192680	8	38619576	38621905	Thaumatin-like protein
Msa0387180	3	91088929	91090607	-
Msa0384130	3	87227762	87235903	Cytosolic purine 5'-nucleotidase-like
Msa0715110	5	8001578	8002174	Calmodulin-like protein
Msa1192120	8	37433810	37438296	LRR receptor-like serine threonine-protein kinase
Msa1031840	7	66582479	66587193	Cation H( ) antiporter
Msa0734190	5	47877087	47880017	Belongs to the UPP synthase family
Msa0026780	1	50823290	50826957	ADP-ribosylation factor GTPase-activating protein
Msa0899200	6	94020712	94022124	Heavy-metal-associated domain
Msa0577760	4	82073411	82076185	Nuclear transport factor
Msa0356960	3	37312278	37315751	Belongs to the cystatin family. Phytocystatin subfamily
Msa1176290	8	8294264	8299329	Belongs to the cation transport ATPase (P-type) (TC 3.A.3) family
Msa0374230	3	73555756	73559497	Gamma-glutamyltranspeptidase
Msa0373650	3	72733856	72738330	TPX2 (targeting protein for Xklp2) protein family
Msa0529610	4	3334653	3340483	Alpha/beta hydrolase family
Msa1209670	8	68275758	68282294	SNAP receptor activity
Msa0868150	6	1631806	1633738	rhamnose biosynthetic enzyme
Msa1217320	8	79562995	79566079	Serine threonine-protein kinase
Msa0541780	4	25810129	25810446	-
Msa0721950	5	19098817	19104374	-
Msa0357420	3	39862471	39865899	Calcium-dependent protein kinase
Msa0008350	1	12022057	12040024	BURP domain-containing protein
Msa0564800	4	65539342	65544836	LRR receptor-like serine threonine-protein kinase
Msa0197880	2	16234741	16236837	Microtubule-associated protein
Msa0545840	4	36669983	36682586	Catalyzes the reduction of fatty acyl-CoA to fatty alcohols
Msa0559400	4	58585939	58593033	Belongs to the DHHC palmitoyltransferase family
Msa0745690	5	67486322	67492785	Belongs to the TRAFAC class myosin-kinesin ATPase superfamily. Kinesin family
Msa1206550	8	63637809	63638878	Belongs to the BI1 family
Msa0005480	1	8144028	8149918	phosphatase 2c
Msa0371100	3	68993885	68996776	Acts as a Mg(2 ) transporter. Can also transport other divalent cations such as Fe(2 ), Sr(2 ), Ba(2 ), Mn(2 ) and Co(2 ) but to a much less extent than Mg(2 )
Msa0550010	4	45400597	45404353	Ras-related protein
Msa0365490	3	59611957	59615594	Pentatricopeptide repeat-containing protein At2g30100
Msa0742390	5	62275749	62285245	Ubiquitin thioesterase
Msa0029400	1	54744757	54747181	CCT motif
Msa1038620	7	75540778	75543758	Benzyl alcohol
Msa0576180	4	80259307	80261347	-
Msa0555510	4	53512222	53517184	4Fe-4S single cluster domain of Ferredoxin I
Msa1176890	8	9186342	9190517	NA
Msa0197180	2	14923600	14928369	Belongs to the alternative oxidase family
Msa0576100	4	80167026	80169157	Annexin D5-like
Msa0716570	5	10042818	10047904	-
Msa0008090	1	11698638	11703505	E3 ubiquitin-protein ligase that mediates ubiquitination and subsequent proteasomal degradation of target proteins. E3 ubiquitin ligases accept ubiquitin from an E2 ubiquitin- conjugating enzyme in the form of a thioester and then directly transfers the ubiquitin to targeted substrates
Msa0568600	4	70228499	70232009	-
Msa1030720	7	64932218	64938909	Nodulin-like
Msa1007920	7	7703536	7704222	-
Msa1030400	7	64473302	64474727	NA
Msa0566980	4	68204242	68204565	NA
Msa0014860	1	23852439	23858172	uridine nucleosidase
Msa0900830	6	97018300	97022731	Belongs to the hexokinase family
Msa0559230	4	58418528	58419007	peptidase inhibitor activity
Msa0528070	4	742729	744735	Alpha-L-arabinofuranosidase
Msa0728630	5	33520806	33524955	Transcription factor bHLH49-like
Msa0221670	2	70384117	70400025	Vicilin-like antimicrobial peptides
Msa0733570	5	46884683	46886810	Lectin-domain containing receptor kinase
Msa0532610	4	6828584	6835480	beta-glucosidase activity
Msa1215770	8	77105493	77108636	Calcium uptake protein 1
Msa1181380	8	15756451	15759807	GTP cyclohydrolase
Msa0577670	4	82002755	82005532	Nuclear transport factor
Msa1206370	8	63351787	63361608	Belongs to the protein kinase superfamily
Msa0011220	1	16906750	16910848	Belongs to the peptidase A1 family
Msa0878440	6	19367684	19368687	Cell division cycle protein 27 homolog
Msa0736710	5	53290544	53304271	Potassium channel
Msa1194380	8	41557567	41560265	Belongs to the sterol desaturase family
Msa0543650	4	30218161	30221169	Fringe-like
Msa0569110	4	70936505	70939080	Converts zeaxanthin into antheraxanthin and subsequently violaxanthin
Msa1039100	7	76232113	76235974	Protein YIPF1 homolog
Msa0387080	3	90925560	90927586	Belongs to the protein kinase superfamily. Ser Thr protein kinase family
Msa0883310	6	34225218	34227711	RNA-binding component of the eukaryotic translation initiation factor 3 (eIF-3) complex, which is involved in protein synthesis of a specialized repertoire of mRNAs and, together with other initiation factors, stimulates binding of mRNA and methionyl-tRNAi to the 40S ribosome. The eIF-3 complex specifically targets and initiates translation of a subset of mRNAs involved in cell proliferation. Thi…
Msa0716950	5	10541262	10544798	Methyltransferase
Msa0016510	1	27295942	27298668	Cinnamyl alcohol dehydrogenase
Msa0875140	6	11318556	11322792	Belongs to the glycosyltransferase 8 family
Msa0899210	6	94038136	94039549	Heavy-metal-associated domain
Msa0558800	4	57812899	57817888	Protochlorophyllide-dependent translocon component 52
Msa0545810	4	36577546	36582257	Catalyzes the reduction of fatty acyl-CoA to fatty alcohols
Msa0876960	6	15628531	15635353	BAG family molecular chaperone regulator
Msa1024040	7	52469454	52470086	fasciclin-like arabinogalactan protein
Msa0720920	5	17252028	17272764	Rhamnogalacturonate lyase
Msa0539050	4	19124750	19126698	Plant transposase (Ptta/En/Spm family)
Msa0211490	2	52822060	52829746	synthase
Msa1021820	7	46861132	46865437	WD repeat-containing protein
Msa0215090	2	60025945	60026767	Olee1-like protein
Msa0382710	3	85461121	85462732	-
Msa0355990	3	31647964	31654626	methyltransferase PMT2
Msa0872440	6	7982677	7984801	Protein of unknown function (DUF1997)
Msa0193900	2	9749859	9753090	WAT1-related protein
Msa1224190	8	88963712	88968432	C2 and GRAM domain-containing protein
Msa0343250	3	1246112	1250582	TPX2 (targeting protein for Xklp2) protein family
Msa1208780	8	67079304	67083416	Serine threonine-protein kinase
Msa0216280	2	62030298	62035131	Belongs to the glycosyl hydrolase 1 family
Msa0530330	4	4364297	4368533	zinc metallopeptidase EGY3, chloroplastic
Msa0723480	5	21119206	21121332	Domain of unknown function (DUF4228)
Msa0043420	1	74572942	74578549	protein phosphatase 2C 15
Msa0224550	2	74457179	74459873	Nodulin-like
Msa0535380	4	11637065	11640437	Domain of unknown function (DUF4378)
Msa1018200	7	38128114	38130747	NA
Msa0207180	2	37590017	37595171	Belongs to the Casparian strip membrane proteins (CASP) family
Msa0363750	3	56399190	56401092	Transmembrane emp24 domain-containing protein
Msa0868600	6	2212404	2214684	Belongs to the DHHC palmitoyltransferase family
Msa0539020	4	19108540	19111418	Cytochrome p450
Msa0550650	4	46203699	46209627	Receptor protein kinase
Msa0032250	1	59270219	59271344	Protein of unknown function (DUF1685)
Msa0743930	5	64582555	64586252	Potassium channel
Msa0886890	6	47353622	47357594	Hydroxyproline-rich glycoprotein family protein
Msa0717550	5	11435648	11437934	Thaumatin-like protein
Msa0387570	3	91543265	91574476	Belongs to the ABC transporter superfamily. ABCG family. PDR (TC 3.A.1.205) subfamily
Msa0043850	1	75344341	75346235	transcription factor
Msa0580140	4	85171613	85180366	Protein NRT1 PTR FAMILY 4.6-like
Msa0735320	5	50503355	50507853	Belongs to the peroxidase family. Classical plant (class III) peroxidase subfamily
Msa1009600	7	11290857	11294159	Regulator of chromosome condensation (RCC1) repeat
Msa0882510	6	31828265	31830576	Belongs to the tetraspanin (TM4SF) family
Msa1032310	7	67221181	67223772	xylogalacturonan metabolic process
Msa0902840	6	102766214	102769739	E3 ubiquitin-protein ligase
Msa0550030	4	45432111	45437227	Belongs to the glycosyl hydrolase 17 family
Msa0191890	2	7615501	7620329	COP1-interacting protein 7
Msa0553140	4	50027405	50029628	Belongs to the expansin family
Msa0197620	2	15809383	15813076	Serine aminopeptidase, S33
Msa1034720	7	70310497	70313602	NA
Msa0219070	2	66547844	66549884	MYB-CC type transfactor, LHEQLE motif
Msa0368910	3	65878796	65881825	Protein of unknown function (DUF620)
Msa1211500	8	71232413	71235701	Hypersensitive-induced response protein
Msa0372170	3	70477897	70479870	NA
Msa1199540	8	51690616	51700404	Phototropin-2-like
Msa0720760	5	16953672	16954606	Cysteine-rich TM module stress tolerance
Msa1216370	8	78092110	78094421	E3 ubiquitin-protein ligase LUL4
Msa0191080	2	6594811	6598416	PLAC8 family
Msa0029380	1	54725624	54727671	cysteine-rich repeat secretory protein
Msa1184640	8	20564671	20565405	NAD(P)H dehydrogenase subunit S
Msa0354670	3	26652614	26660785	Belongs to the peptidase S10 family
Msa0359110	3	46017851	46021514	glycerol-3-phosphate acyltransferase
Msa0200780	2	21089691	21094610	GPI-anchored adhesin-like protein PGA55
Msa0368850	3	65794962	65807502	Protein GUCD1-like isoform X1
Msa0577110	4	81291628	81293461	Pentatricopeptide repeat-containing protein
Msa1041930	7	79614119	79618200	Vacuolar protein-sorting-associated protein 37 homolog
Msa0220290	2	68490048	68495886	Protein TIC 20-IV, chloroplastic-like
Msa0565540	4	66398262	66402846	Stachyose
Msa1009440	7	10880323	10884496	cobra-like protein
Msa0888320	6	52626056	52635713	Fk506-binding protein
Msa0367780	3	63674323	63679136	SANT SWI3, ADA2, N-CoR and TFIIIB'' DNA-binding domains
Msa0199640	2	18900344	18906296	phosphatase 2c
Msa0717200	5	10906544	10912839	UPF0183 protein
Msa0190460	2	5967834	5975713	Cytochrome p450
Msa0192770	2	8602899	8604662	Transferase family
Msa0189850	2	5313829	5320937	Encoded by
Msa0346810	3	7548178	7566035	beta-galactosidase
Msa1214780	8	75557844	75561405	EIN3-binding F-box protein
Msa0225590	2	75699242	75700950	Ras-related protein
Msa0557520	4	55964596	55967516	DEHYDRATION-INDUCED 19-like
Msa1180420	8	14385900	14389341	Protein CHUP1, chloroplastic-like
Msa0712160	5	3975213	3979354	UDP-glucose 4-epimerase
Msa1222280	8	86544958	86549715	Lactation elevated protein
Msa1032630	7	67592959	67599041	DUF4210
Msa0893810	6	78662412	78669595	ATP-dependent Clp protease ATP-binding subunit
Msa1016120	7	31736737	31742067	Pyridoxamine 5'-phosphate oxidase
Msa1011220	7	15208233	15214742	Belongs to the protein kinase superfamily
Msa0221330	2	69872178	69884538	NA
Msa0025570	1	48888517	48894580	Bifunctional monodehydroascorbate reductase and carbonic anhydrase nectarin-3-like
Msa0579420	4	84069217	84071820	UDP-glucose 6-dehydrogenase
Msa0575990	4	80027774	80029894	Annexin D5-like
Msa1038250	7	75069551	75070527	Ankyrin repeats (many copies)
Msa0031360	1	58083601	58094512	Belongs to the peptidase A1 family
Msa1039530	7	76787964	76793320	Pre-mRNA-splicing factor
Msa0529690	4	3414090	3418819	Protein SDA1 homolog
Msa0546300	4	37672636	37680412	Belongs to the peptidase S10 family
Msa1208710	8	66986752	66990152	Proline transporter 2-like
Msa0579260	4	83934092	83936695	UDP-glucose 6-dehydrogenase
Msa0745890	5	67778239	67781949	NA
Msa0744990	5	66138244	66141211	SNF1-related protein kinase regulatory subunit
Msa1032460	7	67377340	67380470	WUSCHEL-related homeobox
Msa0573040	4	76083073	76087776	WD40 repeats
Msa0569800	4	71801231	71804207	phosphatidylinositol 4-phosphate 5-kinase
Msa0032450	1	59587498	59593692	Solute carrier family 40 member 3
Msa1198170	8	49526704	49530242	Belongs to the class I-like SAM-binding methyltransferase superfamily. Cation-independent O- methyltransferase family
Msa0026960	1	51159641	51164254	-
Msa0213360	2	56197919	56204836	26S proteasome regulatory subunit
Msa0875390	6	11967624	11983733	NA
Msa0539880	4	21221777	21225633	Patellin-3-like
Msa0529450	4	2997844	3002375	Belongs to the mitochondrial carrier (TC 2.A.29) family
Msa0377700	3	78327312	78330955	NA
Msa0567410	4	68761697	68767053	CMP-sialic acid transporter
Msa0549120	4	43912379	43919763	Belongs to the glycosyl hydrolase 1 family
Msa0046310	1	78350863	78354417	Calcium-dependent protein kinase
Msa0370480	3	68278968	68280643	zinc-finger of the FCS-type, C2-C2
Msa0721590	5	18379518	18385233	Belongs to the multi antimicrobial extrusion (MATE) (TC 2.A.66.1) family
Msa0210930	2	51349163	51351125	atexp4,atexpa4,athexp alpha 1.6,expa4
Msa0572540	4	75438818	75443055	GABA transporter
Msa0738850	5	56879733	56881382	Cold and drought-regulated protein
Msa0877860	6	18029661	18035204	Repeated motif present between transmembrane helices in cystinosin, yeast ERS1p, mannose-P-dolichol utilization defect 1, and other hypothetical proteins.
Msa0369660	3	66996777	66999461	sodium-coupled neutral amino acid transporter
Msa1182850	8	18015512	18021895	Fimbrin-like protein
Msa0217710	2	64674846	64676578	Early nodulin-like protein
Msa0545430	4	35591042	35597063	Mitochondrial fission protein
Msa0217530	2	64356021	64362870	Autophagy-related protein
Msa0218060	2	65095449	65098291	Belongs to the peroxidase family. Classical plant (class III) peroxidase subfamily
Msa0365660	3	59898582	59903150	Lipid phosphate phosphatase
Msa0568030	4	69629965	69633060	Type I inositol 1,4,5-trisphosphate 5-phosphatase
Msa1201910	8	55184697	55191561	Belongs to the TRAFAC class myosin-kinesin ATPase superfamily. Kinesin family
Msa0001830	1	3549773	3553405	Belongs to the glutathione peroxidase family
Msa0736770	5	53405751	53407085	Belongs to the peptidase A1 family
Msa0870750	6	5348449	5353433	prolyl 4-hydroxylase
Msa1225030	8	90257115	90263925	Potassium channel
Msa0220770	2	69207365	69209122	L-type lectin-domain containing receptor kinase
Msa0531630	4	5759311	5759796	-
Msa0209360	2	46995762	46998268	3-ketoacyl-CoA synthase
Msa0012260	1	18462725	18465145	ADP-ribosylation factor GTPase-activating protein
Msa0000150	1	873877	874509	fasciclin-like arabinogalactan protein
Msa0880190	6	26691098	26697191	Belongs to the small GTPase superfamily. Arf family
Msa0025420	1	48502980	48507098	NA
Msa1187520	8	27387230	27388436	Belongs to the cytochrome P450 family
Msa0353270	3	23126242	23131290	Methyltransferase
Msa0383550	3	86466214	86471985	protein kinase activity
Msa0191320	2	6948105	6952834	Sphingosine kinase
Msa0555860	4	53879704	53881379	-
Msa0021400	1	38136779	38139680	May act early in the ethylene signal transduction pathway, possibly as an ethylene receptor, or as a regulator of the pathway
Msa1174330	8	5395546	5420397	auxin-binding protein
Msa0002260	1	4089270	4092084	Belongs to the glycosyl hydrolase 5 (cellulase A) family
Msa0190680	2	6217758	6220874	Sulfite exporter TauE/SafE
Msa0365050	3	58748253	58750222	NA
Msa0725740	5	25556975	25560784	E3 ubiquitin-protein ligase
Msa0220090	2	68251185	68252675	Anthocyanin
Msa0200470	2	20570683	20571518	Pathogenesis-related protein Bet v I family
Msa0719290	5	14328371	14340697	4-coumarate--CoA ligase-like
Msa0384250	3	87298981	87300421	-
Msa0033290	1	60755673	60761691	belongs to the protein kinase superfamily
Msa1026030	7	57514206	57523237	LURP-one-related
Msa1221470	8	85057534	85059855	Belongs to the tetraspanin (TM4SF) family
Msa0716490	5	9934318	9940149	Cytochrome p450
Msa0032800	1	59931481	59935207	Dormancy/auxin associated protein
Msa0006820	1	9808263	9818143	Lactation elevated protein
Msa0547390	4	40351271	40354955	Four repeated domains in the Fasciclin I family of proteins, present in many other contexts.
Msa0881550	6	28813319	28817508	ABIL1-like
Msa0001340	1	3027970	3028542	-
Msa0375250	3	74896686	74898653	tRNA-splicing endonuclease subunit sen54 N-term
Msa0223920	2	73654963	73659862	Peroxisomal membrane protein
Msa0572860	4	75852361	75856019	Belongs to the beta-ketoacyl-ACP synthases family
Msa0037080	1	65984442	65986357	Belongs to the tetraspanin (TM4SF) family
Msa1193220	8	39418590	39424111	Belongs to the syntaxin family
Msa0364050	3	56734723	56738880	translocation protein
Msa0558060	4	56632814	56636220	Stem-specific protein TSJT1-like
Msa1207900	8	65748727	65757867	Myelodysplasia-myeloid leukemia factor 1-interacting protein
Msa0387000	3	90841260	90842701	Transcriptional activator that specifically binds 5'- GATA-3' or 5'-GAT-3' motifs within gene promoters
Msa0217130	2	63706981	63709623	Dehydration-responsive protein
Msa1005470	7	3122537	3123421	ethylene-responsive transcription factor
Msa0724510	5	23095830	23097137	Belongs to the thioredoxin family
Msa0878220	6	18881218	18882752	ubiquitin-protein transferase activity
Msa0570240	4	72337851	72340665	Flavinator of succinate dehydrogenase
Msa0368490	3	65190580	65194585	Telomere repeat-binding protein
Msa0891490	6	66850417	66853232	Cytochrome p450
Msa0579570	4	84389068	84393850	alpha-galactosidase
Msa0344560	3	3334229	3343732	beta-galactosidase
Msa1022270	7	48263152	48265780	isoform X1
Msa0540070	4	21613332	21618250	AarF domain-containing protein kinase
Msa0193940	2	9782225	9783768	-
Msa0205730	2	32737141	32740806	DnaJ molecular chaperone homology domain
Msa0194000	2	9854807	9861051	Four repeated domains in the Fasciclin I family of proteins, present in many other contexts.
Msa0351760	3	19110132	19113875	Folate-Biopterin Transporter
Msa0541830	4	25843983	25844300	-
Msa1014500	7	23462976	23466335	Belongs to the 'GDSL' lipolytic enzyme family
Msa1180670	8	14872972	14875614	Aux IAA proteins are short-lived transcriptional factors that function as repressors of early auxin response genes at low auxin concentrations
Msa0709660	5	832434	835793	Bifunctional nuclease
Msa0567120	4	68431624	68435282	Belongs to the protein kinase superfamily
Msa1183660	8	18978940	18985125	ELMO domain-containing protein
Msa0219950	2	67935208	67937694	G-type lectin S-receptor-like serine threonine-protein kinase
Msa0353240	3	23042097	23042309	NA
Msa0747400	5	71144634	71150514	Amino acid permease
Msa0380220	3	81861788	81866182	5'-methylthioadenosine S-adenosylhomocysteine nucleosidase
Msa0017720	1	29604832	29612451	Exonuclease 3'-5' domain-containing protein
Msa1184080	8	19610984	19612951	tRNA-splicing endonuclease subunit sen54 N-term
Msa0362050	3	52882068	52882934	acyltransferase-like protein
Msa1041540	7	79117781	79121187	ZINC FINGER protein
Msa0562480	4	62424571	62427219	Belongs to the FPP GGPP synthase family
Msa1173390	8	3797337	3801571	zinc metallopeptidase EGY3, chloroplastic
Msa0574620	4	78223784	78226538	Acts in the modification of cell walls via demethylesterification of cell wall pectin
Msa1185600	8	22872901	22875062	Quinone oxidoreductase-like protein
Msa1038420	7	75229830	75232764	Transferase family
Msa0024390	1	46824920	46830069	ABC transporter B family member 29
Msa0880290	6	26807108	26808337	pectinesterase
Msa1219630	8	82531576	82532805	pectinesterase
Msa0007720	1	10999213	10999855	Fasciclin-like arabinogalactan protein
Msa0874700	6	10511264	10514341	COBRA-like protein
Msa1033660	7	68826392	68827981	Two-component response regulator
Msa0539060	4	19275395	19279156	Plant transposase (Ptta/En/Spm family)
Msa0378240	3	78986080	78990863	E3 ubiquitin-protein ligase
Msa0225560	2	75685767	75688098	Regulator of Vps4 activity in the MVB pathway
Msa1041920	7	79609155	79611958	PLATZ transcription factor
Msa0208660	2	44587622	44589382	Exopolygalacturonase-like
Msa0563550	4	63924835	63926838	f-box protein
Msa0900730	6	96940075	96945897	Glycosyl transferase family 21
Msa0540160	4	21798881	21803795	Encodes a close homolog of the Cauliflower OR (Orange) protein. The function of OR is to induce the differentiation of proplastids or other noncolored plastids into chromoplasts for carotenoid accumulation. Both proteins contain a Cysteine-rich
Msa0040610	1	70846105	70849510	NA
Msa0216000	2	61642381	61645926	Xylosyltransferase 2-like
Msa0373230	3	72261248	72263263	Amino acid transporter
Msa0347250	3	8217257	8217817	21 kDa protein-like
Msa0210900	2	51330329	51332486	Serine threonine-protein kinase
Msa0879030	6	20575913	20580866	OTU domain-containing protein
Msa0546520	4	38287128	38289778	glucuronoxylan glucuronosyltransferase
Msa0881330	6	28366376	28371473	Beta-xylosidase alpha-L-arabinofuranosidase
Msa0378160	3	78868458	78876410	Ras-related protein
Msa0209960	2	49619480	49623303	ATP synthesis coupled proton transport
Msa1217990	8	80528817	80530678	Belongs to the glycosyl hydrolase 28 family
Msa0576280	4	80337521	80339116	RNA-binding component of the eukaryotic translation initiation factor 3 (eIF-3) complex, which is involved in protein synthesis of a specialized repertoire of mRNAs and, together with other initiation factors, stimulates binding of mRNA and methionyl-tRNAi to the 40S ribosome. The eIF-3 complex specifically targets and initiates translation of a subset of mRNAs involved in cell proliferation. Thi…
Msa0546810	4	39186874	39192015	P-loop NTPase domain-containing protein LPA1 homolog
Msa0374250	3	73639627	73642065	Protein of unknown function (DUF740)
Msa1202230	8	55786010	55788423	Pectate lyase
Msa0347540	3	8661118	8671693	Belongs to the CDP-alcohol phosphatidyltransferase class-I family
Msa0875420	6	12011864	12012526	NA
Msa0722620	5	19970917	19977011	NA
Msa0559900	4	59071735	59074041	Isochorismatase family
Msa1172650	8	2770192	2775835	Thaumatin family
Msa0357410	3	39713565	39716997	Calcium-dependent protein kinase
Msa0553830	4	51099082	51107042	Belongs to the major facilitator superfamily. Sugar transporter (TC 2.A.1.1) family
Msa0739660	5	57983512	57987071	-
Msa1193510	8	39936393	39941318	proline-rich receptor-like protein kinase
Msa0364670	3	58122060	58124680	Sugar phosphate phosphate translocator
Msa1204600	8	60381187	60383038	Lysine-rich arabinogalactan protein
Msa0384330	3	87379085	87383970	J domain-containing protein required for chloroplast accumulation response
Msa0544520	4	33196896	33198295	-
Msa0712860	5	4664663	4669303	prolyl 4-hydroxylase
Msa0544530	4	33227146	33228549	-
Msa0558350	4	57045603	57049295	Protein of unknown function (DUF707)
Msa1175760	8	7301148	7303880	Metal tolerance protein
Msa1211460	8	71159520	71163896	Hypersensitive-induced response protein
Msa0042910	1	73835492	73841155	Repressor of RNA polymerase III transcription
Msa1217890	8	80416471	80419200	UDP-glucuronic acid decarboxylase
Msa0358020	3	42738398	42746007	pectin methyltransferase
Msa0566820	4	67951180	67955811	alpha-galactosidase
Msa0355030	3	28674900	28678429	Glycosyltransferase
Msa1220000	8	82996810	83001876	GDP-fucose protein O-fucosyltransferase
Msa0574710	4	78404379	78406259	Dynein light chain
Msa1007400	7	6930674	6949760	phosphate transporter PHO1 homolog
Msa0211170	2	52009628	52014106	Metal tolerance protein
Msa0902470	6	100799434	100803576	Belongs to the class I-like SAM-binding methyltransferase superfamily. Erg6 SMT family
Msa0880940	6	27783792	27785548	Belongs to the chalcone isomerase family
Msa1217730	8	80231918	80234152	Bifunctional epoxide hydrolase 2-like
Msa0036820	1	65629182	65633465	Hydrolyzes acetyl esters in homogalacturonan regions of pectin. In type I primary cell wall, galacturonic acid residues of pectin can be acetylated at the O-2 and O-3 positions. Decreasing the degree of acetylation of pectin gels in vitro alters their physical properties
Msa0222570	2	71852708	71859346	Belongs to the protein kinase superfamily
Msa0742580	5	62506809	62510644	Belongs to the 'GDSL' lipolytic enzyme family
Msa0387070	3	90890633	90896930	Belongs to the protein kinase superfamily. Ser Thr protein kinase family
Msa0023180	1	44124425	44130946	Prolycopene isomerase
Msa0378360	3	79120175	79123105	Amino acid permease
Msa0023480	1	44751927	44757672	-
Msa0741930	5	61722088	61723584	Catalyzes xyloglucan endohydrolysis (XEH) and or endotransglycosylation (XET). Cleaves and religates xyloglucan polymers, an essential constituent of the primary cell wall, and thereby participates in cell wall construction of growing tissues
Msa0347430	3	8442615	8447238	WRKY transcription factor
Msa1030640	7	64842094	64850603	GEM-like protein
Msa0374740	3	74265306	74268645	f-box protein
Msa0002350	1	4213999	4224142	beta-galactosidase
Msa0555320	4	53204663	53208980	Protein of unknown function (DUF688)
Msa0734120	5	47735523	47737545	NADPH-dependent FMN reductase
Msa1006000	7	4595072	4600114	protein serine/threonine kinase activity
Msa0709860	5	957240	958679	-
Msa0723570	5	21371846	21376829	Chaperone protein DNAj
Msa0388780	3	93261276	93264874	phosphatidylinositol 4-phosphate 5-kinase
Msa0562840	4	63027184	63030327	Belongs to the major facilitator superfamily. Sugar transporter (TC 2.A.1.1) family
Msa0738970	5	57030734	57033793	Belongs to the 'GDSL' lipolytic enzyme family
Msa0566930	4	68171374	68174559	Belongs to the 'GDSL' lipolytic enzyme family
Msa0733900	5	47424155	47428871	Lignin degradation and detoxification of lignin-derived products
Msa0033900	1	61801689	61802435	Plant invertase/pectin methylesterase inhibitor
Msa1201990	8	55334626	55340347	Belongs to the aldehyde dehydrogenase family
Msa1016130	7	31743097	31746332	UPF0051 protein ABCI8
Msa0034080	1	61952067	61952813	Plant invertase/pectin methylesterase inhibitor
Msa1192090	8	37262186	37264925	Homeobox-leucine zipper protein
Msa0200640	2	20920238	20927202	Belongs to the MCM family
Msa0709370	5	522559	525600	Belongs to the glutathione peroxidase family
Msa0552080	4	48535755	48538955	Belongs to the small GTPase superfamily. Rho family
Msa0552770	4	49448936	49451386	Cytochrome p450
Msa0715670	5	8762067	8767047	wall-associated receptor kinase-like
Msa0201910	2	23849021	23852525	Transferase family
Msa0220370	2	68546942	68551411	secretory carrier-associated membrane protein
Msa0575880	4	79818306	79819430	ABC transporter I family member
Msa1042090	7	79829450	79833426	Sulfite exporter TauE/SafE
Msa1187160	8	26613158	26616698	WAT1-related protein
Msa0714460	5	7104917	7107907	Belongs to the cytochrome P450 family
Msa0195060	2	11711366	11714618	Beta-amylase
Msa1014350	7	22945160	22948040	Methyltransferase domain
Msa0014460	1	22912958	22914312	MADS-box protein
Msa1181760	8	16289451	16293155	EF hand family protein
Msa0358370	3	43163158	43165468	B3 DNA binding domain
Msa1015990	7	31134360	31139174	Cystinosin homolog
Msa0004030	1	6508150	6509372	Gibberellin-regulated protein
Msa0730640	5	40380010	40384628	phosphatidylinositol 4-phosphate 5-kinase
Msa0381250	3	83264407	83266880	Haemolysin-III related
Msa0731250	5	41708594	41721000	MADS-box transcription factor
Msa1206770	8	63846730	63851182	deSI-like protein
Msa0558630	4	57577282	57578889	PLAC8 family
Msa0193580	2	9384403	9388162	LRR receptor-like serine threonine-protein kinase
Msa1186370	8	24623411	24626371	ADP-ribosylation factor GTPase-activating protein
Msa0548150	4	41874549	41879208	Belongs to the glycosyltransferase 31 family
Msa0374100	3	73292477	73294851	Inactive TPR repeat-containing thioredoxin
Msa1208800	8	67113296	67124817	Cytochrome p450
Msa0346820	3	7591497	7592438	beta-galactosidase
Msa0016660	1	27703474	27705780	CCT motif
Msa1199200	8	51117010	51120290	Glycosyl transferase family 2
Msa1178980	8	11889586	11894039	UPF0051 protein ABCI8
Msa0037700	1	66824207	66825682	membrane-associated kinase regulator
Msa1030550	7	64694049	64695528	NAC domain-containing protein
Msa0380030	3	81521382	81530902	rho GTPase-activating protein
Msa0867940	6	1221839	1224916	COBRA-like protein
Msa0553510	4	50736201	50755020	ABC transporter G family member
Msa0714610	5	7223660	7224193	ethylene-responsive transcription factor
Msa0375440	3	75197659	75198504	NA
Msa1004520	7	2023877	2027683	Protein NRT1 PTR FAMILY
Msa0193560	2	9375630	9376967	CBL-interacting protein kinase
Msa0563650	4	64089482	64091579	endoplasmic reticulum protein
Msa1034660	7	70199789	70202420	Zinc finger AN1 and C2H2 domain-containing stress-associated protein
Msa0038220	1	67539622	67540152	Plant invertase pectin methylesterase inhibitor protein
Msa0545640	4	36158004	36163816	Belongs to the AAA ATPase family
Msa0533370	4	8256983	8268199	Leucine rich repeat N-terminal domain
Msa0015870	1	26009539	26010439	Cotton fibre expressed protein
Msa0881510	6	28716923	28721567	riboflavin biosynthesis protein
Msa0554340	4	51592716	51598884	Transmembrane E3 ubiquitin-protein ligase 1-like
Msa0889680	6	58363428	58366865	eukaryotic initiation factor 3 gamma subunit family protein
Msa1171190	8	806019	810782	GTP cyclohydrolase
Msa0870310	6	4702924	4705984	Belongs to the cytochrome P450 family
Msa1026240	7	57873644	57874537	protein serine/threonine kinase activity
Msa0552530	4	49201312	49202789	Pectinesterase
Msa0375480	3	75254306	75255151	NA
Msa0215550	2	60839751	60841669	-
Msa1003460	7	609558	617574	Ras-related protein
Msa0580230	4	85283912	85288208	Belongs to the small GTPase superfamily. Arf family
Msa0003460	1	5982972	5987496	Jasmonate
Msa0354630	3	26549180	26554761	late embryogenesis abundant protein
Msa0729430	5	36742849	36750550	Phosphoenolpyruvate carboxylase
Msa1006820	7	5669779	5675697	RNA recognition motif
Msa0046740	1	79076367	79078436	Protein of unknown function (DUF952)
Msa1022380	7	48532534	48538950	Amino acid transporter
Msa0577730	4	82049210	82051912	-
Msa0026280	1	50048232	50057305	SANT SWI3, ADA2, N-CoR and TFIIIB'' DNA-binding domains
Msa0881180	6	28169281	28170984	Mitochondrial Rho GTPase
Msa0196140	2	13181923	13185001	Serine incorporator
Msa0566640	4	67790697	67797663	Belongs to the short-chain dehydrogenases reductases (SDR) family
Msa0344900	3	3815643	3816074	Copper transporter
Msa1207250	8	64685220	64693421	Protein transport protein sec16
Msa1007200	7	6591527	6592180	ribosome biogenesis
Msa1184380	8	20029281	20033147	KH domain-containing protein
Msa0723140	5	20769616	20774486	WAT1-related protein
Msa0018970	1	32362189	32364650	Glycerol-3-phosphate 2-O-acyltransferase 6-like
Msa0011180	1	16858135	16863307	methyltransferase PMT10
Msa0577640	4	81978400	81981102	-
Msa1183120	8	18336062	18337317	zinc-finger of the FCS-type, C2-C2
Msa1040920	7	78412767	78414805	NifU-like protein 1
Msa0735160	5	50205422	50206960	-
Msa0562070	4	61721686	61725247	GPI-anchored adhesin-like protein PGA55
Msa0026300	1	50117178	50128810	-
Msa1216390	8	78102339	78106349	TVP38 TMEM64 family membrane protein
Msa0189760	2	5193991	5195726	Beta-xylosidase alpha-L-arabinofuranosidase
Msa1217700	8	80202371	80204227	Belongs to the glycosyl hydrolase 28 family
Msa0007730	1	11007969	11008605	Fasciclin-like arabinogalactan protein
Msa0019060	1	32637919	32640023	Belongs to the major facilitator superfamily. Sugar transporter (TC 2.A.1.1) family
Msa1197130	8	47384088	47389273	Pantothenate kinase
Msa0555960	4	53969742	53969999	-
Msa0038670	1	68192202	68193205	membrane-associated kinase regulator
Msa0574460	4	78010869	78019099	Belongs to the TRAFAC class myosin-kinesin ATPase superfamily. Kinesin family
Msa0380090	3	81647951	81659066	Belongs to the serpin family
Msa1175600	8	7071773	7074990	Soluble inorganic
Msa0370030	3	67432393	67435905	UPF0695 membrane protein
Msa0570970	4	73438132	73443017	May serve as docking site to facilitate the association of other proteins to the plasma membrane
Msa0563970	4	64413071	64415350	Catalyzes xyloglucan endohydrolysis (XEH) and or endotransglycosylation (XET). Cleaves and religates xyloglucan polymers, an essential constituent of the primary cell wall, and thereby participates in cell wall construction of growing tissues
Msa1211180	8	70697612	70703838	Hypersensitive-induced response protein
Msa0033790	1	61621850	61623922	Pectinesterase
Msa0564810	4	65546777	65548306	CBL-interacting serine threonine-protein kinase 12-like
Msa0747070	5	70727172	70733092	Possible plasma membrane-binding motif in junctophilins, PIP-5-kinases and protein kinases.
Msa1209970	8	68667205	68668716	Belongs to the Casparian strip membrane proteins (CASP) family
Msa0527880	4	558067	561515	-
Msa0561030	4	60450286	60452733	NA
Msa1187530	8	27421922	27423664	Belongs to the cytochrome P450 family
Msa0007020	1	10060133	10065641	Dihydrodipicolinate reductase, C-terminus
Msa1010110	7	12742775	12744680	transcription factor
Msa0534230	4	9577382	9588180	Non-functional NADPH-dependent codeinone reductase 2-like
Msa0719020	5	13575560	13578360	Belongs to the cytochrome P450 family
Msa0201220	2	22135279	22139695	Belongs to the glycosyltransferase 2 family
Msa0198980	2	17796004	17802128	Annexin repeats
Msa0371060	3	68950978	68951603	Protein of unknown function (DUF3339)
Msa0878290	6	19055233	19058428	Xylosyltransferase
Msa1211570	8	71281984	71283636	Pectate lyase-like
Msa0035520	1	63747504	63754728	3-phosphoinositide-dependent protein kinase
Msa0733140	5	46131147	46140434	Sucrose transport protein
Msa1186590	8	25031753	25035979	phosphatidylinositol 4-phosphate 5-kinase
Msa0874730	6	10541052	10544560	Alpha-1,4-glucan-protein synthase (UDP-forming)
Msa1016440	7	32995683	33001744	Serine threonine-protein kinase
Msa0714540	5	7179053	7179682	Belongs to the small GTPase superfamily. Arf family
Msa1172980	8	3182317	3183624	Mediator-associated protein
Msa0713850	5	6310846	6314855	Belongs to the glycosyl hydrolase 43 family
Msa1199250	8	51180086	51182412	NA
Msa1182630	8	17741022	17742758	2-alkenal reductase (NADP( )-dependent)-like
Msa0716180	5	9602027	9602893	Belongs to the FPP GGPP synthase family
Msa0203040	2	26361863	26363938	LURP-one-related 6-like
Msa0386560	3	90327323	90330815	Organ-specific protein S2
Msa1198390	8	49910435	49913730	Belongs to the NPH3 family
Msa0017650	1	29435230	29444206	Protein of unknown function (DUF1639)
Msa1220880	8	84263828	84269076	60S ribosomal protein L18a-like protein
Msa0552220	4	48667370	48668595	Heavy metal-associated isoprenylated plant protein
Msa0899290	6	94291785	94291970	NA
Msa0032240	1	59245416	59248206	receptor-like protein kinase
Msa1019840	7	41964065	41970179	ER lumen
Msa0382160	3	84622214	84622645	Copper transporter
Msa0220800	2	69270402	69279071	Catalyzes the rate-limiting step of the oxidative pentose-phosphate pathway, which represents a route for the dissimilation of carbohydrates besides glycolysis
Msa1026970	7	59151190	59155921	Zinc transporter
Msa0012060	1	18140517	18145367	Peroxygenase
Msa0537530	4	16216569	16222899	SPX domain-containing protein
Msa0717000	5	10573451	10578135	Methyltransferase
Msa0032420	1	59516386	59519609	Vacuolar protein sorting-associated protein 62
Msa0566110	4	67126266	67131772	Dual specificity protein kinase
Msa1019510	7	41247709	41262515	Belongs to the cyclin family
Msa0537330	4	15583243	15586853	Belongs to the cytochrome P450 family
Msa0366230	3	60802406	60803429	expressed protein
Msa0031840	1	58656019	58660331	May act early in the ethylene signal transduction pathway, possibly as an ethylene receptor, or as a regulator of the pathway
Msa0022090	1	40697552	40703496	Transcription factor
Msa1212910	8	72952285	72957560	Predicted membrane protein
Msa1007380	7	6885354	6900511	phosphate transporter PHO1 homolog
Msa1026640	7	58842609	58845700	Cinnamyl alcohol dehydrogenase
Msa0037670	1	66781079	66783254	Belongs to the major facilitator superfamily. Sugar transporter (TC 2.A.1.1) family
Msa1021650	7	46478696	46484814	Targeting protein for Xklp2 (TPX2)
Msa0544190	4	32344893	32353873	NA
Msa0383320	3	86206170	86210168	xyloglucan glycosyltransferase 5
Msa0368810	3	65710713	65712546	Ras-related protein
Msa1217330	8	79575794	79576087	Monothiol
Msa0563010	4	63312143	63314581	Zinc finger, C3HC4 type (RING finger)
Msa0013140	1	20301180	20303861	C1 domain
Msa1213730	8	73909778	73910971	NA
Msa0536800	4	14095269	14099197	Myelodysplasia-myeloid leukemia factor 1-interacting protein
Msa0891520	6	67081797	67083609	Heat Stress Transcription Factor
Msa0008480	1	12167287	12173174	Basic leucine zipper
Msa1221290	8	84853063	84854726	Catalyzes xyloglucan endohydrolysis (XEH) and or endotransglycosylation (XET). Cleaves and religates xyloglucan polymers, an essential constituent of the primary cell wall, and thereby participates in cell wall construction of growing tissues
Msa0223840	2	73499308	73504411	Plant protein of unknown function (DUF936)
Msa0559020	4	58047584	58053310	(3S,6E)-nerolidol synthase
Msa0894410	6	80100870	80106645	Chloride channel protein
Msa1030670	7	64871806	64873267	NA
Msa0369690	3	67017086	67018585	BTB POZ domain-containing protein
Msa0381720	3	83942140	83948810	Cytochrome p450
Msa0004670	1	7142782	7144176	CRIB domain-containing protein
Msa0203400	2	27187968	27190631	Divergent CCT motif
Msa1173310	8	3703543	3703968	May be involved in both secretory and endocytic intracellular trafficking in the endosomal prevacuolar compartments
Msa0221930	2	70795559	70799659	The RING-variant domain is a C4HC3 zinc-finger like motif found in a number of cellular and viral proteins. Some of these proteins have been shown both in vivo and in vitro to have ubiquitin E3 ligase activity.
Msa0204240	2	29172789	29179701	CBL-interacting serine threonine-protein kinase
Msa0729620	5	37287586	37292101	Encoded by
Msa0217990	2	64976417	64982078	NA
Msa0020440	1	35377427	35380942	Regulatory protein
Msa0552160	4	48601703	48605553	Serine threonine-protein kinase
Msa1188970	8	29868892	29871344	NA
Msa0878960	6	20446634	20453862	Acts as a Mg(2 ) transporter. Can also transport other divalent cations such as Fe(2 ), Sr(2 ), Ba(2 ), Mn(2 ) and Co(2 ) but to a much less extent than Mg(2 )
Msa0005650	1	8307770	8311782	E3 ubiquitin-protein ligase
Msa0191520	2	7132816	7136080	Transmembrane protein 184C-like
Msa0214990	2	59760777	59762501	Mitochondrial chaperone BCS1
Msa0544510	4	33127687	33144126	Outer envelope protein 61
Msa0006900	1	9895104	9898991	Boron transporter
Msa1009940	7	12345305	12349039	ZINC FINGER protein
Msa1211200	8	70711390	70711743	Hypersensitive-induced response protein
Msa0375700	3	75483279	75485076	Introduction of a cis double bond between carbons of the acyl chain
Msa0012310	1	18521613	18522390	NA
Msa0728410	5	33015165	33017195	Pectinesterase
Msa1203200	8	57214023	57218757	DA1-related 1-like
Msa0029750	1	55164216	55167363	WAT1-related protein
Msa0881310	6	28345386	28349234	Belongs to the UDP-glycosyltransferase family
Msa0735750	5	51435472	51438975	Mitochondrial calcium uniporter
Msa1223590	8	88084841	88086371	Removal of H(2)O(2), oxidation of toxic reductants, biosynthesis and degradation of lignin, suberization, auxin catabolism, response to environmental stresses such as wounding, pathogen attack and oxidative stress
Msa0537280	4	15315524	15320825	Belongs to the cytochrome P450 family
Msa0871140	6	5996574	5998004	-
Msa0382100	3	84576790	84579096	Belongs to the glycosyl hydrolase 9 (cellulase E) family
Msa0350920	3	16339458	16342244	Belongs to the 'GDSL' lipolytic enzyme family
Msa0197530	2	15533166	15536728	Mitochondrial pyruvate carrier
Msa0375680	3	75470152	75472321	Introduction of a cis double bond between carbons of the acyl chain
Msa0347150	3	8063871	8071216	Ceramide
Msa0209280	2	46870041	46873042	deSI-like protein
Msa0025250	1	48264404	48266096	This protein promotes the GTP-dependent binding of aminoacyl-tRNA to the A-site of ribosomes during protein biosynthesis
Msa1196640	8	46192821	46197298	LRR receptor-like serine threonine-protein kinase
Msa0569940	4	71979631	71981256	transcription
Msa0581970	4	87548245	87553311	GDP-fucose protein O-fucosyltransferase
Msa0209720	2	48742420	48745420	deSI-like protein
Msa1186510	8	24907174	24913875	Protein NRT1 PTR FAMILY
Msa0353760	3	24254449	24255500	ribonuclease T2 activity
Msa1004760	7	2376047	2383332	2-alkenal reductase (NADP(
Msa0725910	5	25998477	26003446	MADS-box transcription factor
Msa0578910	4	83565970	83570215	Sulfate transporter
Msa1213780	8	73958953	73962546	Transmembrane protein 19-like
Msa0353940	3	24650402	24653777	Cation H( ) antiporter
Msa0038890	1	68378579	68380885	receptor-like protein kinase
Msa0343510	3	1698360	1700951	Heat Stress Transcription Factor
Msa0572670	4	75617136	75619656	-
Msa0211470	2	52783999	52787784	synthase
Msa0731900	5	43495654	43496604	Phosphate-induced protein 1 conserved region
Msa0041380	1	71712275	71717701	Kinase that can phosphorylate various inositol polyphosphate such as Ins(3,4,5,6)P4 or Ins(1,3,4)P3
Msa0721150	5	17579457	17584415	Belongs to the UDP-glycosyltransferase family
Msa0035200	1	63290294	63296702	Zinc finger, C3HC4 type (RING finger)
Msa0742500	5	62419573	62420931	Protein translation factor SUI1 homolog
Msa0714010	5	6576555	6581222	Belongs to the formin-like family
Msa0569220	4	71088141	71092075	Ras-related protein
Msa0368090	3	64233325	64238552	Lipase 3 N-terminal region
Msa0536140	4	12931673	12932490	NA
Msa0223700	2	73327776	73337814	isoform X1
Msa0872760	6	8348241	8350058	Belongs to the UDP-glycosyltransferase family
Msa0560420	4	59716705	59717545	-
Msa1014730	7	24119527	24126331	RNA-directed DNA methylation
Msa1203870	8	59085897	59088144	Remorin, C-terminal region
Msa0370400	3	68087826	68089199	Heavy metal-associated isoprenylated plant protein
Msa0579640	4	84484347	84484685	NA
Msa0193640	2	9466935	9469512	Belongs to the peptidase C1 family
Msa1042530	7	80465829	80467467	Serine hydrolase (FSH1)
Msa0033910	1	61803802	61804566	Plant invertase/pectin methylesterase inhibitor
Msa0034070	1	61949936	61950700	Plant invertase/pectin methylesterase inhibitor
Msa0538040	4	17144001	17147720	cyclic nucleotide-gated ion channel
Msa0725000	5	24286049	24288914	Homeobox-leucine zipper protein
Msa1217070	8	79275944	79280135	prolyl 4-hydroxylase
Msa1006810	7	5661661	5662959	Glutaredoxin
Msa0007220	1	10341606	10344359	Polyadenylate-binding protein-interacting protein
Msa1209910	8	68562860	68564371	Belongs to the Casparian strip membrane proteins (CASP) family
Msa0209090	2	45939193	45949331	Acyl-activating enzyme 17
Msa1014510	7	23467668	23475934	SGF29 tudor-like domain
Msa0878340	6	19236010	19244514	cationic amino acid transporter
Msa0726730	5	28131615	28134696	heparanase-like protein
Msa0351980	3	19614575	19619981	-
Msa1225060	8	90340888	90345067	Cytochrome p450
Msa0872630	6	8196009	8200006	Serine threonine-protein kinase
Msa0203170	2	26823062	26827890	Adipocyte plasma membrane-associated
Msa0556240	4	54317857	54318447	Calmodulin-like protein 1
Msa0199590	2	18756995	18769473	E3 ubiquitin-protein ligase
Msa0880110	6	26172637	26187440	cellular process
Msa0712330	5	4166176	4166973	NA
Msa0223450	2	73005675	73008730	1-acyl-sn-glycerol-3-phosphate acyltransferase
Msa0881220	6	28220526	28224699	Cytochrome p450
Msa0553110	4	49935856	49940724	Lysine histidine transporter-like
Msa0042600	1	73504218	73508811	66 kDa stress
Msa0034470	1	62455098	62460914	Autophagy-related protein
Msa1026930	7	59138269	59139046	NA
Msa1207570	8	65197241	65203437	Removes the phosphate from trehalose 6-phosphate to produce free trehalose
Msa0549320	4	44418995	44422589	Belongs to the carbohydrate kinase PfkB family
Msa1200790	8	53735135	53745212	WD40 repeats
Msa0573000	4	76019811	76027335	belongs to the NAD synthetase family
Msa0205060	2	31303763	31308353	LSD1 zinc finger
Msa0709290	5	418609	419601	Belongs to the actin-binding proteins ADF family
Msa1037750	7	74479182	74483366	26S proteasome regulatory subunit
Msa1036380	7	72715266	72722459	Belongs to the glycosyltransferase 8 family
Msa0734270	5	48014265	48019799	Double Clp-N motif-containing P-loop nucleoside triphosphate hydrolases superfamily protein
Msa0044780	1	76373080	76375138	DNL zinc finger
Msa0897250	6	88945135	88948188	Triacylglycerol lipase
Msa1210260	8	69070833	69072401	Domain of unknown function (DUF4228)
Msa1211350	8	70994371	70999302	Calcium-dependent protein kinase
Msa0376370	3	76458239	76461701	Belongs to the iron ascorbate-dependent oxidoreductase family
Msa1039650	7	76875410	76878356	epoxide hydrolase
Msa0189370	2	4770320	4773947	DnaJ homolog, subfamily C, member
Msa1171570	8	1311798	1321063	cation H( ) antiporter 15-like
Msa0732600	5	45157425	45160286	-
Msa0551560	4	47548278	47550887	Belongs to the NPH3 family
Msa0199470	2	18463445	18465589	Transcription factor
Msa0207260	2	37943383	37945130	Zinc finger AN1 domain-containing stress-associated protein
Msa0370130	3	67603786	67610776	Oxysterol-binding protein-related protein
Msa0875070	6	11105425	11106911	BURP domain-containing protein
Msa0565530	4	66375665	66382547	RimM N-terminal domain
Msa0888290	6	52574751	52579285	NA
Msa1032920	7	68061374	68065915	Alpha-L-arabinofuranosidase
Msa1038020	7	74805927	74809182	Serine threonine-protein kinase At3g07070-like
Msa0558820	4	57824939	57828138	Protochlorophyllide-dependent translocon component 52
Msa1038690	7	75659513	75663787	Sodium hydrogen exchanger
Msa0012070	1	18167605	18170650	Belongs to the iron ascorbate-dependent oxidoreductase family
Msa1205060	8	61181001	61182283	Belongs to the cyclin family
Msa0742190	5	62015823	62021185	-
Msa0380600	3	82378600	82381062	-
Msa0196180	2	13228573	13232029	NA
Msa1179100	8	12294144	12300702	Aminopeptidase
Msa0741080	5	60527011	60536399	guanyl-nucleotide exchange factor activity
Msa0578850	4	83522457	83526461	MADS-box transcription factor
Msa0384290	3	87327646	87329180	Protein of unknown function (DUF620)
Msa0352150	3	19983738	19986870	Encoded by
Msa0556490	4	54703485	54705820	Belongs to the iron ascorbate-dependent oxidoreductase family
Msa0217310	2	64134405	64150758	Core histone H2A/H2B/H3/H4
Msa1022110	7	47438563	47444550	Belongs to the OSBP family
Msa0002330	1	4177344	4178288	beta-galactosidase
Msa0530560	4	4606307	4609906	isoform X1
Msa1179560	8	12996522	12998106	NA
Msa0567480	4	68813315	68815876	Ras-related protein
Msa1010360	7	13334874	13341188	2,3-bisphosphoglycerate-independent phosphoglycerate mutase
Msa0039130	1	68662633	68666516	Hydrolyzes acetyl esters in homogalacturonan regions of pectin. In type I primary cell wall, galacturonic acid residues of pectin can be acetylated at the O-2 and O-3 positions. Decreasing the degree of acetylation of pectin gels in vitro alters their physical properties
Msa0221820	2	70627750	70628373	Four repeated domains in the Fasciclin I family of proteins, present in many other contexts.
Msa1007420	7	6972433	6976620	phosphate transporter PHO1 homolog
Msa0374760	3	74295370	74298712	cyclic nucleotide-gated ion channel
Msa0718490	5	12729010	12733267	Subtilase family
Msa0018130	1	30245511	30249223	acyl-CoA-binding domain-containing protein
Msa0189690	2	5146891	5148897	clathrin assembly
Msa0529460	4	3004885	3008084	Sugar phosphate phosphate translocator
Msa0196160	2	13209761	13212397	Serine incorporator
Msa1201770	8	55041020	55041982	Gibberellin regulated protein
Msa1201380	8	54588554	54589538	-
Msa0737430	5	54688297	54692453	Belongs to the protein kinase superfamily
Msa1225170	8	90487288	90490822	Chloride channel protein
Msa1198400	8	49920322	49923780	KIP1-like protein
[truncated: 2,731 more rows]
