# Supplementary material for: A Genome-Wide Association Study Coupled With a Transcriptomic Analysis Reveals the Genetic Loci and Candidate Genes Governing the Flowering Time in Alfalfa (Medicago sativa L.)
Source: Front Plant Sci. 2022 Jul 11;13:913947. doi: 10.3389/fpls.2022.913947 (PMC9310038; doi:10.3389/fpls.2022.913947)
Supplement: Supplementary Table 9 — Candidate genes identified via GWAS and a transcriptomic analysis. [file Table_9.XLS]

## Sheet: Sheet1
SNP	Gene ID	chr	Pos_S	Pos_E	DEG in bud stage	DEG in initial-flowering stage	DEG in full-flowering stage
chr7__3827603	Msa1005800	7	3809470	3810293	No	Yes	Yes
	Msa1005810	7	3812665	3818378	No	No	No
	Msa1005820	7	3840663	3843413	No	No	No
	Msa1005830	7	3843552	3846814	No	No	No
chr1__71471830	Msa0041180	1	71488719	71497490	No	No	No
chr7__37422136	Msa1017860	7	37432959	37433915	No	Yes	No
chr4__80021920	Msa0575980	4	80018872	80019402	No	No	No
	Msa0575990	4	80027774	80029894	No	No	Yes
	Msa0576000	4	80032440	80033893	No	No	No
	Msa0576010	4	80033950	80034506	No	No	No
chr4__50194795	Msa0553230	4	50164689	50175007	No	No	Yes
	Msa0553240	4	50175591	50184638	No	No	No
	Msa0553250	4	50193026	50194936	No	Yes	No
	Msa0553260	4	50198417	50199811	No	No	No
	Msa0553270	4	50209266	50210009	No	No	No
	Msa0553280	4	50214223	50230613	No	No	Yes
chr3__81704118	Msa0380130	3	81685175	81689040	No	No	No
	Msa0380140	3	81700406	81704685	No	No	No
	Msa0380150	3	81707578	81709623	No	No	No
chr7__75147437	Msa1038310	7	75128736	75136886	No	No	No
	Msa1038320	7	75137898	75140428	No	No	No
	Msa1038330	7	75143805	75147656	No	No	No
	Msa1038340	7	75149131	75151208	No	No	No
	Msa1038350	7	75165254	75168570	Yes	Yes	No
chr7__3072474	Msa1005400	7	3043192	3052564	No	No	No
	Msa1005410	7	3065294	3068586	No	No	No
	Msa1005420	7	3070790	3073161	No	No	No
chr2__3186135	Msa0188100	2	3179526	3180277	No	No	No
	Msa0188110	2	3204513	3208768	No	No	No
chr1__71505740	Msa0041180	1	71488719	71497490	No	No	No
	Msa0041190	1	71499771	71500798	No	No	No
	Msa0041200	1	71514794	71525257	Yes	No	Yes
chr3__1166933	Msa0343160	3	1153491	1154246	No	No	No
chr6__72110460	Msa0892380	6	72127245	72131660	No	Yes	No
chr2__38343646	Msa0207410	2	38345033	38360700	No	No	No
chr8__62360172	Msa1205840	8	62335464	62342143	No	No	No
	Msa1205850	8	62367171	62372934	No	No	No
chr7__59843814	Msa1027410	7	59804147	59824579	No	Yes	No
	Msa1027420	7	59841489	59854702	Yes	No	Yes
	Msa1027430	7	59857443	59861065	No	No	No
	Msa1027440	7	59861744	59862814	No	No	No
chr3__3428681	Msa0344630	3	3407671	3412920	Yes	Yes	Yes
	Msa0344640	3	3431173	3433814	No	No	No
	Msa0344650	3	3441782	3452279	No	No	No
chr3__68788601	Msa0370820	3	68769051	68775369	No	No	No
	Msa0370830	3	68780368	68783214	No	No	Yes
	Msa0370840	3	68792960	68799891	No	No	No
	Msa0370850	3	68800336	68801858	No	No	No
	Msa0370860	3	68802690	68804794	No	No	No
	Msa0370870	3	68806321	68810457	No	No	No
chr8__75595851	Msa1214810	8	75605010	75610297	No	Yes	No
	Msa1214820	8	75612013	75612452	No	No	No
chr8__75595863	Msa1214810	8	75605010	75610297	No	No	No
	Msa1214820	8	75612013	75612452	No	No	No
chr7__32988393	Msa1016430	7	32955516	32970363	No	No	No
	Msa1016440	7	32995683	33001744	Yes	Yes	Yes
chr8__16448658	Msa1181830	8	16439430	16444296	Yes	No	Yes
chr7__6803821	Msa1007340	7	6784342	6786746	No	No	No
	Msa1007350	7	6821132	6824601	No	No	No
chr1__25051946	Msa0015490	1	25062767	25067270	No	No	No
	Msa0015500	1	25068456	25073378	No	No	No
chr1__41752297	Msa0022300	1	41734356	41737644	No	No	No
	Msa0022310	1	41757594	41760102	No	No	No
	Msa0022320	1	41761903	41763046	No	No	No
	Msa0022330	1	41766706	41768361	No	No	No
chr4__8534650	Msa0533510	4	8522562	8523693	No	No	No
	Msa0533520	4	8534091	8535030	No	No	No
chr2__21174725	Msa0200820	2	21178737	21182784	No	No	Yes
	Msa0200830	2	21184399	21188469	No	No	No
chr7__69792354	Msa1034310	7	69771235	69775759	No	No	No
	Msa1034320	7	69796573	69798359	No	Yes	Yes
	Msa1034330	7	69799788	69802176	No	No	No
	Msa1034340	7	69803550	69808145	No	No	No
chr4__8203134	Msa0533340	4	8201293	8205271	No	No	No
	Msa0533350	4	8205272	8205564	No	No	No
chr3__55974871	Msa0363470	3	55946357	55956431	No	No	No
	Msa0363480	3	55984482	55988471	No	Yes	No
	Msa0363490	3	55993763	55994284	No	No	No
chr8__23871223	Msa1185960	8	23853019	23853922	No	No	No
	Msa1185970	8	23866673	23874601	No	No	No
	Msa1185980	8	23878494	23885484	No	No	No
	Msa1185990	8	23889942	23895501	No	No	Yes
chr2__40172345	Msa0207610	2	40151458	40154021	No	No	Yes
	Msa0207620	2	40155919	40156261	No	No	No
	Msa0207630	2	40157149	40165132	No	No	No
chr8__23871247	Msa1185960	8	23853019	23853922	No	No	No
	Msa1185970	8	23866673	23874601	No	No	No
	Msa1185980	8	23878494	23885484	No	No	No
	Msa1185990	8	23889942	23895501	No	No	No
chr7__3824968	Msa1005800	7	3809470	3810293	No	No	No
	Msa1005810	7	3812665	3818378	No	No	No
	Msa1005820	7	3840663	3843413	No	No	No
	Msa1005830	7	3843552	3846814	No	No	No
chr3__75347956	Msa0375540	3	75333587	75334230	No	No	No
	Msa0375550	3	75337228	75340828	No	No	Yes
	Msa0375560	3	75342685	75350080	No	No	No
	Msa0375570	3	75352201	75355216	No	No	No
	Msa0375580	3	75355741	75356409	No	No	No
	Msa0375590	3	75356590	75358230	No	No	No
	Msa0375600	3	75367895	75370712	No	No	No
chr2__75945697	Msa0225790	2	75950120	75956789	No	No	No
	Msa0225800	2	75958266	75967481	No	Yes	Yes
chr3__19053378	Msa0351750	3	19047214	19050364	No	No	No
chr6__53758710	Msa0888690	6	53798154	53806791	Yes	Yes	Yes
chr3__75345116	Msa0375540	3	75333587	75334230	No	No	No
	Msa0375550	3	75337228	75340828	No	No	No
	Msa0375560	3	75342685	75350080	No	No	No
	Msa0375570	3	75352201	75355216	No	No	No
	Msa0375580	3	75355741	75356409	No	No	No
	Msa0375590	3	75356590	75358230	No	No	No
chr6__80095025	Msa0894400	6	80075177	80084674	No	No	No
	Msa0894410	6	80100870	80106645	No	No	Yes
