# Supplementary material for: A Genome-Wide Association Study Coupled With a Transcriptomic Analysis Reveals the Genetic Loci and Candidate Genes Governing the Flowering Time in Alfalfa (Medicago sativa L.)
Source: Front Plant Sci. 2022 Jul 11;13:913947. doi: 10.3389/fpls.2022.913947 (PMC9310038; doi:10.3389/fpls.2022.913947)
Supplement: Supplementary Table 10 — Primers used in this study. [file Table_10.XLS]

## Sheet: Sheet1
Primers of sequences
Gene ID	Forward primer (5`- 3`)	Reverse primer (5`- 3`)
Msa0344630	ATAAGCTCTTTCACTTCATTGATGC	TCGTACGCCAGAATATGGGC
Msa1016440	GGAGATATCTGCCTTGGACTGG	CGCTATTGCCCAAAGCATCA
Msa0888690	GCAGGAATTTGTGCACCACC	CCAACCCCTTCTTCCTTGACTC
Housekeeping gene	CAAAAGATGGCAGATGCTGAGGAT	CATGCACCAGTATGACGAGGTCG
FtH3	GAAATTCGCAAGTACCAGAAGAG	CCAACAAGGTATGCCTCAGC
